# Supplementary material for: Acetylation of cell wall is required for structural integrity of the leaf surface and exerts a global impact on plant stress responses
Source: Front Plant Sci. 2015 Jul 22;6:550. doi: 10.3389/fpls.2015.00550 (PMC4510344; doi:10.3389/fpls.2015.00550)
Supplement: Supplementary file 1 [file Table1.XLSX]

## Sheet: Compiled_Bc_mock
			24WTBC	24MUTANTMOCK	24MUTANTBC	48WTMOCK	48WTBC	48MUTANTMOCK	48MUTANTBC		Plant Pvalue	FDR	Time Pvalue	FDR	Treat Pvalue	FDR	Plant*Time Pvalue	FDR	Time*Treat Pvalue	FDR	Plant*Treat Pvalue	FDR	interaction Pvalue	FDR
			logFC.group2	logFC.group3	logFC.group4	logFC.group5	logFC.group6	logFC.group7	logFC.group8	logCPM
1	AT3G59930	Encodes a defensin-like (DEFL) family protein.	9.1067	-1.11712	8.66695	-1.09026	8.98464	-0.447717	9.1665	5.58934	0.256736	0.454744	0.197133	0.29753	0	0	0.340032	0.427451	0	0	0	0	0.4131	0.948677
2	AT4G21680	Encodes a nitrate transporter (NRT1.8). Functions in nitrate removal from the xylem sap. Mediates cadmium tolerance.	8.88775	1.46879	9.03214	-0.301801	8.69947	2.24586	9.24294	6.48719	9.8162e-09	5.04191e-07	0.262535	0.371864	0	0	2.62131e-08	1.63177e-07	0	0	0	0	0.414393	0.948731
3	AT5G54270	Lhcb3 protein is a component of the main light harvesting chlorophyll a/b-protein complex of Photosystem II (LHC II).	-7.61846	-1.32467	-7.81184	-6.62385	-8.05356	-6.8327	-8.03276	9.71608	0.00100457	0.00858359	6.15211e-106	7.04663e-102	2.56887e-113	3.42137e-111	3.99953e-109	2.29053e-105	3.87108e-291	2.21697e-287	3.24728e-121	4.89399e-119	0.18306	0.802431
4	AT1G68450	VQ motif-containing protein; FUNCTIONS IN: molecular_function unknown; INVOLVED IN: biological_process unknown; LOCATED IN: chloroplast; EXPRESSED IN: stem; CONTAINS InterPro DOMAIN/s: VQ (InterPro:IPR008889); BEST Arabidopsis thaliana protein match is: VQ motif-containing protein (TAIR:AT3G18360.1); Has 133 Blast hits to 133 proteins in 12 species: Archae - 0; Bacteria - 0; Metazoa - 0; Fungi - …	14.5099	5.5111	13.4298	6.10784	14.3416	4.64011	13.8415	4.03475	3.70541e-05	0.000580202	0.0387934	0.0795665	7.57786e-306	5.78646e-302	8.38225e-05	0.000290412	2.39938e-303	1.83217e-299	0	1.29834e-306	0.0073388	0.27072
5	AT2G05100	Lhcb2.1 protein encoding a subunit of the light harvesting complex II. Member of a gene family with high degree of sequence similarity. Initially LHCB2.3 was considered as a separate gene but appears to be an allele of LHCB2.1.	-6.69484	-0.957232	-7.25357	-5.88225	-7.05759	-6.67631	-7.42333	7.684	0.000363686	0.00376472	8.16146e-111	1.86963e-106	8.96862e-111	1.11659e-108	1.00832e-114	7.69953e-111	2.58627e-286	9.87439e-283	8.38441e-117	1.12982e-114	0.964306	1
6	AT2G35730	Heavy metal transport/detoxification superfamily protein ; FUNCTIONS IN: metal ion binding; INVOLVED IN: metal ion transport; LOCATED IN: endomembrane system; EXPRESSED IN: 6 plant structures; EXPRESSED DURING: 4 anthesis	9.66661	3.31512	9.19433	2.8801	9.4758	4.45504	9.73217	5.93296	1.99104e-12	2.23582e-10	2.46484e-08	1.99451e-07	1.81706e-290	1.04063e-286	3.40338e-17	6.42214e-16	1.64784e-288	7.54972e-285	5.02493e-288	2.87778e-284	0.0022611	0.147093
7	AT5G14180	Myzus persicae-induced lipase 1 (MPL1); FUNCTIONS IN: catalytic activity; INVOLVED IN: glycerol biosynthetic process	6.5506	0.693713	5.94858	-0.597124	6.53968	1.08817	6.71761	5.5611	9.15977e-06	0.000183336	0.0260125	0.0568709	1.40884e-277	6.45475e-274	1.1483e-05	4.64141e-05	5.92501e-277	1.939e-273	1.56634e-275	7.17634e-272	0.751541	1
8	AT2G05070	Encodes Lhcb2.2. Belongs to the Lhc super-gene family encodes the light-harvesting chlorophyll a/b-binding (LHC) proteins that constitute the antenna system of the photosynthetic apparatus.	-6.61562	-1.07788	-7.1612	-5.68757	-6.74599	-6.46624	-7.16344	7.65541	0.000106628	0.00137665	1.52123e-102	1.16161e-98	1.10037e-105	1.18902e-103	1.07161e-107	4.9097e-104	1.98051e-266	5.67118e-263	4.74105e-113	6.00043e-111	0.797374	1
9	AT1G52690	Late embryogenesis abundant protein (LEA) family protein; BEST Arabidopsis thaliana protein match is: Late embryogenesis abundant protein (LEA) family protein (TAIR:AT3G15670.1); Has 2929 Blast hits to 1441 proteins in 420 species: Archae - 10; Bacteria - 766; Metazoa - 298; Fungi - 136; Plants - 1347; Viruses - 16; Other Eukaryotes - 356 (source: NCBI BLink).	3.84215	-4.85826	3.05089	9.54936	4.81308	-4.85826	2.58175	2.84938	2.17792e-83	4.98918e-79	1.40469e-72	2.14525e-69	2.44194e-50	4.68509e-49	7.21909e-197	1.65375e-192	2.26429e-127	2.98105e-125	2.20872e-142	5.38269e-140	1	1
10	AT5G50760	SAUR-like auxin-responsive protein family ; CONTAINS InterPro DOMAIN/s: Auxin responsive SAUR protein (InterPro:IPR003676); BEST Arabidopsis thaliana protein match is: SAUR-like auxin-responsive protein family (TAIR:AT3G43120.1); Has 1807 Blast hits to 1807 proteins in 277 species: Archae - 0; Bacteria - 0; Metazoa - 736; Fungi - 347; Plants - 385; Viruses - 0; Other Eukaryotes - 339 (source: NCB…	8.5889	-0.00930701	7.54677	-0.395336	8.56484	1.04346	8.36262	5.66762	0.00256195	0.0178924	0.0473291	0.0939365	2.33177e-261	7.63089e-258	0.00185774	0.00488658	2.27168e-260	5.20397e-257	4.23649e-262	1.38642e-258	0.544661	1
11	AT2G47550	Plant invertase/pectin methylesterase inhibitor superfamily; FUNCTIONS IN: enzyme inhibitor activity	5.5954	-0.295709	5.37329	-1.73654	5.87569	-1.66508	5.68533	4.48566	0.819622	0.892546	0.00053475	0.0018603	4.76927e-264	1.82091e-260	0.00120241	0.00329403	2.30619e-263	5.87003e-260	4.3333e-263	1.65446e-259	0.700809	1
12	AT2G40435	BEST Arabidopsis thaliana protein match is: transcription regulators (TAIR:AT3G56220.1); Has 289 Blast hits to 289 proteins in 30 species: Archae - 0; Bacteria - 0; Metazoa - 0; Fungi - 0; Plants - 289; Viruses - 0; Other Eukaryotes - 0 (source: NCBI BLink).	5.53325	0.433461	4.7646	-0.206606	5.69346	-1.3761	5.5302	6.18994	0.000222371	0.00252933	1.40995e-07	9.9874e-07	5.94546e-258	1.51332e-254	5.83395e-08	3.43823e-07	1.02772e-257	1.96191e-254	6.17476e-258	1.76814e-254	0.000263657	0.04002
13	AT5G53820	Late embryogenesis abundant protein (LEA) family protein; BEST Arabidopsis thaliana protein match is: Late embryogenesis abundant protein (LEA) family protein (TAIR:AT5G38760.1); Has 1807 Blast hits to 1807 proteins in 277 species: Archae - 0; Bacteria - 0; Metazoa - 736; Fungi - 347; Plants - 385; Viruses - 0; Other Eukaryotes - 339 (source: NCBI BLink).	6.50116	0.650079	5.88962	0.0655924	6.5998	0.87265	6.60625	4.65919	0.0290375	0.110058	0.114303	0.19323	1.40577e-258	4.02543e-255	0.0118485	0.0255579	5.1447e-258	1.07141e-254	5.69919e-257	1.45063e-253	0.531974	0.998706
14	AT3G04320	Kunitz family trypsin and protease inhibitor protein; FUNCTIONS IN: endopeptidase inhibitor activity; INVOLVED IN: biological_process unknown; LOCATED IN: endomembrane system; CONTAINS InterPro DOMAIN/s: Proteinase inhibitor I3	9.92551	2.33039	9.42509	3.99227	10.4164	3.37951	9.89949	3.85116	0.0269681	0.104514	6.50892e-05	0.00027546	5.81063e-254	1.21009e-250	5.17836e-06	2.22646e-05	2.10982e-255	3.45227e-252	1.54003e-255	3.52789e-252	0.05072	0.570457
15	AT1G02220	NAC domain containing protein 3 (NAC003); FUNCTIONS IN: sequence-specific DNA binding transcription factor activity; INVOLVED IN: multicellular organismal development	6.51442	0.887487	6.1722	1.41303	6.70661	2.77265	6.61752	6.30149	5.48753e-07	1.6411e-05	7.39725e-14	1.33535e-12	8.11057e-257	1.85797e-253	6.00864e-21	1.71415e-19	1.4199e-256	2.50208e-253	6.08111e-255	1.26642e-251	0.701467	1
16	AT1G69930	Encodes glutathione transferase belonging to the tau class of GSTs. Naming convention according to Wagner et al. (2002).	6.9919	0.567585	6.2095	0.465912	6.87805	0.116176	6.71035	5.74974	0.0468824	0.152501	0.241887	0.348785	3.87716e-251	7.4015e-248	0.0929806	0.149222	3.4595e-249	5.28334e-246	7.95218e-251	1.51807e-247	0.0312168	0.497991
17	AT2G23170	encodes an IAA-amido synthase that conjugates Asp and other amino acids to auxin in vitro.	9.97516	-0.480945	8.73464	0.565466	10.284	1.84884	9.47342	7.43942	0.000254356	0.00281895	0.000206644	0.000790547	5.1067e-245	8.9988e-242	1.55637e-07	8.5808e-07	4.97012e-244	7.11596e-241	6.9481e-249	1.22436e-245	0.185715	0.804532
18	AT3G27690	Encodes Lhcb2.4. Belongs to the Lhc super-gene family encodes the light-harvesting chlorophyll a/b-binding (LHC) proteins that constitute the antenna system of the photosynthetic apparatus.	-8.33794	-1.39406	-8.46366	-6.41975	-9.38958	-7.50872	-8.34698	5.74182	3.69832e-05	0.000579488	3.80666e-87	1.74406e-83	4.01845e-94	3.10995e-92	4.62228e-92	1.76479e-88	3.65542e-235	4.65213e-232	6.54423e-102	5.99661e-100	0.420414	0.951148
19	AT5G16030	unknown protein; FUNCTIONS IN: molecular_function unknown; INVOLVED IN: biological_process unknown; LOCATED IN: cellular_component unknown; EXPRESSED IN: 20 plant structures; EXPRESSED DURING: 13 growth stages; BEST Arabidopsis thaliana protein match is: unknown protein (TAIR:AT3G02500.1); Has 30201 Blast hits to 17322 proteins in 780 species: Archae - 12; Bacteria - 1396; Metazoa - 17338; Fungi …	-8.14934	-1.35637	-8.61888	-5.04019	-10.8503	-6.15222	-9.09555	4.13081	3.21506e-06	7.60068e-05	1.80618e-78	3.76146e-75	1.36598e-108	1.61298e-106	2.05811e-85	4.2861e-82	4.81636e-231	4.7971e-228	1.63566e-119	2.37149e-117	0.284463	0.885006
20	AT1G47510	Encodes a phosphatidylinositol polyphosphate 5-phosphatase. It can dephosphorylate PI(4	8.79022	-1.11176	8.187	1.51402	8.99957	2.73803	9.04004	6.38691	0.00614284	0.0352467	1.6079e-12	2.40901e-11	1.996e-242	3.26603e-239	2.66997e-13	3.25338e-12	3.04959e-242	4.10942e-239	1.56637e-240	2.56303e-237	0.0866856	0.659348
21	AT4G37390	Encodes an IAA-amido synthase that conjugates Asp and other amino acids to auxin in vitro. Lines carrying insertions in this gene are hypersensitive to auxin. May function as a negative component in auxin signaling by regulating auxin activity.	7.4032	0.23289	6.18271	0.699076	7.47368	0.948748	7.09013	6.904	0.00315757	0.0209481	0.00456492	0.0125901	1.88848e-235	2.88408e-232	6.48542e-05	0.000228813	5.30971e-235	6.40183e-232	1.80407e-238	2.75517e-235	0.242005	0.860014
22	AT4G23680	Polyketide cyclase/dehydrase and lipid transport superfamily protein; FUNCTIONS IN: molecular_function unknown; INVOLVED IN: response to biotic stimulus	12.0039	2.62255	10.7994	5.47457	12.2323	3.90542	11.9201	8.22028	2.41537e-08	1.11555e-06	1.24403e-22	6.86702e-21	5.72724e-233	7.71762e-230	6.05038e-26	2.98711e-24	2.44628e-233	2.80197e-230	4.19664e-234	6.00854e-231	9.7e-08	0.000101037
23	AT2G34420	Photosystem II type I chlorophyll a/b-binding protein	-7.2055	-1.01076	-7.68188	-5.93361	-7.50815	-6.40179	-7.6967	12.0675	0.0198363	0.0839942	8.76169e-75	1.54394e-71	1.71435e-89	1.16535e-87	3.27469e-72	3.57222e-69	5.38247e-216	3.97747e-213	8.20906e-93	5.95105e-91	0.732523	1
24	AT1G62760	Plant invertase/pectin methylesterase inhibitor superfamily protein; FUNCTIONS IN: enzyme inhibitor activity	11.5891	1.89196	10.8094	0.832883	11.6369	3.59367	11.4924	8.89862	2.47574e-09	1.49248e-07	0.00122483	0.00389051	6.90196e-235	9.88188e-232	1.16616e-12	1.31339e-11	2.73461e-233	2.98307e-230	1.6146e-233	2.17572e-230	0.81529	1
25	AT3G47500	Dof-type zinc finger domain-containing protein	-4.92566	-0.198387	-4.27704	-2.8615	-4.56982	-3.41536	-5.504	4.52785	0.00236651	0.0169137	1.84741e-79	4.23206e-76	3.2259e-125	5.64113e-123	2.93684e-78	4.48515e-75	9.76583e-233	1.01689e-229	2.52688e-126	4.45274e-124	0.0394814	0.530717
26	AT2G14620	xyloglucan endotransglucosylase/hydrolase 10 (XTH10); FUNCTIONS IN: hydrolase activity	7.15099	-0.648001	5.95853	-1.09618	7.22096	-0.00941137	6.64263	5.94963	0.000237229	0.00266264	0.0277289	0.0600561	7.36675e-227	7.6708e-224	0.000280539	0.000876447	1.38531e-225	1.13338e-222	2.08514e-230	2.65369e-227	0.181999	0.801692
27	AT3G61930	unknown protein; FUNCTIONS IN: molecular_function unknown; INVOLVED IN: N-terminal protein myristoylation; EXPRESSED IN: 11 plant structures; EXPRESSED DURING: 4 anthesis	10.1077	3.14644	9.46829	2.22286	10.078	5.00973	10.1339	6.10467	2.49398e-15	4.82002e-13	1.45545e-07	1.02811e-06	3.5154e-232	4.47394e-229	1.78689e-22	5.92389e-21	8.88032e-231	8.46366e-228	2.75713e-230	3.32423e-227	0.268594	0.877894
28	AT1G30135	jasmonate-zim-domain protein 8 (JAZ8); CONTAINS InterPro DOMAIN/s: Tify (InterPro:IPR010399)	7.9299	0.297567	7.04936	-1.96784	7.82536	0.736656	8.12672	5.2454	0.000254537	0.0028196	0.00265117	0.00777531	9.2625e-231	1.11677e-227	0.000249379	0.00078786	9.23658e-231	8.46366e-228	1.6834e-229	1.92817e-226	0.271886	0.87847
29	AT3G06490	putative transcription factor MYB108 (MYB108) mRNA	4.91098	-0.0786205	4.22197	-1.05406	4.81299	-0.66227	4.786	4.58996	0.0920452	0.238127	0.00342014	0.00976549	1.51405e-229	1.7342e-226	0.00262122	0.00666966	1.54849e-227	1.36434e-224	1.54229e-228	1.68242e-225	0.764661	1
30	AT2G29480	Encodes glutathione transferase belonging to the tau class of GSTs. Naming convention according to Wagner et al. (2002).	8.07482	3.11685	7.86788	0.694617	8.20196	1.94138	8.33277	3.93579	1.98601e-05	0.000344641	0.0526194	0.102684	4.4484e-228	4.85257e-225	9.10202e-06	3.76111e-05	1.27942e-226	1.08551e-223	5.55138e-226	5.7805e-223	0.0422905	0.544073
31	AT5G13820	Encodes a protein that specifically binds plant telomeric DNA repeats. It has a single Myb telomeric DNA-binding domain in C-terminus that prefers the sequence TTTAGGG.	4.88232	0.44266	4.49858	1.22434	5.06039	1.10396	5.0542	5.79549	0.244627	0.441731	4.33539e-07	2.81665e-06	9.92027e-221	9.4689e-218	1.54184e-06	7.28709e-06	2.85082e-221	2.25195e-218	5.43011e-219	5.18304e-216	0.0587565	0.594247
32	AT2G43010	Isolated as a semidominant mutation defective in red -light responses. Encodes a nuclear localized bHLH protein that interacts with active PhyB protein. Negatively regulates phyB mediated red light responses. Involved in shade avoidance response. Protein abundance is negatively regulated by PhyB.	-4.78908	-0.892062	-5.25816	-3.82284	-4.6537	-4.17618	-4.93887	4.78362	0.000432147	0.0043211	9.66233e-84	3.16207e-80	1.16793e-99	1.05334e-97	1.8383e-88	4.67908e-85	6.2838e-211	3.59873e-208	9.72309e-108	1.06065e-105	0.54392	1
33	AT1G79900	encodes a mitochondrial ornithine transporter that exports ornithine from the mitochondria to the cytosol	7.39461	0.665541	6.33928	2.70526	7.66356	-0.184938	7.08319	6.58338	1.51679e-15	3.07492e-13	7.70516e-13	1.21313e-11	8.92504e-215	7.5724e-212	6.83662e-23	2.36219e-21	1.12258e-214	7.79277e-212	3.51843e-218	3.22401e-215	2.3379e-08	3.45183e-05
34	AT3G16330	unknown protein; BEST Arabidopsis thaliana protein match is: unknown protein (TAIR:AT1G52140.1); Has 109 Blast hits to 109 proteins in 16 species: Archae - 0; Bacteria - 0; Metazoa - 0; Fungi - 0; Plants - 109; Viruses - 0; Other Eukaryotes - 0 (source: NCBI BLink).	5.13913	0.271629	4.80267	0.864881	4.95079	1.72813	5.08267	6.08098	0.00314603	0.0208889	2.89698e-09	2.73553e-08	2.4067e-222	2.39707e-219	3.15536e-11	2.94192e-10	2.87542e-220	2.19567e-217	5.74633e-220	5.72335e-217	0.807236	1
35	AT1G29910	member of Chlorophyll a/b-binding protein family	-9.15572	-1.27146	-9.41704	-7.22261	-10.0032	-7.50326	-9.35452	8.16425	0.0212114	0.0881373	1.1132e-70	1.59383e-67	6.42865e-89	4.3187e-87	4.63284e-73	5.30645e-70	1.64344e-211	9.90737e-209	2.19774e-92	1.57331e-90	0.934783	1
36	AT3G08940	Lhcb4.2 protein (Lhcb4.2	-5.77549	-0.646023	-6.04734	-4.77413	-6.04379	-5.36181	-5.91077	8.94452	0.0519379	0.163748	4.3419e-80	1.10516e-76	9.71333e-90	6.66206e-88	1.2842e-79	2.26295e-76	4.50755e-213	3.03703e-210	1.19386e-91	8.26251e-90	0.586355	1
37	AT3G19615	unknown protein; FUNCTIONS IN: molecular_function unknown; INVOLVED IN: biological_process unknown; LOCATED IN: cellular_component unknown; Has 10 Blast hits to 10 proteins in 5 species: Archae - 0; Bacteria - 0; Metazoa - 0; Fungi - 0; Plants - 10; Viruses - 0; Other Eukaryotes - 0 (source: NCBI BLink).	8.82271	2.47404	8.27442	1.79156	8.6997	4.71194	8.95639	4.11407	1.40244e-11	1.30069e-09	1.87607e-07	1.30123e-06	3.03087e-217	2.77724e-214	2.99767e-18	6.31163e-17	5.68617e-216	4.07059e-213	4.9641e-215	4.37375e-212	0.738027	1
38	AT5G28237	Pyridoxal-5'-phosphate-dependent enzyme family protein; FUNCTIONS IN: pyridoxal phosphate binding	10.3449	1.36162	9.15069	0.209475	10.4144	0.396236	10.1189	7.054	0.0148341	0.0678959	0.107752	0.184222	6.64681e-213	5.25053e-210	0.00916007	0.020347	8.45311e-212	5.23362e-209	2.08107e-213	1.70261e-210	0.0684173	0.615169
39	AT2G38240	2-oxoglutarate (2OG) and Fe(II)-dependent oxygenase superfamily protein; FUNCTIONS IN: oxidoreductase activity; INVOLVED IN: response to salt stress; EXPRESSED IN: 11 plant structures; EXPRESSED DURING: 6 growth stages; CONTAINS InterPro DOMAIN/s: Oxoglutarate/iron-dependent oxygenase (InterPro:IPR005123); BEST Arabidopsis thaliana protein match is: 2-oxoglutarate (2OG) and Fe(II)-dependent oxyge…	6.4792	0.146621	5.72946	-3.59736	6.39895	-3.62221	6.24183	7.1532	0.397917	0.590878	1.0983e-22	6.16664e-21	2.84924e-215	2.5104e-212	4.9472e-22	1.57016e-20	6.92999e-213	4.53577e-210	3.71857e-214	3.155e-211	0.416931	0.949175
40	AT3G47470	Encodes a chlorophyll a/b-binding protein that is more similar to the PSI Cab proteins than the PSII cab proteins. The predicted protein is about 20 amino acids shorter than most known Cab proteins.	-6.06163	-0.876461	-6.26248	-4.90881	-6.08677	-5.25941	-6.27707	9.48554	0.0386879	0.134069	5.88096e-73	9.62293e-70	8.51154e-88	5.53927e-86	2.55442e-73	3.07982e-70	4.28836e-203	2.2846e-200	3.0691e-91	2.09871e-89	0.431437	0.958962
41	AT1G61810	beta-glucosidase 45 (BGLU45); FUNCTIONS IN: cation binding	7.25344	0.867893	6.59619	-0.0650317	7.3401	0.708138	7.16478	4.37645	0.0765499	0.211691	0.498396	0.599992	1.26111e-212	9.62982e-210	0.075871	0.125909	3.87729e-211	2.27746e-208	1.1837e-211	9.35045e-209	0.547749	1
42	AT1G62510	Bifunctional inhibitor/lipid-transfer protein/seed storage 2S albumin superfamily protein; FUNCTIONS IN: lipid binding; INVOLVED IN: lipid transport; LOCATED IN: endomembrane system; EXPRESSED IN: shoot	-6.56398	-0.694073	-6.94642	-2.12157	-5.85441	-5.60923	-6.07724	6.43681	4.21957e-25	4.60295e-22	1.19126e-54	9.0965e-52	3.62129e-128	6.97114e-126	7.25121e-58	4.05148e-55	1.5854e-203	8.64721e-201	6.23925e-158	2.1989e-155	2.18821e-05	0.00611311
43	AT1G58340	Encodes a plant MATE (multidrug and toxic compound extrusion) transporter that is localized to the Golgi complex and small organelles and is involved in determining the rate of organ initiation. It is also involved in iron homeostasis when plants are under osmotic stress.	7.67127	0.588835	7.39644	2.37774	7.70042	2.87462	7.85972	7.03526	0.247606	0.445295	3.96806e-17	1.10316e-15	6.38069e-214	5.22032e-211	7.07014e-17	1.28542e-15	4.38951e-212	2.79319e-209	1.31003e-211	1.00034e-208	0.453152	0.967273
44	AT4G19170	chloroplast-targeted member of a family of enzymes similar to nine-cis-epoxycarotenoid dioxygenase	-6.56927	-0.48226	-6.44259	-2.8347	-6.83883	-4.10659	-6.7584	5.43181	0.000301311	0.00322845	1.38413e-45	5.98256e-43	5.0585e-130	9.90428e-128	2.07292e-45	6.08801e-43	4.73776e-204	2.64714e-201	2.46164e-134	5.10698e-132	0.346103	0.915566
45	AT3G26190	putative cytochrome P450	11.3213	-3.90123	9.71465	-3.90123	10.9321	-0.207231	10.4757	4.57133	0.000434943	0.00433456	0.118622	0.198916	6.12888e-199	4.01144e-196	0.00199116	0.00520169	3.96886e-197	1.81837e-194	4.18539e-203	3.09287e-200	0.157233	0.778184
46	AT4G30650	Low temperature and salt responsive protein family; INVOLVED IN: response to salt stress	-5.23629	-0.694786	-5.05663	-3.99968	-6.00179	-5.46279	-5.60349	4.95272	5.44174e-06	0.000118723	1.48836e-81	4.26193e-78	5.51705e-81	2.94603e-79	5.59718e-83	1.0685e-79	5.42643e-197	2.43743e-194	1.60465e-86	9.67353e-85	0.15954	0.780217
47	AT5G24490	30S ribosomal protein	-6.11109	-0.708587	-5.77858	-2.58733	-6.85955	-3.22241	-6.23424	7.84295	0.00327137	0.0215781	1.30576e-32	1.96792e-30	2.21285e-144	5.63244e-142	3.78103e-35	4.53486e-33	1.09082e-198	5.31672e-196	3.2995e-147	8.89235e-145	0.724018	1
48	AT2G32210	unknown protein; BEST Arabidopsis thaliana protein match is: unknown protein (TAIR:AT2G32190.1); Has 214 Blast hits to 214 proteins in 21 species: Archae - 0; Bacteria - 0; Metazoa - 1; Fungi - 10; Plants - 203; Viruses - 0; Other Eukaryotes - 0 (source: NCBI BLink).	6.97332	2.08826	6.63161	1.54792	6.96868	2.72065	6.92364	4.41149	1.95899e-06	4.91528e-05	0.00589945	0.0157529	1.96871e-203	1.45481e-200	1.22592e-07	6.88148e-07	1.30609e-201	6.79996e-199	1.70282e-201	1.219e-198	0.096134	0.682652
49	AT4G19460	UDP-Glycosyltransferase superfamily protein; FUNCTIONS IN: transferase activity	5.40379	0.18505	5.04153	1.22503	5.48351	1.62519	5.44185	4.19213	0.392604	0.585875	2.23098e-06	1.26004e-05	1.53396e-202	1.09812e-199	3.18467e-06	1.42267e-05	1.79352e-201	9.1302e-199	1.10255e-200	7.65369e-198	0.86586	1
50	AT1G21500	unknown protein; Has 29 Blast hits to 29 proteins in 12 species: Archae - 0; Bacteria - 0; Metazoa - 0; Fungi - 2; Plants - 27; Viruses - 0; Other Eukaryotes - 0 (source: NCBI BLink).	-5.52811	-0.442706	-5.39423	-3.96423	-5.87031	-3.93462	-5.65407	6.0756	0.538775	0.703744	5.87493e-63	6.40871e-60	2.77995e-99	2.46833e-97	4.69548e-62	3.25952e-59	1.0169e-198	5.06416e-196	7.92343e-100	6.87538e-98	0.546543	1
51	AT4G25810	xyloglucan endotransglycosylase-related protein (XTR6)	7.89613	1.94439	7.45653	0.253229	7.28728	2.37272	7.63496	5.3563	1.57366e-08	7.65383e-07	0.294023	0.405454	4.29441e-199	2.9811e-196	5.58643e-08	3.30255e-07	3.28566e-197	1.56808e-194	8.71374e-197	5.70327e-194	0.462312	0.969168
52	AT5G63970	Encodes a ubiquitin ligase that is an essential upstream modulator of JA signaling in response to various stimuli.	4.72398	0.456325	4.21664	-0.478261	4.60546	0.0456722	4.81557	6.47567	0.0375383	0.131311	0.0403365	0.0820775	5.32191e-199	3.58571e-196	0.00966354	0.021335	3.58361e-197	1.67537e-194	8.06202e-197	5.4319e-194	0.242658	0.860085
53	AT5G63780	Encodes SHA1 (shoot apical meristem arrest)	-5.18738	-1.12312	-5.31537	-2.72984	-5.5581	-3.38916	-5.85167	5.90793	1.36348e-05	0.000251153	4.74181e-39	1.23438e-36	2.79321e-119	4.23754e-117	8.15067e-45	2.19665e-42	1.64847e-182	6.19068e-180	1.45959e-129	2.74067e-127	0.288252	0.888612
54	AT5G44480	mutant has Altered lateral root; UDP Glucose Epimerase	7.57336	1.5881	7.24411	2.42902	7.57918	4.11961	7.7597	5.77736	1.15382e-08	5.8088e-07	6.15255e-19	2.15509e-17	2.31614e-195	1.47384e-192	1.10088e-27	6.51655e-26	3.21807e-194	1.39094e-191	5.24562e-193	3.24775e-190	0.563759	1
55	AT5G54510	Encodes an IAA-amido synthase that conjugates Ala	4.59124	-0.00439034	4.27777	-0.72994	4.81428	-0.176739	4.67477	4.58525	0.412137	0.602779	0.12901	0.212846	2.51129e-195	1.55483e-192	0.115108	0.178289	2.43227e-194	1.07151e-191	5.70889e-194	3.63276e-191	0.544427	1
56	AT3G55970	jasmonate-regulated gene 21 (JRG21); FUNCTIONS IN: oxidoreductase activity	6.52704	0.137831	5.64658	-1.04332	6.54405	-1.92726	6.14975	8.20059	0.0238207	0.0957676	2.61247e-07	1.76643e-06	4.50398e-192	2.57943e-189	1.38631e-07	7.72127e-07	4.86523e-190	1.99023e-187	2.67403e-192	1.61202e-189	0.0507212	0.570457
57	AT5G13080	WRKY75 is one of several transcription factors induced during Pi deprivation. It is nuclear localized and regulated differentially during Pi starvation. RNAi mediated suppression of WRKY75 made the plants more susceptible to Pi stress as indicated by the higher accumulation of anthocyanin during Pi starvation.	8.12927	2.16846	7.88523	2.46866	7.98676	3.778	8.50024	6.10133	5.90734e-08	2.42085e-06	4.64042e-11	5.69988e-10	5.08223e-193	3.06378e-190	1.9467e-16	3.37586e-15	2.13828e-191	8.90615e-189	5.73201e-191	3.28272e-188	0.0321021	0.500023
58	AT1G54890	Late embryogenesis abundant (LEA) protein-related; FUNCTIONS IN: molecular_function unknown; INVOLVED IN: biological_process unknown; LOCATED IN: endomembrane system; EXPRESSED IN: 7 plant structures; EXPRESSED DURING: 4 anthesis	7.02792	1.37007	6.98204	2.72189	7.28626	2.48984	7.25995	3.78331	0.317187	0.515583	9.95333e-07	6.01612e-06	5.33778e-193	3.13533e-190	7.67261e-06	3.21148e-05	1.21127e-192	5.13848e-190	8.23984e-192	4.83996e-189	0.0596054	0.594963
59	AT4G18050	P-glycoprotein 9 (PGP9); FUNCTIONS IN: ATPase activity	4.57555	-0.232664	4.17373	-0.835229	4.77134	-0.489212	4.55434	5.73309	0.394101	0.587077	0.0467011	0.0929397	1.45831e-190	8.14801e-188	0.0492543	0.0875004	1.98226e-189	7.96658e-187	1.31885e-189	7.36883e-187	0.522099	0.994491
60	AT2G03850	Late embryogenesis abundant protein (LEA) family protein; BEST Arabidopsis thaliana protein match is: late embryogenesis abundant domain-containing protein / LEA domain-containing protein (TAIR:AT2G03740.1); Has 577 Blast hits to 318 proteins in 93 species: Archae - 1; Bacteria - 101; Metazoa - 17; Fungi - 21; Plants - 408; Viruses - 0; Other Eukaryotes - 29 (source: NCBI BLink).	11.2234	-3.90087	9.68382	3.42056	11.5338	0.747621	10.7885	4.84379	3.06284e-05	0.000495156	0.000697527	0.00235608	2.37772e-182	1.21042e-179	4.66355e-08	2.79082e-07	8.01853e-183	3.06147e-180	4.15489e-187	2.26619e-184	0.695976	1
61	AT5G48410	member of Putative ligand-gated ion channel subunit family	6.06554	0.856888	5.61697	1.58152	6.38033	2.86518	6.07929	4.72081	2.44291e-05	0.00041115	5.26554e-12	7.36403e-11	1.62419e-185	8.85879e-183	2.45221e-17	4.66571e-16	3.06041e-186	1.20876e-183	2.06352e-184	1.09933e-181	0.668943	1
62	AT3G46660	UDP-glucosyl transferase 76E12 (UGT76E12); FUNCTIONS IN: quercetin 3-O-glucosyltransferase activity	14.0618	5.91712	13.0236	7.51461	14.2117	8.93236	14.0336	3.86933	0.000109449	0.00140385	1.83845e-09	1.78985e-08	1.0217e-181	5.08806e-179	3.10333e-12	3.31582e-11	2.36948e-182	8.75485e-180	5.44404e-182	2.71113e-179	0.0541066	0.580471
63	AT3G53160	UDP-glucosyl transferase 73C7 (UGT73C7); CONTAINS InterPro DOMAIN/s: UDP-glucuronosyl/UDP-glucosyltransferase (InterPro:IPR002213); BEST Arabidopsis thaliana protein match is: UDP-Glycosyltransferase superfamily protein (TAIR:AT2G36770.1); Has 7083 Blast hits to 7007 proteins in 427 species: Archae - 0; Bacteria - 435; Metazoa - 1539; Fungi - 21; Plants - 4999; Viruses - 33; Other Eukaryotes - 56…	5.93033	-0.0457414	5.89855	-0.0697978	5.76929	1.51415	6.15971	4.5452	0.00155716	0.0121456	0.00443518	0.0122753	1.858e-185	9.89836e-183	0.000139048	0.000461307	3.46915e-183	1.34697e-180	1.23308e-183	6.41985e-181	0.117698	0.725511
64	AT1G15820	Lhcb6 protein (Lhcb6)	-5.01939	-0.614066	-5.25086	-4.10279	-5.68254	-4.55865	-5.40581	8.65291	0.0853982	0.227635	1.40813e-65	1.69776e-62	1.5391e-79	7.68142e-78	1.87375e-65	1.58977e-62	6.79956e-180	2.43382e-177	4.32585e-81	2.2319e-79	0.572073	1
65	AT1G26930	Galactose oxidase/kelch repeat superfamily protein; FUNCTIONS IN: molecular_function unknown; INVOLVED IN: biological_process unknown; LOCATED IN: peroxisome; EXPRESSED IN: 18 plant structures; EXPRESSED DURING: 8 growth stages; CONTAINS InterPro DOMAIN/s: Galactose oxidase/kelch	4.98423	0.953258	4.26688	0.807737	5.36413	0.689523	4.92081	5.32018	0.000666354	0.00610589	0.00359308	0.0102033	9.9557e-177	4.65439e-174	3.50856e-05	0.000130456	4.87393e-178	1.71772e-175	3.94567e-178	1.88307e-175	0.0181406	0.402227
66	AT2G28085	SAUR-like auxin-responsive protein family ; CONTAINS InterPro DOMAIN/s: Auxin responsive SAUR protein (InterPro:IPR003676); BEST Arabidopsis thaliana protein match is: SAUR-like auxin-responsive protein family (TAIR:AT4G34760.1); Has 1265 Blast hits to 1250 proteins in 26 species: Archae - 0; Bacteria - 0; Metazoa - 0; Fungi - 0; Plants - 1264; Viruses - 0; Other Eukaryotes - 1 (source: NCBI BLin…	8.49087	1.29076	7.51973	-0.290055	8.22724	1.97255	8.40877	3.56506	0.00157553	0.0122555	0.0728179	0.134579	5.09365e-183	2.65194e-180	0.0028819	0.0072484	7.81145e-182	2.84039e-179	3.44512e-182	1.7538e-179	0.910639	1
67	AT2G31945	unknown protein; FUNCTIONS IN: molecular_function unknown; INVOLVED IN: biological_process unknown; LOCATED IN: endomembrane system; EXPRESSED IN: 8 plant structures; EXPRESSED DURING: 4 anthesis	5.31223	-0.0122673	4.51298	0.38519	5.24306	0.598135	5.01764	4.65679	0.068294	0.196444	0.122937	0.204714	1.01945e-178	4.96884e-176	0.0242816	0.0475829	6.06284e-177	2.07295e-174	7.58987e-179	3.69934e-176	0.591788	1
68	AT5G45890	Senescence-associated gene 12 (SAG12) encoding a cysteine protease influenced by cytokinin	9.3746	-3.91221	9.05468	-0.284827	9.87476	-3.91221	10.055	3.51424	0.467322	0.648151	0.0669244	0.125366	3.90096e-176	1.78726e-173	0.06673	0.112974	2.9106e-177	1.01024e-174	7.04466e-174	3.22758e-171	1	1
69	AT1G70820	phosphoglucomutase	-4.21384	-0.423033	-4.77367	-2.87999	-4.50287	-3.56197	-4.70444	5.91118	0.00641278	0.0363444	9.97945e-56	8.46701e-53	9.22535e-94	7.09176e-92	7.86333e-56	3.83262e-53	2.09586e-173	6.95827e-171	5.67928e-96	4.47082e-94	0.266934	0.877894
70	AT5G63810	member of Glycoside Hydrolase Family 35	-4.93919	-0.90471	-4.57426	-2.70874	-5.23326	-3.22682	-4.82486	4.52246	0.000178317	0.00210468	1.39031e-44	5.49126e-42	6.03639e-102	5.73782e-100	2.82181e-49	9.79426e-47	5.78616e-168	1.69935e-165	4.99772e-109	5.66771e-107	0.57642	1
71	AT1G69140	pseudogene	-15.4958	-0.958059	-15.4958	-8.27815	-15.4958	-10.8432	-15.4958	4.37468	0.0274683	0.105772	1.55002e-68	1.97265e-65	2.66458e-64	8.29352e-63	1.28205e-68	1.22372e-65	4.73241e-172	1.5057e-169	1.08902e-66	3.59989e-65	1	1
72	AT1G68620	alpha/beta-Hydrolases superfamily protein; FUNCTIONS IN: hydrolase activity; INVOLVED IN: metabolic process; LOCATED IN: cellular_component unknown; EXPRESSED IN: 11 plant structures; EXPRESSED DURING: LP.06 six leaves visible	7.5126	2.00624	6.93214	1.51311	7.51759	2.95903	7.49502	8.09355	9.78489e-11	7.97695e-09	8.10616e-06	4.13761e-05	6.05048e-177	2.88759e-174	3.11868e-14	4.22988e-13	3.00518e-175	1.01239e-172	4.13394e-175	1.93266e-172	0.107993	0.710727
73	AT1G55020	lipoxygenase	5.84432	-0.258685	5.01814	0.30022	5.84084	-0.215763	5.79327	8.52788	0.0731773	0.205839	0.224698	0.329432	2.23287e-174	9.83665e-172	0.0615715	0.105535	3.20144e-173	1.03294e-170	1.46227e-173	6.56818e-171	0.131324	0.744542
74	AT1G29920	Encodes lhcb1.1 a component of the LHCIIb light harvesting complex associated with photosystem II.	-6.11716	-0.901168	-6.78945	-6.53651	-6.06405	-6.62342	-6.74484	7.39536	0.0270351	0.104709	1.43055e-76	2.73091e-73	3.22594e-62	9.19153e-61	1.09789e-78	1.79647e-75	4.17602e-171	1.31047e-168	1.19475e-64	3.60123e-63	0.309723	0.903141
75	AT1G74010	Calcium-dependent phosphotriesterase superfamily protein; FUNCTIONS IN: strictosidine synthase activity; INVOLVED IN: biosynthetic process; LOCATED IN: plant-type cell wall; EXPRESSED IN: 11 plant structures; EXPRESSED DURING: L mature pollen stage	5.79453	0.471061	4.97738	-0.0535859	5.9635	0.760587	5.49686	6.55326	0.00317222	0.021027	0.479513	0.583017	6.57372e-172	2.84133e-169	0.0030065	0.00753287	9.92291e-171	3.07181e-168	8.35088e-173	3.60947e-170	0.991353	1
76	AT1G68630	PLAC8 family protein; CONTAINS InterPro DOMAIN/s: Protein of unknown function Cys-rich (InterPro:IPR006461); BEST Arabidopsis thaliana protein match is: PLAC8 family protein (TAIR:AT1G58320.1); Has 753 Blast hits to 752 proteins in 95 species: Archae - 0; Bacteria - 0; Metazoa - 124; Fungi - 58; Plants - 553; Viruses - 0; Other Eukaryotes - 18 (source: NCBI BLink).	8.95073	3.31522	8.6642	1.62572	8.81334	0.726311	8.97205	2.70424	0.0384445	0.133539	0.0478269	0.0947686	1.26793e-175	5.69524e-173	0.0441257	0.0797249	2.22282e-173	7.27434e-171	1.90155e-173	8.37704e-171	0.00865853	0.296487
77	AT1G04580	Encodes aldehyde oxidase AAO4 preferentially expressed in developing seeds.	9.34705	-4.85216	8.31129	1.26014	10.1784	2.20283	9.20328	4.28058	0.00346744	0.0225916	0.000246107	0.000924383	7.29972e-161	2.65432e-158	9.73619e-07	4.75659e-06	4.244e-163	1.17135e-160	2.42333e-164	9.73924e-162	0.0677417	0.615024
78	AT4G32340	Tetratricopeptide repeat (TPR)-like superfamily protein; BEST Arabidopsis thaliana protein match is: Tetratricopeptide repeat (TPR)-like superfamily protein (TAIR:AT1G80130.1); Has 1807 Blast hits to 1807 proteins in 277 species: Archae - 0; Bacteria - 0; Metazoa - 736; Fungi - 347; Plants - 385; Viruses - 0; Other Eukaryotes - 339 (source: NCBI BLink).	-3.83906	-0.0781907	-4.28735	-2.00913	-3.65851	-2.79264	-4.06051	6.55516	0.00154143	0.0120351	6.9058e-45	2.7754e-42	1.74524e-109	2.11534e-107	6.70901e-45	1.82964e-42	2.50452e-169	7.64981e-167	8.50233e-111	1.00918e-108	0.123786	0.733872
79	AT2G32190	unknown protein; BEST Arabidopsis thaliana protein match is: unknown protein (TAIR:AT2G32210.1); Has 218 Blast hits to 218 proteins in 24 species: Archae - 0; Bacteria - 0; Metazoa - 0; Fungi - 16; Plants - 202; Viruses - 0; Other Eukaryotes - 0 (source: NCBI BLink).	4.74334	0.935108	4.16319	-1.11347	4.76391	1.24933	4.54328	4.47291	1.01674e-12	1.17043e-10	0.0180268	0.0416456	4.05881e-170	1.69053e-167	6.5552e-12	6.70686e-11	2.49379e-168	7.51681e-166	1.01307e-168	4.29767e-166	0.081985	0.646288
80	AT1G68050	Encodes FKF1	-3.057	-0.590086	-3.6706	-3.02113	-3.31235	-3.84307	-3.73364	4.87148	4.4309e-06	9.98064e-05	2.03757e-84	7.77944e-81	1.08092e-67	3.78619e-66	6.75188e-88	1.54672e-84	9.63611e-162	2.59699e-159	3.56161e-75	1.53363e-73	0.375598	0.93412
81	AT5G15970	Encodes a gene that can be induced by cold and abscisic acid and may be involved in cold acclimation and salt tolerance.	-4.62292	-0.512853	-6.12717	-1.80763	-5.19963	-6.01623	-5.34995	7.13788	1.12993e-34	5.17688e-31	2.59681e-55	2.0513e-52	1.44963e-95	1.1776e-93	1.54627e-59	9.08256e-57	2.53536e-163	7.08293e-161	3.3574e-127	5.96212e-125	4.22067e-14	3.2229e-10
82	AT4G01360	Encodes a protein related to BYPASS1 (BPS1). Regulates production of mobile compound: bps signal.	5.89644	1.30063	5.47279	0.910351	5.63134	1.08135	5.93735	3.54445	0.0272647	0.105281	0.114036	0.192906	2.02842e-170	8.60501e-168	0.0672072	0.113673	4.19307e-168	1.24747e-165	3.93981e-168	1.64097e-165	0.0131836	0.351227
83	AT5G48570	Encodes one of the 36 carboxylate clamp (CC)-tetratricopeptide repeat (TPR) proteins (Prasad 2010	-0.0683813	1.39145	0.849921	2.88969	-0.834222	4.47987	-0.51951	5.2498	4.24355e-16	9.72113e-14	5.14626e-58	4.71562e-55	3.03515e-77	1.43064e-75	1.61114e-76	2.30675e-73	5.91014e-139	1.01797e-136	2.55545e-102	2.3894e-100	0.168607	0.786515
84	AT5G17390	Adenine nucleotide alpha hydrolases-like superfamily protein; FUNCTIONS IN: molecular_function unknown; INVOLVED IN: response to stress; CONTAINS InterPro DOMAIN/s: UspA (InterPro:IPR006016)	8.60374	4.18731	8.26178	4.46436	8.38833	6.48995	8.72458	4.44735	3.1353e-22	2.24448e-19	5.36206e-27	5.09685e-25	2.58055e-166	1.05563e-163	1.06952e-45	3.18189e-43	1.84741e-165	5.35703e-163	7.80686e-165	3.19356e-162	0.000518737	0.0632087
85	AT4G37710	VQ motif-containing protein; FUNCTIONS IN: molecular_function unknown; INVOLVED IN: biological_process unknown; LOCATED IN: chloroplast; EXPRESSED IN: pollen tube; CONTAINS InterPro DOMAIN/s: VQ (InterPro:IPR008889); BEST Arabidopsis thaliana protein match is: VQ motif-containing protein (TAIR:AT2G22880.1); Has 28 Blast hits to 28 proteins in 9 species: Archae - 0; Bacteria - 0; Metazoa - 0; Fung…	12.8507	0	12.3222	3.62813	12.7421	4.63609	12.9775	2.66216	0.523066	0.692785	0.121007	0.202175	2.73162e-166	1.09782e-163	0.226907	0.309828	3.51008e-164	1.00511e-161	4.21673e-164	1.66546e-161	1	1
86	AT2G34430	Photosystem II type I chlorophyll a/b-binding protein	-9.3125	-1.72567	-10.5721	-7.81296	-10.903	-7.9369	-10.1194	10.9034	0.00140466	0.0112149	9.02431e-50	4.80765e-47	1.72208e-65	5.57196e-64	9.26003e-52	3.72156e-49	4.91451e-152	1.10374e-149	1.82002e-69	6.61794e-68	0.686137	1
87	AT4G37520	Peroxidase superfamily protein; FUNCTIONS IN: protein binding	4.74597	0.525977	4.58951	0.399667	4.89407	1.33497	4.82691	8.27303	0.0024446	0.0173324	0.0149078	0.0353089	4.0741e-165	1.60913e-162	4.42493e-05	0.000161129	6.57532e-164	1.8596e-161	2.01513e-163	7.82416e-161	0.566658	1
88	AT4G37430	Encodes a member of the CYP81F cytochrome P450 monooxygenase subfamily.	7.19517	0.0723102	5.77216	0.424193	7.40907	0.515936	6.56253	6.53194	0.00220565	0.0160454	0.190697	0.29013	3.48577e-156	1.1743e-153	0.00067342	0.00194806	2.19703e-155	5.41178e-153	4.4954e-161	1.66098e-158	0.508464	0.988942
89	AT1G22340	UDP-glucosyl transferase 85A7 (UGT85A7); FUNCTIONS IN: UDP-glycosyltransferase activity	6.4685	0.408803	5.65828	-0.969456	6.43449	0.238347	6.27494	3.00859	0.0532319	0.166385	0.275125	0.385502	1.86774e-163	7.25188e-161	0.0523752	0.0921514	1.26116e-161	3.35939e-159	9.90893e-163	3.78323e-160	0.893892	1
90	AT5G49665	Zinc finger (C3HC4-type RING finger) family protein; FUNCTIONS IN: ubiquitin-protein ligase activity	3.88695	0.0896247	3.46584	0.262109	4.07057	-0.199667	3.92911	5.90322	0.190149	0.378874	0.21421	0.317428	1.14565e-161	4.233e-159	0.121831	0.186797	5.19878e-161	1.36889e-158	9.13114e-161	3.32026e-158	0.113861	0.721429
91	AT1G09480	similar to Eucalyptus gunnii alcohol dehydrogenase of unknown physiological function (GI:1143445)	5.33348	1.09952	4.95943	1.86426	5.30212	3.06325	5.49491	4.36802	5.24784e-07	1.59228e-05	5.57874e-18	1.74826e-16	1.14411e-162	4.29661e-160	3.08018e-24	1.2668e-22	6.57959e-163	1.79435e-160	1.61818e-160	5.79206e-158	0.405563	0.945469
92	AT5G49690	UDP-Glycosyltransferase superfamily protein; FUNCTIONS IN: transferase activity	7.72885	0.497164	6.90008	1.10256	7.33216	0.987772	7.47036	2.72242	0.121846	0.285841	0.16994	0.264883	7.03658e-163	2.68656e-160	0.178104	0.254984	9.33851e-161	2.43099e-158	1.62523e-161	6.1034e-159	0.272435	0.87913
93	AT5G52310	cold regulated gene	-5.6711	-0.519351	-6.92313	-1.16777	-5.37977	-5.35124	-6.66228	7.29837	4.42368e-30	1.01338e-26	5.33828e-35	9.78315e-33	3.77246e-105	3.9642e-103	4.0115e-42	9.18955e-40	3.13642e-155	7.64352e-153	4.58127e-141	1.0709e-138	9.03278e-07	0.00050469
94	AT2G29290	NAD(P)-binding Rossmann-fold superfamily protein; FUNCTIONS IN: oxidoreductase activity	-4.83655	-0.985932	-5.26236	-1.72378	-5.96891	-3.02283	-5.44092	4.74916	2.70292e-08	1.2359e-06	3.32692e-22	1.73212e-20	3.22642e-116	4.61943e-114	1.07266e-27	6.36595e-26	2.5173e-148	5.19516e-146	1.71563e-127	3.07044e-125	0.063657	0.607099
95	AT1G28130	encodes an IAA-amido synthase that conjugates Asp and other amino acids to auxin in vitro. Lines carrying insertions in this gene are hypersensitive to auxin.	9.45753	0.75091	7.82719	0.377077	9.69186	-0.538211	8.84432	5.25915	0.00163836	0.0126114	0.125172	0.207725	6.79721e-153	2.13302e-150	0.000983858	0.00274789	2.05282e-152	4.70261e-150	2.66351e-157	9.10683e-155	0.0932701	0.674744
96	AT3G48580	xyloglucan endotransglucosylase/hydrolase 11 (XTH11); FUNCTIONS IN: hydrolase activity	6.37438	-0.31052	5.08873	1.33967	6.68654	-0.16648	6.4256	6.59592	1.73526e-05	0.000309831	5.54941e-05	0.000238376	3.24591e-152	9.78387e-150	1.21662e-08	7.94708e-08	1.68618e-154	4.02366e-152	5.03013e-154	1.5785e-151	0.00469036	0.218832
97	AT5G06230	Encodes a member of the TBL (TRICHOME BIREFRINGENCE-LIKE) gene family containing a plant-specific DUF231 (domain of unknown function) domain. TBL gene family has 46 members	4.86031	0.843033	4.37169	0.946329	4.7874	1.39969	4.99493	4.39323	0.0114271	0.0564044	0.00129929	0.004102	2.06467e-159	7.27653e-157	0.000198344	0.000638961	2.61473e-158	6.73013e-156	3.37393e-157	1.13662e-154	0.0594354	0.59464
98	AT3G02875	Hydrolyzes amino acid conjugates of the plant growth regulator indole-3-acetic acid (IAA)	4.37213	0.51939	3.52799	0.501984	4.52282	0.343377	4.20044	5.93749	0.0046301	0.0281567	0.0353628	0.0735753	2.48854e-153	7.91771e-151	0.00130561	0.00355044	4.12561e-153	9.54641e-151	1.63746e-154	5.28322e-152	0.0267095	0.471025
99	AT1G29290	unknown protein; FUNCTIONS IN: molecular_function unknown; INVOLVED IN: biological_process unknown; LOCATED IN: endomembrane system; Has 18 Blast hits to 18 proteins in 5 species: Archae - 0; Bacteria - 0; Metazoa - 0; Fungi - 0; Plants - 18; Viruses - 0; Other Eukaryotes - 0 (source: NCBI BLink).	5.11278	-0.0334286	4.52686	-1.21477	4.85698	-0.774839	5.22985	4.36302	0.266594	0.465071	0.0042903	0.0119217	1.71493e-159	6.13836e-157	0.0157304	0.0327237	1.09756e-157	2.79367e-155	1.66721e-157	5.78672e-155	0.541617	1
100	AT5G01500	encodes an ATP/ADP carrier that is located to the thylakoid membrane involved in providing ATP during thylakoid biogenesis and turnover	4.38251	1.03022	4.12297	0.479266	4.38756	1.69984	4.47432	5.78965	2.07708e-08	9.85127e-07	0.0116445	0.028481	1.16609e-157	4.0474e-155	5.59689e-10	4.4565e-09	2.21478e-156	5.57541e-154	1.54553e-155	5.13116e-153	0.757247	1
101	AT1G74020	Encodes AtSS-2 strictosidine synthase.	5.62213	0.74976	4.80201	1.01464	5.7229	1.05323	5.54843	8.67291	0.0129656	0.0616982	0.00159157	0.00492366	7.95232e-155	2.60245e-152	0.000340863	0.00104531	2.67879e-154	6.32637e-152	1.9469e-154	6.1944e-152	0.0311625	0.497817
102	AT3G16360	Encodes AHP4	-3.66637	0.170629	-4.3736	-0.983553	-5.93963	-2.57717	-5.07857	4.00818	3.8102e-09	2.17666e-07	5.8582e-32	8.49364e-30	1.73115e-119	2.64381e-117	7.04351e-31	5.80405e-29	1.68907e-155	4.20578e-153	8.34849e-126	1.43795e-123	9.05541e-06	0.00328368
103	AT1G11925	Encodes a Stigma-specific Stig1 family protein	7.03088	-0.887976	6.60826	-1.2618	7.14613	-1.18975	7.08016	2.75809	0.728553	0.833056	0.540196	0.636073	1.33951e-156	4.57992e-154	0.571712	0.643987	6.68067e-155	1.61096e-152	8.2495e-155	2.69971e-152	0.754452	1
104	AT3G48450	RPM1-interacting protein 4 (RIN4) family protein; CONTAINS InterPro DOMAIN/s: RPM1-interacting protein 4	7.11708	0.241052	6.17255	0.23793	7.00483	0.0717281	7.13152	3.84332	0.148187	0.324321	0.13668	0.222836	7.02463e-155	2.33218e-152	0.143728	0.214203	5.35961e-154	1.25284e-151	6.42177e-154	1.98797e-151	0.190317	0.81007
105	AT1G75000	GNS1/SUR4 membrane protein family; FUNCTIONS IN: molecular_function unknown; INVOLVED IN: biological_process unknown; LOCATED IN: integral to membrane; CONTAINS InterPro DOMAIN/s: GNS1/SUR4 membrane protein (InterPro:IPR002076); BEST Arabidopsis thaliana protein match is: GNS1/SUR4 membrane protein family (TAIR:AT4G36830.1); Has 217 Blast hits to 217 proteins in 67 species: Archae - 0; Bacteria -…	4.24335	0.172819	3.67442	0.045765	4.20934	0.692518	4.16538	5.72145	0.0312612	0.11586	0.136256	0.222414	8.3138e-154	2.68243e-151	0.019112	0.0387175	2.35723e-152	5.34648e-150	2.75592e-152	8.41767e-150	0.925823	1
106	AT1G06620	encodes a protein whose sequence is similar to a 2-oxoglutarate-dependent dioxygenase	5.32086	0.502217	4.40714	0.280031	5.37796	1.24076	5.17045	5.21109	0.000534648	0.00511173	0.0191074	0.0438019	8.36687e-151	2.42618e-148	4.29304e-05	0.00015675	2.32558e-150	5.12254e-148	7.52193e-151	2.26727e-148	0.70472	1
107	AT1G20010	beta tubulin	-6.48296	-0.98934	-6.19825	-3.55984	-8.20411	-4.63357	-7.24166	5.51409	0.000657805	0.0060459	1.60635e-38	3.91471e-36	2.22506e-85	1.36288e-83	5.70827e-41	1.18877e-38	1.96502e-146	3.88057e-144	1.17378e-89	7.72674e-88	0.408755	0.947326
108	AT4G04330	Encodes a chloroplast thylakoid localized RbcX protein that acts as a chaperone in the folding of Rubisco.	-5.05525	-0.720875	-4.94189	-2.27739	-5.5211	-2.70872	-5.42263	5.87094	0.0444148	0.147137	1.08983e-24	7.85087e-23	6.5695e-108	7.48727e-106	8.14706e-26	3.98788e-24	6.55675e-148	1.34109e-145	9.83053e-111	1.16081e-108	0.630624	1
109	AT3G44300	Encodes an enzyme that catalyzes the hydrolysis of indole-3-acetonitrile (IAN) to indole-3-acetic acid (IAA) (nitrile aminohydrolase	8.91	0.0608148	7.8489	2.88232	9.36066	3.01243	8.43899	9.55755	0.0532396	0.166386	2.99717e-17	8.52908e-16	4.80423e-146	1.27971e-143	4.30226e-18	8.89495e-17	1.22286e-145	2.37401e-143	2.8036e-148	7.73794e-146	0.937427	1
110	AT4G01130	GDSL-like Lipase/Acylhydrolase superfamily protein; FUNCTIONS IN: hydrolase activity	-5.22031	-0.969618	-5.83711	-3.02595	-6.66324	-4.73743	-6.44113	3.14644	1.04049e-07	4.01948e-06	3.29148e-48	1.57086e-45	1.51434e-76	6.98e-75	2.14561e-52	8.93665e-50	2.83511e-143	5.28021e-141	7.67662e-87	4.70203e-85	0.137053	0.755325
111	AT1G23800	Encodes a mitochondrial aldehyde dehydrogenase; nuclear gene for mitochondrial product.	4.74214	0.275342	3.66115	0.139629	4.99881	-0.844734	4.47415	5.98903	0.000106032	0.00137274	0.00100375	0.00325599	1.10276e-145	2.90368e-143	6.83877e-06	2.88368e-05	1.32748e-145	2.53416e-143	8.19193e-149	2.3168e-146	0.00518874	0.228584
112	AT3G47420	Encodes a Pi starvation-responsive protein AtPS3. A member of the phosphate starvation-induced glycerol-3-phosphate permease gene family: AT3G47420(G3Pp1)	3.32779	0.270989	2.82509	-0.319924	3.38735	-1.16346	3.44948	6.10409	0.00331912	0.0217801	8.72075e-08	6.40099e-07	3.22803e-152	9.78387e-150	2.90738e-07	1.54065e-06	9.16931e-151	2.03933e-148	1.17029e-150	3.43705e-148	0.00100618	0.0944653
113	AT2G40840	Encodes a cytosolic protein with transglucosidase and amylomaltase activity. It is an essential component of the pathway from starch to sucrose and cellular metabolism in leaves at night. The protein binds to heteroglycans and utilizes glucose	-3.47613	-0.30414	-3.63834	-1.34756	-3.51742	-2.26063	-4.02862	6.879	2.75892e-05	0.000453707	4.99861e-27	4.79114e-25	5.03069e-113	6.62316e-111	1.97965e-28	1.27387e-26	1.43955e-149	3.02543e-147	1.26338e-117	1.77556e-115	0.563899	1
114	AT3G11150	2-oxoglutarate (2OG) and Fe(II)-dependent oxygenase superfamily protein; FUNCTIONS IN: molecular_function unknown; INVOLVED IN: biological_process unknown; LOCATED IN: chloroplast; Has 428 Blast hits to 428 proteins in 59 species: Archae - 0; Bacteria - 0; Metazoa - 0; Fungi - 0; Plants - 428; Viruses - 0; Other Eukaryotes - 0 (source: NCBI BLink).	6.36938	1.00042	5.62904	0.911109	6.41795	1.46581	6.21482	3.79328	0.0324909	0.118936	0.122661	0.204372	4.54825e-151	1.33578e-148	0.0105463	0.023042	1.22954e-149	2.60799e-147	2.76782e-150	7.92566e-148	0.243227	0.860085
115	AT2G27510	ferredoxin 3 (FD3); FUNCTIONS IN: electron carrier activity	4.37615	0.801623	4.05401	1.44878	4.26037	1.98337	4.45358	5.87884	0.000962128	0.00830461	3.3918e-13	5.63039e-12	1.50596e-150	4.31231e-148	8.36944e-15	1.22092e-13	1.00044e-149	2.14188e-147	2.43917e-148	6.8142e-146	0.0996193	0.692984
116	AT3G46080	C2H2-type zinc finger family protein; FUNCTIONS IN: sequence-specific DNA binding transcription factor activity	7.70032	2.95033	7.43132	-3.17268	7.40302	0.705797	7.87965	4.39707	4.01093e-08	1.7402e-06	2.09781e-05	9.88411e-05	2.0406e-152	6.31704e-150	8.8063e-13	1.00666e-11	3.65934e-150	7.98363e-148	2.63673e-150	7.64585e-148	0.869206	1
117	AT3G60130	beta glucosidase 16 (BGLU16); FUNCTIONS IN: cation binding	3.21044	-0.202785	2.60327	-1.3894	3.29135	-0.994812	3.21265	7.0765	0.0910897	0.236666	9.92927e-09	8.60612e-08	1.30636e-151	3.88651e-149	1.51583e-08	9.79536e-08	8.2646e-150	1.78609e-147	1.03771e-150	3.08726e-148	0.896756	1
118	AT1G79450	ALA-interacting subunit 5 (ALIS5); INVOLVED IN: biological_process unknown; LOCATED IN: chloroplast thylakoid lumen	5.48436	0.672635	4.84249	1.82028	5.71119	1.98411	5.57061	5.26165	0.0690331	0.197899	6.76267e-11	8.11095e-10	1.93948e-146	5.22702e-144	5.48791e-11	4.95925e-10	2.24459e-147	4.55036e-145	2.35305e-145	6.12543e-143	0.107246	0.710535
119	AT4G12400	Encodes one of the 36 carboxylate clamp (CC)-tetratricopeptide repeat (TPR) proteins (Prasad 2010	3.04396	1.47562	3.97145	4.98861	2.54575	6.73117	2.86992	5.50974	1.99768e-13	2.57456e-11	1.21571e-98	6.96238e-95	1.52429e-66	5.09015e-65	1.98814e-115	2.27721e-111	1.12403e-124	1.39942e-122	3.70965e-88	2.36058e-86	0.174255	0.792387
120	AT2G47950	unknown protein; FUNCTIONS IN: molecular_function unknown; INVOLVED IN: biological_process unknown; LOCATED IN: endomembrane system; EXPRESSED IN: root	6.87043	1.75817	6.46333	-0.0331443	6.73293	0.0425711	7.11106	2.90408	0.0760376	0.210825	0.0419705	0.0847849	2.14555e-150	6.06794e-148	0.0312204	0.059161	2.09442e-148	4.36172e-146	3.45014e-148	9.40901e-146	0.0498464	0.569258
121	AT1G05620	Encodes a cytosolic inosine nucleoside hydrolase. Transcript levels for this gene are elevated in older leaves suggesting that it may play a role in purine catabolism during senescence.	4.0576	-0.0943651	3.17831	0.509696	4.186	0.334781	3.87388	4.4619	0.00998149	0.0508576	0.0134016	0.0322891	4.0959e-143	1.01988e-140	0.000295613	0.000919222	4.13556e-143	7.64011e-141	1.0185e-144	2.62155e-142	0.24347	0.860085
122	AT3G22620	Bifunctional inhibitor/lipid-transfer protein/seed storage 2S albumin superfamily protein; FUNCTIONS IN: lipid binding; INVOLVED IN: lipid transport; LOCATED IN: chloroplast envelope; EXPRESSED IN: 9 plant structures; EXPRESSED DURING: 4 anthesis	5.57291	-0.438767	5.17739	0.42159	5.9449	0.679388	5.8245	3.70669	0.667241	0.792799	0.0405995	0.0825393	6.30005e-147	1.73881e-144	0.0599982	0.10331	6.83491e-147	1.37346e-144	2.34002e-145	6.12543e-143	0.634135	1
123	AT4G37800	xyloglucan endotransglucosylase/hydrolase 7 (XTH7); FUNCTIONS IN: hydrolase activity	-5.2294	0.0756076	-4.08606	-1.42232	-6.41216	-1.73541	-5.60341	5.4986	0.0104902	0.0527804	1.11122e-17	3.35386e-16	1.64865e-124	2.81845e-122	1.03954e-20	2.88651e-19	3.00148e-146	5.87675e-144	1.87509e-122	2.90234e-120	0.939537	1
124	AT4G22070	member of WRKY Transcription Factor; Group II-b	5.61097	0.602089	5.1986	-0.710955	5.48785	0.502838	5.68514	4.64159	0.0230348	0.093627	0.344316	0.45704	9.28585e-149	2.59415e-146	0.0418327	0.076098	1.02744e-146	2.04666e-144	1.4803e-146	3.94312e-144	0.99645	1
125	AT5G02810	PRR7 and PRR9 are partially redundant essential components of a temperature-sensitive circadian system. CCA1 and LHY had a positive effect on PRR7 expression levels. Acts as transcriptional repressor of CCA1 and LHY.	-4.13264	-0.638747	-3.59197	-4.27066	-4.16644	-3.38174	-4.10701	5.50368	0.0003571	0.00370279	5.15221e-69	6.94276e-66	3.65096e-56	8.58688e-55	2.67797e-69	2.66726e-66	9.92777e-144	1.86414e-141	4.41508e-60	1.14412e-58	0.000462105	0.0575321
126	AT3G20820	Leucine-rich repeat (LRR) family protein; INVOLVED IN: signal transduction	-4.62878	-0.74886	-5.62009	-1.3188	-4.56109	-2.92874	-5.96683	5.35071	2.63317e-12	2.84531e-10	5.33247e-17	1.45945e-15	2.91614e-111	3.69077e-109	1.16137e-24	4.96356e-23	6.37171e-136	1.02072e-133	1.32485e-123	2.12235e-121	0.503513	0.986956
127	AT2G29310	NAD(P)-binding Rossmann-fold superfamily protein; FUNCTIONS IN: oxidoreductase activity	-5.2262	-0.711137	-5.40128	-1.96603	-5.88407	-2.89757	-6.14614	4.01505	0.00111208	0.00930444	3.25823e-23	1.96938e-21	8.35073e-106	9.15304e-104	4.20034e-25	1.8867e-23	2.0807e-140	3.69493e-138	1.00574e-110	1.18151e-108	0.873378	1
128	AT2G29470	Encodes glutathione transferase belonging to the tau class of GSTs. Naming convention according to Wagner et al. (2002).	9.95541	2.97362	9.34665	3.4249	10.0263	5.85206	10.1407	7.84786	6.44629e-14	9.28752e-12	6.12139e-19	2.14746e-17	1.01253e-146	2.76131e-144	1.24852e-31	1.07929e-29	1.28787e-145	2.4792e-143	1.04106e-144	2.64985e-142	0.159703	0.780724
129	AT4G33420	Peroxidase superfamily protein; FUNCTIONS IN: peroxidase activity	4.89477	-0.226325	4.26971	0.864225	4.91005	1.82817	4.08189	4.93746	5.38299e-05	0.000794034	2.01946e-10	2.29132e-09	2.24495e-142	5.471e-140	8.60491e-14	1.11054e-12	4.40377e-141	7.88138e-139	1.60433e-144	4.03869e-142	0.0208704	0.426113
130	AT1G61520	PSI type III chlorophyll a/b-binding protein (Lhca3*1)	-5.13553	-0.58005	-5.31194	-3.3061	-5.47633	-3.89217	-5.18714	10.7002	0.101782	0.254707	4.39144e-39	1.15631e-36	1.09391e-74	4.81907e-73	2.40665e-37	3.44573e-35	9.32724e-137	1.5262e-134	1.17264e-75	5.13631e-74	0.480645	0.97624
131	AT4G21650	Subtilase family protein; FUNCTIONS IN: identical protein binding	-5.81713	-0.570853	-5.71957	-0.658903	-5.80934	-3.38619	-5.84045	4.05832	1.80433e-16	4.69699e-14	1.14478e-17	3.44606e-16	2.67407e-112	3.46088e-110	2.3684e-22	7.77296e-21	1.69103e-134	2.59987e-132	1.81573e-133	3.64866e-131	0.0269046	0.472618
132	AT4G18980	Encodes a nuclear-targeted protein AtS40-3 that modulates senescence associated gene expression.	5.287	-0.495509	4.22206	1.41904	5.59319	-1.38757	4.99297	3.9203	2.1532e-10	1.60147e-08	0.000356883	0.0012942	6.7944e-138	1.54105e-135	2.60286e-12	2.80859e-11	5.0438e-138	8.43383e-136	1.35602e-141	3.2358e-139	0.00102734	0.0952802
133	AT1G76470	NAD(P)-binding Rossmann-fold superfamily protein; FUNCTIONS IN: coenzyme binding	10.4848	3.50003	10.071	4.22223	10.5282	7.22809	10.8387	5.38094	1.24609e-13	1.69914e-11	1.04012e-19	4.03847e-18	1.12962e-144	2.90757e-142	1.46776e-35	1.80772e-33	5.33921e-144	1.01083e-141	1.59911e-142	3.93897e-140	0.319324	0.906557
134	AT5G43410	encodes a member of the ERF (ethylene response factor) subfamily B-3 of ERF/AP2 transcription factor family. The protein contains one AP2 domain. There are 18 members in this subfamily including ATERF-1	13.7336	5.50969	13.9504	0	13.5874	3.70142	14.2307	3.87423	0.0964133	0.245132	0.753085	0.811862	9.43501e-145	2.4561e-142	0.155268	0.228151	2.04931e-142	3.75565e-140	1.72066e-143	4.28445e-141	1	1
135	AT1G60800	NSP-interacting kinase 3 (NIK3); FUNCTIONS IN: kinase activity; INVOLVED IN: protein amino acid phosphorylation; LOCATED IN: plasma membrane; EXPRESSED IN: 22 plant structures; EXPRESSED DURING: 13 growth stages; CONTAINS InterPro DOMAIN/s: Protein kinase	-3.85724	-0.586178	-3.78686	-2.1786	-3.93123	-2.72595	-4.16974	4.76128	0.00733025	0.0403754	1.9276e-38	4.64815e-36	2.13267e-86	1.34218e-84	7.80196e-40	1.46498e-37	2.15278e-138	3.68029e-136	2.33207e-90	1.553e-88	0.510539	0.990075
136	AT5G57510	unknown protein; Has 27 Blast hits to 27 proteins in 9 species: Archae - 0; Bacteria - 0; Metazoa - 0; Fungi - 0; Plants - 27; Viruses - 0; Other Eukaryotes - 0 (source: NCBI BLink).	6.38069	0.503119	5.65171	-0.468582	6.31834	0.406332	6.25724	3.12637	0.158645	0.338227	0.476319	0.5804	3.60139e-143	9.06599e-141	0.203722	0.284167	2.6356e-141	4.75404e-139	7.83864e-142	1.89019e-139	0.79258	1
137	AT1G03130	Encodes a protein predicted by sequence similarity with spinach PsaD to be photosystem I reaction center subunit II (PsaD2)	-4.74399	-0.632883	-4.87408	-3.37908	-5.13263	-3.50216	-5.13895	8.03643	0.286152	0.485028	1.32811e-41	4.22561e-39	1.88323e-74	8.23302e-73	8.29434e-42	1.86281e-39	2.57677e-139	4.47187e-137	6.65204e-76	2.92485e-74	0.539778	1
138	AT3G51895	Encodes a sulfate transporter.	3.64006	-0.0375277	3.09692	-0.0359123	3.68955	0.0831894	3.71011	6.99656	0.352676	0.549412	0.230827	0.336565	1.13557e-142	2.79718e-140	0.220574	0.302968	1.59271e-141	2.8957e-139	3.57888e-141	8.45207e-139	0.432372	0.959205
139	AT3G57010	Calcium-dependent phosphotriesterase superfamily protein; FUNCTIONS IN: strictosidine synthase activity; INVOLVED IN: alkaloid biosynthetic process	5.93385	-0.134744	5.27031	1.11898	6.16436	-1.68597	6.05592	4.17457	1.6583e-05	0.000297249	0.00353576	0.0100605	2.99359e-140	7.14345e-138	1.06401e-05	4.33245e-05	1.18078e-139	2.06483e-137	4.47846e-139	1.02593e-136	0.000973606	0.0933196
140	AT2G15780	Cupredoxin superfamily protein; FUNCTIONS IN: electron carrier activity	5.88615	1.34112	5.5478	2.19383	6.12246	1.25685	5.81094	3.82783	0.00235937	0.0168945	2.14996e-05	0.000101091	1.90077e-140	4.58347e-138	2.94994e-05	0.000111257	5.9856e-140	1.05475e-137	4.0503e-140	9.37215e-138	0.00199115	0.136159
141	AT2G47190	Encodes a MYB transcription factor that possesses an R2R3 MYB DNA binding domain and is known to regulate the expression of salt- and dehydration-responsive genes. Has been shown to bind calmodulin.	5.67462	0.57112	4.84682	1.13993	5.65881	1.5203	5.55813	6.41514	0.03308	0.120321	6.08825e-05	0.000259189	2.7353e-139	6.32932e-137	1.2183e-05	4.89628e-05	2.34735e-138	3.9832e-136	1.48848e-138	3.34296e-136	0.167705	0.786329
142	AT5G26230	Encodes a member of the MAKR (MEMBRANE-ASSOCIATED KINASE REGULATOR) gene family. MAKRs have putative kinase interacting motifs and membrane localization signals. Known members include: AT5G26230 (MAKR1)	-5.83149	-0.603698	-5.95968	-2.70124	-8.55625	-3.64589	-8.34748	2.27773	0.00956281	0.0493945	5.78483e-40	1.59661e-37	5.45651e-83	3.10168e-81	1.69773e-40	3.32406e-38	9.38653e-135	1.46277e-132	1.24427e-86	7.5407e-85	0.761825	1
143	AT3G48520	CYP94B3 is a jasmonoyl-isoleucine-12-hydroxylase that catalyzes the formation of 12-OH-JA-Ile from JA-Ile. By reducing the levels of this the biologically active phytohormone	6.44081	1.76413	6.55916	-1.27052	6.56814	-0.223964	6.95648	2.43683	0.131587	0.300897	0.0625542	0.118576	1.19889e-139	2.83136e-137	0.0174791	0.0358792	5.48836e-138	9.11068e-136	1.37457e-138	3.11769e-136	0.552311	1
144	AT1G48260	Encodes a member of the SNF1-related kinase (SnRK) gene family (SnRK3.21)	4.94737	0.410644	4.28103	-0.621344	4.92057	0.0915758	5.03777	5.78978	0.0533849	0.166636	0.0672769	0.125924	1.79454e-139	4.19483e-137	0.0199821	0.0402382	3.17153e-138	5.34216e-136	9.34517e-138	2.07844e-135	0.489972	0.980295
145	AT5G02160	unknown protein; FUNCTIONS IN: molecular_function unknown; INVOLVED IN: biological_process unknown; LOCATED IN: chloroplast thylakoid membrane; EXPRESSED IN: 23 plant structures; EXPRESSED DURING: 13 growth stages; Has 121 Blast hits to 121 proteins in 17 species: Archae - 0; Bacteria - 0; Metazoa - 0; Fungi - 0; Plants - 121; Viruses - 0; Other Eukaryotes - 0 (source: NCBI BLink).	-5.04167	-0.913332	-5.14998	-2.83975	-5.61449	-3.3239	-5.01739	8.01839	0.00385157	0.0244545	2.42038e-30	3.18655e-28	1.97938e-85	1.2222e-83	9.59631e-33	9.23665e-31	4.38284e-134	6.64914e-132	2.58599e-89	1.69257e-87	0.663019	1
146	AT1G08380	Encodes subunit O of photosystem I.	-4.52832	-0.428245	-5.03394	-2.97	-4.91655	-3.73219	-4.6364	9.3314	0.019278	0.0822536	3.93482e-41	1.23478e-38	1.4356e-74	6.2881e-73	5.78605e-40	1.09543e-37	4.25295e-135	6.71907e-133	2.30482e-75	1.00187e-73	0.0741826	0.631278
147	AT3G52780	PAP20; FUNCTIONS IN: protein serine/threonine phosphatase activity	14.7599	0	12.8659	3.62803	15.1244	4.64211	14.0235	4.4125	0.000822066	0.00728183	0.0546203	0.10593	1.84355e-130	3.6407e-128	8.82456e-05	0.000304447	3.55553e-130	4.99694e-128	2.62985e-136	5.73758e-134	1	1
148	AT2G40470	LOB domain-containing protein 15 (LBD15); CONTAINS InterPro DOMAIN/s: Lateral organ boundaries	5.6539	-0.517885	4.88023	-0.102931	5.70702	-2.3907	5.81142	3.52876	0.00626383	0.0356991	0.0208491	0.0471576	1.06443e-138	2.43839e-136	0.00279442	0.00705783	6.53564e-138	1.07711e-135	2.68118e-137	5.90582e-135	0.0197803	0.41407
149	AT1G01480	a member of the 1-aminocyclopropane-1-carboxylate (ACC) synthase (S-adenosyl-L-methionine methylthioadenosine-lyase	7.10787	2.34703	6.55393	2.24902	7.23864	3.82109	6.97613	5.25253	1.106e-10	8.9212e-09	2.29646e-09	2.20761e-08	1.50079e-137	3.37061e-135	3.96432e-18	8.24088e-17	1.44799e-136	2.35252e-134	4.30048e-136	9.20704e-134	0.151633	0.771791
150	AT1G22160	Protein of unknown function (DUF581); CONTAINS InterPro DOMAIN/s: Protein of unknown function DUF581 (InterPro:IPR007650); BEST Arabidopsis thaliana protein match is: Protein of unknown function (DUF581) (TAIR:AT1G78020.1); Has 511 Blast hits to 511 proteins in 19 species: Archae - 0; Bacteria - 0; Metazoa - 0; Fungi - 0; Plants - 511; Viruses - 0; Other Eukaryotes - 0 (source: NCBI BLink).	-3.45389	-0.130805	-3.66982	-0.854473	-3.99008	-1.95505	-4.03909	4.30596	2.39634e-05	0.000404535	1.40527e-18	4.73409e-17	6.408e-113	8.38826e-111	6.97308e-19	1.5958e-17	5.51592e-135	8.6547e-133	4.25594e-117	5.83802e-115	0.0402856	0.534373
151	AT2G25460	CONTAINS InterPro DOMAIN/s: C2 calcium-dependent membrane targeting (InterPro:IPR000008); BEST Arabidopsis thaliana protein match is: unknown protein (TAIR:AT5G04860.1); Has 108 Blast hits to 69 proteins in 11 species: Archae - 0; Bacteria - 0; Metazoa - 0; Fungi - 0; Plants - 108; Viruses - 0; Other Eukaryotes - 0 (source: NCBI BLink).	5.12419	0.47796	3.82539	-0.149711	5.01236	-0.0404203	4.6915	4.86038	0.0011905	0.00984549	0.0576002	0.110762	2.11484e-133	4.44465e-131	0.000817751	0.00231845	2.47978e-132	3.66496e-130	4.60962e-136	9.77751e-134	0.054497	0.581106
152	AT1G05100	member of MEKK subfamily	6.40641	0.47066	5.80925	3.57382	6.46439	1.59367	6.34803	3.45723	9.85821e-07	2.71759e-05	4.50729e-14	8.36735e-13	8.30294e-137	1.84664e-134	1.62239e-19	3.97919e-18	4.01955e-136	6.48449e-134	3.32889e-136	7.19417e-134	0.000783305	0.0842439
153	AT1G30440	Phototropic-responsive NPH3 family protein; FUNCTIONS IN: signal transducer activity; INVOLVED IN: response to light stimulus; LOCATED IN: plasma membrane; EXPRESSED IN: 22 plant structures; EXPRESSED DURING: 13 growth stages; CONTAINS InterPro DOMAIN/s: NPH3 (InterPro:IPR004249)	3.19624	-0.19594	2.59514	-0.167177	3.33925	-0.670706	3.29448	5.71667	0.0432133	0.144389	0.0226483	0.0505976	4.48304e-135	9.5979e-133	0.00441704	0.0106287	1.62218e-134	2.51087e-132	2.47457e-134	5.10698e-132	0.094322	0.676841
154	AT3G15095	Encodes HCF243 (high chlorophyll fluorescence)	-3.35034	-0.307894	-3.60659	-1.46058	-4.15322	-2.29585	-3.74296	5.05531	0.000715627	0.00647942	2.17314e-27	2.16445e-25	4.82876e-98	4.08182e-96	1.44601e-27	8.42878e-26	9.89672e-134	1.48179e-131	3.28228e-100	2.86986e-98	0.0190266	0.407346
155	AT5G07010	Encodes a sulfotransferase that acts specifically on 11- and 12-hydroxyjasmonic acid. Transcript levels for this enzyme are increased by treatments with jasmonic acid (JA)	6.34289	0.868958	5.58207	-0.957833	6.37215	-0.897357	6.35615	9.31053	0.106781	0.262913	2.44903e-05	0.000113844	9.43871e-136	2.03983e-133	1.00457e-05	4.11675e-05	2.09026e-134	3.19224e-132	3.0297e-134	6.19682e-132	0.067019	0.612149
156	AT4G04340	ERD (early-responsive to dehydration stress) family protein; LOCATED IN: plasma membrane; EXPRESSED IN: 25 plant structures; EXPRESSED DURING: 13 growth stages; CONTAINS InterPro DOMAIN/s: Protein of unknown function DUF221 (InterPro:IPR003864); BEST Arabidopsis thaliana protein match is: ERD (early-responsive to dehydration stress) family protein (TAIR:AT4G22120.6); Has 1469 Blast hits to 1289 p…	-4.2683	-0.945105	-4.18251	-2.0444	-4.37247	-2.49654	-4.44003	6.15904	0.000755998	0.0067809	1.34418e-22	7.40206e-21	1.1103e-92	8.23132e-91	3.73392e-26	1.8924e-24	6.38089e-128	8.49845e-126	1.83316e-99	1.57872e-97	0.229481	0.849403
157	AT5G37840	BEST Arabidopsis thaliana protein match is: plastid movement impaired 2 (TAIR:AT1G66480.1); Has 1807 Blast hits to 1807 proteins in 277 species: Archae - 0; Bacteria - 0; Metazoa - 736; Fungi - 347; Plants - 385; Viruses - 0; Other Eukaryotes - 339 (source: NCBI BLink).	7.86325	1.64145	7.33288	2.55966	8.05326	-0.213548	7.9559	2.63287	0.00860633	0.045648	0.00779766	0.0201136	2.02905e-136	4.46938e-134	0.00524537	0.0124069	2.59934e-135	4.13512e-133	6.80868e-135	1.43095e-132	0.00167578	0.125453
158	AT4G37925	Encodes subunit NDH-M of NAD(P)H:plastoquinone dehydrogenase complex (Ndh complex) present in the thylakoid membrane of chloroplasts. This subunit is thought to be required for Ndh complex assembly.	-3.86609	-0.402934	-4.28982	-1.14459	-4.23725	-2.10475	-4.15032	5.63893	0.000331237	0.00348552	4.78472e-15	1.00282e-13	1.44578e-110	1.79026e-108	4.35228e-16	7.30417e-15	6.3741e-131	9.06944e-129	4.00058e-114	5.0914e-112	0.0506053	0.570457
159	AT5G39530	Protein of unknown function (DUF1997); CONTAINS InterPro DOMAIN/s: Protein of unknown function DUF1997 (InterPro:IPR018971); BEST Arabidopsis thaliana protein match is: Protein of unknown function (DUF1997) (TAIR:AT5G39520.1); Has 204 Blast hits to 204 proteins in 68 species: Archae - 0; Bacteria - 103; Metazoa - 0; Fungi - 0; Plants - 48; Viruses - 0; Other Eukaryotes - 53 (source: NCBI BLink).	-4.16049	-0.446472	-4.08898	-2.03419	-4.26004	-3.01883	-4.81847	4.23622	0.000384437	0.0039373	1.59622e-35	3.07279e-33	5.12312e-84	2.97869e-82	3.68795e-36	4.74627e-34	4.52533e-132	6.64528e-130	2.82263e-88	1.80617e-86	0.883565	1
160	AT1G78260	RNA-binding (RRM/RBD/RNP motifs) family protein; FUNCTIONS IN: RNA binding	5.15428	0.149041	3.89277	-1.14401	5.33058	-1.5985	4.961	3.56964	0.00681236	0.0381	0.000123092	0.000491425	3.67314e-131	7.51287e-129	5.21926e-06	2.2411e-05	4.29023e-131	6.2203e-129	2.89013e-133	5.75714e-131	0.115474	0.722948
161	AT5G60100	Encodes pseudo-response regulator 3 (APRR3/PRR3). PRR3 transcript levels vary in a circadian pattern with peak expression at dusk under long and short day conditions. PRR3 affects the period of the circadian clock and seedlings with reduced levels of PRR3 have shorter periods	-3.36029	-0.421243	-3.69482	-1.96482	-3.24624	-2.65021	-3.32754	4.93416	0.0023671	0.0169137	1.03499e-41	3.38707e-39	3.56492e-83	2.03654e-81	1.19007e-42	2.8398e-40	5.87438e-131	8.46354e-129	1.07658e-86	6.54173e-85	0.27862	0.882512
162	AT4G10340	photosystem II encoding the light-harvesting chlorophyll a/b binding protein CP26 of the antenna system of the photosynthetic apparatus	-5.56286	-0.914034	-5.91218	-3.77806	-6.389	-4.19811	-5.93303	10.2455	0.0382709	0.133062	1.91618e-35	3.65799e-33	6.61896e-69	2.43382e-67	1.60567e-35	1.96699e-33	3.37851e-127	4.42257e-125	3.44133e-71	1.33391e-69	0.678467	1
163	AT1G73260	Encodes a trypsin inhibitor involved in modulating programmed cell death in plant-pathogen interactions.	12.6831	2.82419	11.4996	4.31323	12.8291	5.00526	12.4595	11.4925	9.13496e-06	0.000183336	1.40125e-13	2.42081e-12	1.36882e-130	2.75061e-128	5.10175e-14	6.77513e-13	8.84336e-130	1.22778e-127	3.91117e-130	7.46642e-128	0.00897274	0.300125
164	AT2G01610	Plant invertase/pectin methylesterase inhibitor superfamily protein; FUNCTIONS IN: enzyme inhibitor activity	4.63144	0.509641	3.65026	0.743073	4.88232	0.246711	4.1976	3.6972	0.00034879	0.00363095	0.06078	0.115826	9.39265e-128	1.79306e-125	7.35981e-05	0.000257285	2.15156e-127	2.84902e-125	7.71988e-132	1.51151e-129	0.047814	0.562521
165	AT3G63470	serine carboxypeptidase-like 40 (scpl40); FUNCTIONS IN: serine-type carboxypeptidase activity; INVOLVED IN: proteolysis; LOCATED IN: endomembrane system; EXPRESSED IN: 8 plant structures; EXPRESSED DURING: 4 anthesis	5.64992	0.00137822	4.56125	0.155898	5.97978	0.800853	5.74306	3.79207	0.0189315	0.0811835	0.00520982	0.0141423	4.34848e-129	8.44196e-127	0.000492932	0.00146732	5.9457e-131	8.51275e-129	1.06383e-129	2.01407e-127	0.813609	1
166	AT2G33830	Dormancy/auxin associated family protein; CONTAINS InterPro DOMAIN/s: Dormancyauxin associated (InterPro:IPR008406); BEST Arabidopsis thaliana protein match is: dormancy-associated protein-like 1 (TAIR:AT1G28330.1); Has 165 Blast hits to 165 proteins in 47 species: Archae - 0; Bacteria - 0; Metazoa - 0; Fungi - 0; Plants - 165; Viruses - 0; Other Eukaryotes - 0 (source: NCBI BLink).	-5.29487	-0.583146	-5.07534	-2.47739	-5.63348	-2.96013	-5.44455	9.31849	0.159422	0.339065	2.52802e-23	1.57705e-21	1.99523e-90	1.40205e-88	3.16315e-23	1.15201e-21	4.23316e-129	5.77222e-127	3.05712e-91	2.09678e-89	0.843673	1
167	AT3G14680	putative cytochrome P450	5.09091	0.999123	4.94571	0.703759	5.41547	1.7261	5.03406	4.10036	0.002039	0.0151114	0.0680101	0.127047	3.55063e-133	7.39436e-131	0.000191263	0.000617629	5.34195e-133	7.94632e-131	1.0824e-132	2.13756e-130	0.705743	1
168	AT1G62790	Bifunctional inhibitor/lipid-transfer protein/seed storage 2S albumin superfamily protein; CONTAINS InterPro DOMAIN/s: Bifunctional inhibitor/plant lipid transfer protein/seed storage (InterPro:IPR016140)	3.1993	0.45789	2.89064	-0.203594	3.17554	0.59804	3.23096	6.895	0.000506037	0.00488508	0.482462	0.585674	7.22563e-136	1.57643e-133	0.00159002	0.00424425	6.29027e-134	9.48011e-132	9.6039e-134	1.94696e-131	0.963991	1
169	AT3G11600	unknown protein; FUNCTIONS IN: molecular_function unknown; INVOLVED IN: response to karrikin; EXPRESSED IN: 21 plant structures; EXPRESSED DURING: 12 growth stages; BEST Arabidopsis thaliana protein match is: unknown protein (TAIR:AT5G06270.1); Has 171 Blast hits to 171 proteins in 15 species: Archae - 0; Bacteria - 0; Metazoa - 0; Fungi - 0; Plants - 171; Viruses - 0; Other Eukaryotes - 0 (sourc…	3.67847	-0.653397	2.68326	0.0910646	3.7822	0.0988026	3.56871	4.46925	0.00100174	0.00856904	0.00194745	0.00589563	1.82053e-127	3.41843e-125	4.20592e-05	0.000153839	2.77068e-128	3.73358e-126	2.33555e-129	4.34982e-127	0.833516	1
170	AT5G59130	Subtilase family protein; FUNCTIONS IN: identical protein binding	-3.46098	-0.0158955	-4.00895	-0.620785	-4.11429	-2.1125	-3.744	4.50037	7.70422e-09	4.08538e-07	3.21148e-18	1.04058e-16	1.78013e-109	2.13504e-107	1.76089e-18	3.81631e-17	4.30933e-129	5.84131e-127	7.65238e-116	1.0133e-113	3.31544e-05	0.00904167
171	AT3G02930	Plant protein of unknown function (DUF827); LOCATED IN: chloroplast; EXPRESSED IN: 20 plant structures; EXPRESSED DURING: 8 growth stages; CONTAINS InterPro DOMAIN/s: Protein of unknown function DUF827	3.79038	-0.0473935	3.22407	0.0747426	4.01391	-0.137894	4.0578	4.163	0.343702	0.540987	0.0483457	0.0956136	1.7831e-130	3.55194e-128	0.0528479	0.0928762	8.23697e-131	1.16477e-128	6.6076e-129	1.19187e-126	0.202421	0.823711
172	AT3G59060	Encodes a novel Myc-related bHLH transcription factor	-4.28256	-0.517943	-3.7268	-2.99706	-4.14406	-2.5413	-4.79014	4.75531	0.0082752	0.0442515	1.26815e-41	4.09166e-39	4.44193e-73	1.87051e-71	5.67448e-41	1.18877e-38	1.29427e-129	1.78609e-127	6.78745e-75	2.88473e-73	0.000307155	0.0437038
173	AT5G47640	nuclear factor Y, subunit B2" (NF-YB2); FUNCTIONS IN: sequence-specific DNA binding transcription factor activity; INVOLVED IN: regulation of transcription, DNA-dependent; LOCATED IN: nucleus, intracellular; EXPRESSED IN: 23 plant structures; EXPRESSED DURING: 13 growth stages; CONTAINS InterPro DOMAIN/s: Transcription factor, CBFA/NFYB, DNA topoisomerase (InterPro:IPR003957), Transcription facto…	-3.43511	-0.3599	-3.39485	0.508027	-3.34341	-1.38797	-3.85795	5.80015	5.3923e-14	7.81815e-12	2.51252e-05	0.000116535	5.35639e-114	7.30382e-112	8.79923e-13	1.00635e-11	2.36735e-116	2.37856e-114	1.94889e-130	3.7517e-128	0.0645529	0.609052
174	AT5G03610	GDSL-like Lipase/Acylhydrolase superfamily protein; FUNCTIONS IN: hydrolase activity	4.01631	0.242754	3.55633	-0.351303	3.71249	0.28246	4.00915	6.82658	0.0473029	0.153465	0.27351	0.38385	7.93764e-134	1.68366e-131	0.11415	0.177069	1.19475e-131	1.74327e-129	9.85168e-132	1.91256e-129	0.519859	0.993027
175	AT1G23120	Polyketide cyclase/dehydrase and lipid transport superfamily protein; FUNCTIONS IN: molecular_function unknown; INVOLVED IN: response to biotic stimulus	4.14109	-0.260502	3.17141	0.872301	4.15728	0.38575	3.80531	3.38283	0.000859942	0.00755641	0.00242084	0.00717419	1.4114e-126	2.60745e-124	6.24472e-06	2.65062e-05	7.91551e-126	1.0187e-123	6.55586e-129	1.19187e-126	0.166072	0.783623
176	AT5G64770	Encodes a root meristem growth factor (RGF). Belongs to a family of functionally redundant homologous peptides that are secreted	-4.55374	-0.368839	-4.88034	-1.33885	-6.9562	-2.26849	-5.31571	4.52478	0.000318898	0.00338052	2.88951e-17	8.26378e-16	1.24047e-108	1.47692e-106	1.18591e-17	2.32593e-16	3.55778e-128	4.76618e-126	6.25426e-110	7.19962e-108	0.00176452	0.128778
177	AT1G61820	beta glucosidase 46 (BGLU46); FUNCTIONS IN: cation binding	7.46463	0.981518	6.76091	1.87328	7.52553	1.52427	7.44266	3.93569	0.243824	0.441055	0.0157671	0.0370772	1.36703e-130	2.75061e-128	0.0229289	0.0453041	3.10025e-129	4.25273e-127	3.21611e-129	5.89397e-127	0.067018	0.612149
178	AT4G16870	transposable element gene; copia-like retrotransposon family	-4.31145	-1.02386	-3.75725	-3.04404	-4.66969	-2.65555	-4.44129	5.90556	0.000165171	0.00196875	6.24447e-36	1.25481e-33	6.39034e-68	2.25562e-66	1.54786e-39	2.81416e-37	4.77923e-123	5.67267e-121	2.65207e-75	1.14846e-73	0.00225794	0.147093
179	AT3G23570	alpha/beta-Hydrolases superfamily protein; FUNCTIONS IN: hydrolase activity; INVOLVED IN: response to salt stress; LOCATED IN: cellular_component unknown; EXPRESSED IN: 21 plant structures; EXPRESSED DURING: 12 growth stages; CONTAINS InterPro DOMAIN/s: Dienelactone hydrolase (InterPro:IPR002925); BEST Arabidopsis thaliana protein match is: alpha/beta-Hydrolases superfamily protein (TAIR:AT3G2360…	4.07347	1.04385	3.86636	0.835799	4.07912	1.05057	4.37614	7.02427	0.000639496	0.00590947	0.00566533	0.0152183	3.3025e-131	6.81564e-129	0.00032882	0.00101272	6.46357e-130	9.0285e-128	2.90452e-129	5.36586e-127	0.00998041	0.313924
180	AT5G11420	FUNCTIONS IN: molecular_function unknown; INVOLVED IN: biological_process unknown; LOCATED IN: cell wall	-6.1881	-0.629922	-5.65842	-2.33223	-6.26268	-3.33797	-7.1624	3.65771	0.00350274	0.022747	2.48953e-25	1.99406e-23	7.9665e-88	5.19933e-86	4.93117e-26	2.46107e-24	1.78036e-125	2.25329e-123	5.54727e-91	3.77083e-89	0.331664	0.9115
181	AT5G16400	Encodes an f-type thioredoxin (Trx-f2) localized in chloroplast stroma.	-3.48336	-0.465944	-3.91137	-2.20704	-3.5098	-2.69844	-3.79739	5.19581	0.0163761	0.0728998	1.62332e-37	3.7187e-35	1.16865e-76	5.40836e-75	2.5763e-38	4.1562e-36	1.34052e-124	1.65992e-122	2.99749e-79	1.45789e-77	0.748476	1
182	AT5G34940	The protein is predicted (WoLF PSORT program) to be membrane-associated.	5.12143	0.919807	4.33495	1.62067	5.63285	1.73372	5.00525	5.82407	0.00125987	0.0103186	6.37388e-08	4.77947e-07	7.45417e-121	1.17766e-118	4.70736e-10	3.77313e-09	4.83372e-123	5.70777e-121	1.37116e-122	2.1514e-120	0.125585	0.737231
183	AT4G30660	Low temperature and salt responsive protein family; INVOLVED IN: response to cold	-3.6878	-0.395405	-4.32994	-2.79454	-3.35215	-3.73951	-4.22115	5.14114	3.73615e-05	0.000583818	1.02825e-51	5.88882e-49	6.00144e-63	1.75358e-61	6.72415e-54	3.02033e-51	1.60667e-124	1.97879e-122	2.1526e-67	7.2624e-66	0.583368	1
184	AT4G16740	Encodes an (E	6.8428	-0.686722	5.04545	-6.48012	7.01322	-5.47932	6.20138	6.55935	0.00523942	0.0310784	1.24331e-16	3.20019e-15	9.21936e-123	1.53041e-120	3.26622e-18	6.84561e-17	5.34637e-122	6.09326e-120	5.49344e-126	9.53362e-124	0.70797	1
185	AT2G04190	TRAF-like family protein; CONTAINS InterPro DOMAIN/s: TRAF-like (InterPro:IPR008974)	13.0032	6.49378	12.3523	8.27167	13.6164	9.12168	12.7748	3.04133	0.000421332	0.00424258	3.81815e-10	4.17301e-09	2.11329e-122	3.45795e-120	7.90246e-13	9.09239e-12	1.28777e-123	1.53647e-121	4.16243e-124	6.85993e-122	0.0416732	0.541492
186	AT1G06460	ACD32.1 encodes an alpha-crystallin domain containing protein with homology to small heat shock proteins.	-3.80068	-0.228317	-3.78425	-1.76203	-3.95841	-2.26383	-4.08406	8.69147	0.25694	0.454938	4.17627e-24	2.85582e-22	2.70808e-90	1.89136e-88	3.8486e-23	1.38622e-21	1.24818e-125	1.59739e-123	4.65187e-90	3.07992e-88	0.800718	1
187	AT3G55910	unknown protein; Has 4 Blast hits to 4 proteins in 2 species: Archae - 0; Bacteria - 0; Metazoa - 0; Fungi - 0; Plants - 4; Viruses - 0; Other Eukaryotes - 0 (source: NCBI BLink).	6.14221	-0.091982	5.53535	2.40325	6.13603	1.65404	6.30112	2.85003	0.130661	0.299349	8.52381e-07	5.22374e-06	3.02127e-127	5.62693e-125	1.04395e-06	5.07719e-06	1.50593e-126	1.94903e-124	2.1759e-125	3.69226e-123	0.157563	0.778349
188	AT1G68380	Core-2/I-branching beta-1	11.9828	0	11.0482	0	11.6339	0	11.3533	1.38387	0.0713692	0.202418	0.751793	0.81087	5.29569e-126	9.55226e-124	0.200541	0.280635	4.83458e-124	5.89099e-122	1.52628e-125	2.60926e-123	0.999547	1
189	AT1G66370	Encodes a member of the MYB family of transcription factors. Involved in regulation of anthocyanin biosynthesis. Affects the expression of enzymes involved in later steps of anthocyanin biosynthesis.	8.53715	0.829139	7.80263	0.439369	8.16444	0.198406	8.94103	3.75795	0.175304	0.359394	0.101644	0.175627	1.43519e-127	2.71713e-125	0.245213	0.329695	7.31431e-127	9.52024e-125	2.90701e-126	5.08349e-124	0.11505	0.722608
190	AT4G01430	nodulin MtN21-like transporter family protein	7.0469	0.505259	5.67952	1.76114	7.30379	1.53885	6.37891	6.0441	0.00208447	0.015359	6.49001e-05	0.000274761	1.55613e-119	2.39247e-117	2.87534e-07	1.52473e-06	8.05422e-119	8.62178e-117	5.31701e-124	8.70014e-122	0.172887	0.791287
191	AT3G12500	encodes a basic chitinase involved in ethylene/jasmonic acid mediated signalling pathway during systemic acquired resistance based on expression analyses.	6.51994	1.25501	5.96222	2.49536	6.70563	2.83221	6.43187	8.01202	0.00230394	0.0165769	1.23639e-14	2.43119e-13	1.76191e-126	3.22894e-124	4.09998e-15	6.22002e-14	1.39994e-125	1.78166e-123	2.31271e-125	3.89556e-123	0.0886301	0.662989
192	AT1G15380	Lactoylglutathione lyase / glyoxalase I family protein; CONTAINS InterPro DOMAIN/s: Glyoxalase/bleomycin resistance protein/dioxygenase (InterPro:IPR004360); BEST Arabidopsis thaliana protein match is: Lactoylglutathione lyase / glyoxalase I family protein (TAIR:AT1G80160.1); Has 780 Blast hits to 780 proteins in 276 species: Archae - 1; Bacteria - 484; Metazoa - 4; Fungi - 2; Plants - 222; Virus…	6.02714	0.269582	5.05644	0.316016	6.09847	0.904176	5.88466	7.27294	0.0580009	0.176499	0.0990104	0.172115	2.08505e-125	3.67417e-123	0.0155197	0.0323529	2.13403e-124	2.61425e-122	3.76832e-125	6.30108e-123	0.576514	1
193	AT2G44500	O-fucosyltransferase family protein; CONTAINS InterPro DOMAIN/s: GDP-fucose protein O-fucosyltransferase (InterPro:IPR019378); BEST Arabidopsis thaliana protein match is: O-fucosyltransferase family protein (TAIR:AT3G07900.1); Has 821 Blast hits to 820 proteins in 30 species: Archae - 0; Bacteria - 0; Metazoa - 0; Fungi - 0; Plants - 820; Viruses - 0; Other Eukaryotes - 1 (source: NCBI BLink).	3.83223	-0.426194	3.32269	-0.287676	3.97012	0.694871	3.86631	6.74818	0.00153869	0.0120235	0.000470578	0.00165923	2.97515e-126	5.40911e-124	0.000158496	0.0005201	2.0461e-125	2.57539e-123	9.40249e-125	1.56081e-122	0.0865889	0.659205
194	AT1G30360	early-responsive to dehydration 4 (ERD4); INVOLVED IN: response to water deprivation; LOCATED IN: plasma membrane	-4.18822	-0.709268	-3.9973	-1.22109	-4.5241	-2.29593	-4.33649	7.69322	2.42848e-05	0.000409357	5.16095e-13	8.33759e-12	2.12192e-101	1.98404e-99	1.59891e-16	2.80244e-15	4.48519e-120	4.93975e-118	1.96534e-107	2.12367e-105	0.505053	0.98735
195	AT2G23790	Protein of unknown function (DUF607); CONTAINS InterPro DOMAIN/s: Protein of unknown function DUF607 (InterPro:IPR006769); BEST Arabidopsis thaliana protein match is: Protein of unknown function (DUF607) (TAIR:AT4G36820.1); Has 364 Blast hits to 364 proteins in 117 species: Archae - 0; Bacteria - 0; Metazoa - 147; Fungi - 45; Plants - 131; Viruses - 0; Other Eukaryotes - 41 (source: NCBI BLink).	3.30649	0.207217	2.70829	0.0282953	3.32727	0.13489	3.36549	6.12646	0.159289	0.338969	0.139061	0.225833	1.10767e-124	1.92231e-122	0.092444	0.148548	7.694e-124	9.22797e-122	3.02363e-123	4.81009e-121	0.135742	0.753925
196	AT2G24210	terpene synthase 10 (TPS10); CONTAINS InterPro DOMAIN/s: Terpene synthase	12.3761	0	11.6426	0	11.763	0	12.0755	1.87017	0.335513	0.533124	0.406468	0.516848	1.17312e-125	2.08323e-123	0.597416	0.667168	6.48187e-124	7.81508e-122	7.24912e-124	1.17775e-121	0.999731	1
197	AT3G53800	Encodes one of the Arabidopsis orthologs of the human Hsp70-binding protein 1 (HspBP-1) and yeast Fes1p: Fes1A (AT3G09350)	-5.47431	-0.882237	-4.85726	-2.6584	-5.36213	-3.22961	-5.6439	4.64086	0.00525417	0.0311477	3.34231e-27	3.27204e-25	1.17828e-77	5.63506e-76	3.30832e-29	2.28274e-27	1.5845e-119	1.72028e-117	2.11336e-81	1.0978e-79	0.109459	0.71248
198	AT2G41230	Encodes an ER-localized plant hormone-responsive gene and appears to act redundantly with ARGOS and ARL during organ growth.	6.83691	1.19182	6.4261	4.7256	6.64656	4.46705	7.00199	3.28524	0.103668	0.257885	5.24383e-37	1.15505e-34	1.61307e-124	2.77836e-122	1.38957e-35	1.72066e-33	3.19955e-125	4.00521e-123	2.27606e-122	3.47599e-120	0.00958915	0.307228
199	AT5G44020	HAD superfamily	-7.22915	-0.7638	-4.62307	-5.37294	-7.51186	-3.96727	-6.28692	4.30649	1.27909e-07	4.7878e-06	2.05366e-45	8.71209e-43	2.99748e-52	6.1529e-51	2.43275e-51	9.44565e-49	9.95794e-123	1.1521e-120	1.7783e-57	4.25676e-56	0.00118009	0.103595
200	AT1G29195	unknown protein; FUNCTIONS IN: molecular_function unknown; INVOLVED IN: biological_process unknown; LOCATED IN: chloroplast; EXPRESSED IN: 13 plant structures; EXPRESSED DURING: 4 anthesis	3.84528	-0.0170555	3.07558	-0.124183	4.01203	0.304082	3.62633	4.38279	0.0236472	0.0953548	0.249087	0.356987	6.83428e-122	1.09482e-119	0.0114703	0.0248357	4.28619e-121	4.83684e-119	1.4507e-122	2.26072e-120	0.91743	1
201	AT2G42530	cold regulated 15b (COR15B); INVOLVED IN: response to cold	-4.44194	-0.582597	-5.3196	-4.02679	-4.86283	-6.21959	-4.55927	5.61312	3.51989e-08	1.55781e-06	3.61595e-60	3.45143e-57	7.18127e-51	1.40967e-49	6.81276e-60	4.10702e-57	2.95736e-121	3.35382e-119	5.12315e-54	1.09786e-52	0.000319739	0.0449361
202	AT2G29630	Encodes a protein involved in thiamin biosynthesis. The protein is an iron-sulfur cluster protein predicted to catalyze the conversion of 5-aminoimidazole ribonucleotide (AIR) to hydroxymethylpyrimidine (HMP) or hydroxymethylpyrimidine phosphate (HMP-P). A severe reduction of THIC levels in plants decreases vitamin B1 (thiamin diphosphate (TPP)) levels and also leads to changes in the levels of n…	-4.37895	-0.681779	-4.29961	-1.18661	-4.66059	-2.12297	-4.43419	9.48312	0.000785661	0.00702221	1.02043e-09	1.03114e-08	2.229e-101	2.07569e-99	1.07258e-11	1.06551e-10	3.83426e-116	3.8356e-114	1.58199e-105	1.62512e-103	0.482382	0.976515
203	AT2G38250	Homeodomain-like superfamily protein; FUNCTIONS IN: sequence-specific DNA binding transcription factor activity; INVOLVED IN: regulation of transcription; LOCATED IN: nucleolus; EXPRESSED IN: stamen; EXPRESSED DURING: 4 anthesis	5.41914	1.37348	5.17246	0.671119	5.28909	2.3154	5.58271	4.12996	4.99129e-07	1.52454e-05	0.016758	0.0390691	8.35957e-126	1.4961e-123	2.01692e-08	1.27776e-07	6.27132e-124	7.60123e-122	7.71182e-124	1.2441e-121	0.701397	1
204	AT4G34860	Plant neutral invertase family protein; FUNCTIONS IN: catalytic activity	4.18776	0.945556	3.97071	2.69615	4.42272	1.15104	4.38568	4.74197	1.74202e-10	1.3302e-08	1.15594e-21	5.70727e-20	1.02293e-119	1.58333e-117	1.61906e-25	7.55385e-24	8.7889e-123	1.02201e-120	6.41283e-120	9.35701e-118	1.9713e-07	0.000173686
205	AT1G09740	Adenine nucleotide alpha hydrolases-like superfamily protein; FUNCTIONS IN: molecular_function unknown; INVOLVED IN: response to stress; LOCATED IN: cellular_component unknown; EXPRESSED IN: 13 plant structures; EXPRESSED DURING: 7 growth stages; CONTAINS InterPro DOMAIN/s: UspA (InterPro:IPR006016)	4.1026	0.845219	3.57377	1.02264	4.15939	1.75181	4.02965	5.71417	5.56559e-05	0.000809501	9.44184e-07	5.7418e-06	1.31213e-122	2.16246e-120	1.73953e-10	1.47754e-09	1.7133e-122	1.97228e-120	7.25197e-121	1.08581e-118	0.304172	0.900387
206	AT2G43535	Encodes a defensin-like (DEFL) family protein.	-4.01537	-0.564215	-4.05676	-3.09247	-4.31123	-4.14206	-4.404	3.38133	0.00265248	0.0182856	1.83262e-54	1.35425e-51	7.26376e-54	1.59538e-52	2.74121e-55	1.28154e-52	1.97494e-120	2.20692e-118	2.42549e-57	5.78782e-56	0.544919	1
207	AT4G37530	Peroxidase superfamily protein; FUNCTIONS IN: protein binding	4.10443	0.834746	3.96925	0.119463	4.14677	1.27282	4.37288	6.11886	2.03832e-05	0.000351875	0.314627	0.426897	2.90134e-124	4.88705e-122	2.62393e-05	9.97824e-05	6.9458e-123	8.15971e-121	2.03655e-122	3.13109e-120	0.94019	1
208	AT1G70170	mutant has Late flowering; Early senescence; Matrix Metalloproteinase	6.7393	0.0963028	6.08532	1.27438	6.65172	2.02169	6.74127	2.33917	0.235414	0.431914	0.0115986	0.0283809	8.00929e-124	1.33925e-121	0.0134667	0.0285936	2.79819e-122	3.20505e-120	5.56555e-122	8.44341e-120	0.94504	1
209	AT1G73010	Encodes PPsPase1	5.85496	0.193618	5.03376	1.29439	5.41316	0.722904	5.73814	4.37606	0.076769	0.21201	0.00276644	0.00807514	1.91082e-124	3.24245e-122	0.00541478	0.0127602	7.5761e-123	8.85475e-121	4.15338e-123	6.56177e-121	0.0162409	0.382973
210	AT3G54890	Encodes a component of the light harvesting complex associated with photosystem I.	-5.24027	-0.721834	-5.75837	-3.57662	-5.66208	-4.12599	-5.42082	10.9925	0.0728014	0.205155	9.0699e-34	1.5056e-31	1.5641e-61	4.39099e-60	1.20974e-32	1.1547e-30	4.52635e-115	4.46938e-113	9.4989e-63	2.67981e-61	0.435723	0.96085
211	AT5G42825	unknown protein; Has 35333 Blast hits to 34131 proteins in 2444 species: Archae - 798; Bacteria - 22429; Metazoa - 974; Fungi - 991; Plants - 531; Viruses - 0; Other Eukaryotes - 9610 (source: NCBI BLink).	-3.12404	-0.326007	-3.32766	-0.245373	-3.53901	-1.60255	-3.69159	4.94989	1.39001e-08	6.87742e-07	5.45872e-08	4.1393e-07	6.54158e-108	7.48727e-106	1.60831e-11	1.56175e-10	8.69148e-115	8.43663e-113	7.95274e-117	1.078e-114	0.0337632	0.506846
212	AT5G64040	Encodes the only subunit of photosystem I located entirely in the thylakoid lumen. May be involved in the interaction between plastocyanin and the photosystem I complex. Phosphorylation of this protein is dependent on calcium.	-4.17118	-0.547871	-4.60769	-2.75197	-4.4238	-3.15838	-4.35355	8.68287	0.0980565	0.247715	5.0207e-34	8.45692e-32	1.00357e-69	3.77499e-68	5.67946e-34	6.22513e-32	2.57349e-119	2.78083e-117	5.70127e-71	2.19873e-69	0.54242	1
213	AT1G62370	RING/U-box superfamily protein; FUNCTIONS IN: zinc ion binding; CONTAINS InterPro DOMAIN/s: Zinc finger	5.73095	0.853082	4.43973	0.680568	5.74213	0.00508248	5.40855	4.24884	0.000704309	0.00641013	0.0112011	0.0275405	2.11165e-118	3.16167e-116	0.000649047	0.00188231	9.42183e-118	9.9007e-116	2.62656e-120	3.857e-118	0.00225608	0.147093
214	AT5G45900	Component of autophagy conjugation pathway. Required for proper senescence. Contributes to plant basal immunity towards fungal infection.	3.31242	0.220994	2.81188	0.174213	3.48356	0.442174	3.37611	6.19059	0.188313	0.376239	0.148317	0.237498	4.75449e-120	7.40924e-118	0.0464801	0.0833215	7.98253e-120	8.7078e-118	9.46862e-119	1.35567e-116	0.485746	0.977967
215	AT1G10760	Encodes an &#945;-glucan	-3.71572	-0.698383	-3.86661	-1.62572	-3.94882	-2.16838	-4.06678	8.54089	0.00616203	0.0353028	3.36889e-17	9.49257e-16	6.07006e-90	4.18834e-88	4.03536e-19	9.47152e-18	6.05121e-116	6.00091e-114	5.13373e-94	3.84325e-92	0.808497	1
216	AT1G15385	unknown protein; CONTAINS InterPro DOMAIN/s: Protein of unknown function DUF761	6.67599	-0.473118	6.26819	-5.41431	6.93212	-1.71999	6.97175	2.07942	0.608635	0.751664	0.0566005	0.109169	6.48913e-121	1.03231e-118	0.12502	0.190893	6.98779e-120	7.65915e-118	6.16937e-119	8.88854e-117	0.265315	0.877894
217	AT5G14700	NAD(P)-binding Rossmann-fold superfamily protein; FUNCTIONS IN: coenzyme binding	4.01536	0.348473	3.45365	0.887216	3.708	0.520021	4.06403	4.73635	0.0511525	0.162053	0.00203522	0.00613539	2.25275e-122	3.66001e-120	0.00787832	0.0177844	8.48843e-121	9.53201e-119	1.86646e-120	2.75851e-118	0.00295857	0.169812
218	AT3G29320	Encodes a plastidic alpha-glucan phosphorylase. In vitro	-3.5013	-0.631031	-3.57429	-1.61882	-4.07107	-2.23674	-3.89244	6.71099	0.00415257	0.0259635	7.75676e-21	3.48415e-19	7.92668e-87	5.05806e-85	9.16221e-23	3.12333e-21	9.24268e-117	9.41028e-115	2.01995e-90	1.35301e-88	0.633833	1
219	AT5G55620	unknown protein; BEST Arabidopsis thaliana protein match is: unknown protein (TAIR:AT3G09950.1); Has 30201 Blast hits to 17322 proteins in 780 species: Archae - 12; Bacteria - 1396; Metazoa - 17338; Fungi - 3422; Plants - 5037; Viruses - 0; Other Eukaryotes - 2996 (source: NCBI BLink).	-4.92343	0.0684253	-4.45035	-2.33721	-6.83603	-2.82	-6.10001	5.0647	0.289161	0.488106	1.81657e-28	1.97223e-26	8.40322e-82	4.61633e-80	2.79133e-28	1.7567e-26	2.89433e-120	3.20306e-118	4.57563e-80	2.28363e-78	0.339415	0.913872
220	AT3G14150	Aldolase-type TIM barrel family protein; FUNCTIONS IN: glycolate oxidase activity	-4.46882	-0.423231	-3.64737	-1.31485	-5.54951	-2.29501	-5.20365	3.04581	0.000171329	0.00203147	4.91124e-21	2.27746e-19	2.72626e-92	1.99531e-90	1.28921e-23	4.98938e-22	5.78791e-117	5.91918e-115	1.05133e-95	8.21973e-94	0.925018	1
221	AT1G52220	FUNCTIONS IN: molecular_function unknown; INVOLVED IN: biological_process unknown; LOCATED IN: chloroplast thylakoid membrane	-3.20729	-0.417461	-3.41045	-2.17644	-3.31675	-2.57501	-3.02333	6.53396	0.053631	0.167171	1.77924e-40	5.15934e-38	5.21805e-70	1.99225e-68	1.92915e-40	3.7137e-38	4.00869e-118	4.23184e-116	1.97885e-71	7.70944e-70	0.304149	0.900387
222	AT3G46230	member of the class I small heat-shock protein (sHSP) family	6.30221	0.782436	6.04442	1.20444	6.13905	2.50281	5.95724	3.27354	0.0220673	0.0907573	0.00145898	0.00455904	3.94235e-122	6.35996e-120	4.27475e-05	0.000156132	2.52478e-120	2.80766e-118	1.84722e-120	2.74781e-118	0.634487	1
223	AT4G16880	Leucine-rich repeat (LRR) family protein; BEST Arabidopsis thaliana protein match is: Disease resistance protein (TIR-NBS-LRR class) family (TAIR:AT4G16940.1); Has 2574 Blast hits to 2178 proteins in 46 species: Archae - 0; Bacteria - 11; Metazoa - 1; Fungi - 0; Plants - 2558; Viruses - 0; Other Eukaryotes - 4 (source: NCBI BLink).	-5.77545	-0.270719	-4.79359	-2.33367	-5.454	-3.00417	-5.56395	3.10493	0.0867561	0.229679	1.32849e-29	1.58506e-27	2.31585e-78	1.12876e-76	4.24624e-29	2.90367e-27	2.89768e-119	3.11644e-117	2.09383e-78	9.9928e-77	0.488667	0.979643
224	AT3G55240	Overexpression leads to PEL (Pseudo-Etiolation in Light) phenotype.	-5.18462	0.0941999	-6.1521	-4.63514	-7.58657	-4.65932	-5.10178	1.49687	0.366107	0.56128	8.76667e-58	7.72411e-55	6.17659e-52	1.2566e-50	1.9405e-55	9.26105e-53	1.93176e-118	2.05827e-116	1.80625e-50	3.3916e-49	0.0554579	0.582498
225	AT1G35612	pseudogene of Ulp1 protease family protein	-5.0792	-0.524281	-4.12979	-1.76195	-4.86424	-2.28281	-4.66578	4.04741	0.0102093	0.0517308	1.60082e-18	5.36135e-17	8.358e-91	5.92771e-89	6.14657e-20	1.57854e-18	2.07001e-117	2.13602e-115	3.72338e-92	2.64892e-90	0.288853	0.889477
226	AT2G19500	It encodes a protein whose sequence is similar to cytokinin oxidase/dehydrogenase	9.47677	-3.90619	8.171	1.6347	9.71612	0.74422	9.53228	3.18958	0.040387	0.13782	0.0133818	0.032248	8.97276e-117	1.30922e-114	0.0039069	0.00951636	1.49539e-117	1.55006e-115	3.71153e-117	5.12192e-115	0.538363	1
227	AT5G39210	Encodes a protein of the chloroplastic NAD(P)H dehydrogenase complex (NDH Complex) involved in respiration	-4.0663	-0.361206	-4.21129	-0.947089	-4.93805	-1.96253	-5.03233	4.18698	0.00188037	0.0141047	7.78225e-12	1.06243e-10	4.37687e-102	4.1952e-100	1.37941e-12	1.5422e-11	3.9339e-116	3.91816e-114	4.66427e-105	4.74884e-103	0.315367	0.904444
228	AT5G45310	unknown protein; LOCATED IN: endomembrane system; EXPRESSED IN: stem	-3.59545	-0.437027	-4.87516	0.673763	-4.36883	-2.46005	-5.14462	2.57526	4.13699e-27	5.26501e-24	8.59428e-12	1.16427e-10	1.60806e-86	1.01761e-84	1.19012e-25	5.69171e-24	5.65932e-95	3.3242e-93	1.15457e-118	1.64279e-116	0.00343997	0.18455
229	AT1G07160	Protein phosphatase 2C family protein; FUNCTIONS IN: protein serine/threonine phosphatase activity	5.64657	1.87021	5.49276	0.341032	5.61846	2.37502	5.57953	2.60238	3.24904e-06	7.64943e-05	0.74546	0.805709	4.54164e-120	7.12603e-118	1.08136e-05	4.39528e-05	2.50647e-118	2.65825e-116	1.86948e-118	2.64358e-116	0.957117	1
230	AT1G60610	SBP (S-ribonuclease binding protein) family protein; FUNCTIONS IN: zinc ion binding; INVOLVED IN: biological_process unknown; LOCATED IN: cellular_component unknown; EXPRESSED IN: 19 plant structures; EXPRESSED DURING: 11 growth stages; CONTAINS InterPro DOMAIN/s: Zinc finger	3.90092	0.898457	3.24236	0.565656	4.07589	0.352543	3.87258	5.27546	0.00172679	0.0131901	0.0079037	0.0203362	7.81559e-117	1.14769e-114	0.000851576	0.0024072	1.95254e-116	1.97043e-114	2.93298e-116	3.92916e-114	0.00442985	0.212744
231	AT2G25090	Encodes a member of the SNF1-related kinase (SnRK) gene family (SnRK3.18)	7.99487	0.0908837	7.2369	3.29888	8.14222	3.49517	7.79709	2.66223	0.229205	0.425059	5.93948e-07	3.75342e-06	1.18317e-117	1.74865e-115	3.72648e-07	1.945e-06	1.25559e-116	1.2727e-114	3.54761e-117	4.92537e-115	0.849932	1
232	AT1G03440	Leucine-rich repeat (LRR) family protein; INVOLVED IN: signal transduction; LOCATED IN: endomembrane system; EXPRESSED IN: 23 plant structures; EXPRESSED DURING: 13 growth stages; CONTAINS InterPro DOMAIN/s: Leucine-rich repeat-containing N-terminal domain	-2.58605	-0.0334381	-2.6488	-1.53076	-2.54358	-2.12587	-2.72995	5.02818	0.0242576	0.0971239	7.4736e-42	2.5553e-39	3.30361e-73	1.39887e-71	1.57307e-40	3.13356e-38	1.40935e-117	1.46751e-115	8.6858e-74	3.61771e-72	0.286157	0.886945
233	AT2G15490	UDP-glycosyltransferase 73B4 (UGT73B4); FUNCTIONS IN: quercetin 3-O-glucosyltransferase activity	7.77289	3.78538	7.56427	3.01425	7.6403	6.14898	7.88876	6.36606	3.69179e-33	1.40953e-29	1.88006e-20	8.02018e-19	6.78142e-119	1.02203e-116	8.93153e-52	3.65364e-49	1.08697e-117	1.137e-115	1.47796e-117	2.06446e-115	0.134409	0.751996
234	AT4G34980	Serine protease similar to subtilisin.	-3.62259	-0.563042	-3.35189	-0.663746	-4.05492	-1.6473	-3.66558	6.18811	1.83619e-05	0.000323814	7.11195e-07	4.43925e-06	4.04806e-104	4.12147e-102	1.44344e-10	1.23844e-09	4.13769e-112	3.79145e-110	8.48758e-109	9.53105e-107	0.289413	0.890197
235	AT5G62280	Protein of unknown function (DUF1442); CONTAINS InterPro DOMAIN/s: Protein of unknown function DUF1442 (InterPro:IPR009902); BEST Arabidopsis thaliana protein match is: Protein of unknown function (DUF1442) (TAIR:AT2G45360.1); Has 92 Blast hits to 92 proteins in 12 species: Archae - 0; Bacteria - 0; Metazoa - 0; Fungi - 0; Plants - 92; Viruses - 0; Other Eukaryotes - 0 (source: NCBI BLink).	-12.5695	-0.988347	-12.5695	-3.5658	-12.5695	-5.19022	-12.5695	1.56377	0.000646115	0.00596342	2.06335e-37	4.67993e-35	2.88479e-60	7.73828e-59	3.93879e-39	6.68369e-37	1.92696e-109	1.67844e-107	4.34544e-66	1.40007e-64	1	1
236	AT2G23150	Encodes a member of the Nramp2 metal transporter family; like its homolog Atnramp4	4.52537	0.595906	3.80185	1.28922	4.74089	1.24912	4.3919	6.35365	0.0235233	0.0950222	6.82026e-06	3.53401e-05	1.21981e-114	1.69354e-112	1.18185e-06	5.69374e-06	7.38163e-115	7.19568e-113	8.52049e-115	1.10902e-112	0.0853976	0.655413
237	AT2G28900	Encodes AtOEP16	-3.1724	-0.519428	-3.54767	-2.18409	-3.85466	-3.04871	-3.49735	6.3696	0.000243463	0.00271796	7.40264e-40	1.97186e-37	4.52388e-63	1.33376e-61	1.0819e-40	2.21287e-38	5.77708e-114	5.46866e-112	3.66871e-66	1.18537e-64	0.0351608	0.512972
238	AT2G42540	A cold-regulated gene whose product is targeted to the chloroplast. Cor15am protects stromal proteins from aggregation under various stress conditions. Constitutive expression increases freezing tolerance in protoplasts in vitro and chloroplasts in vivo. NMR and x-ray diffraction studies suggest that COR15a alters the intrinsic curvature of the inner membrane of chloroplast envelope. Late Embryog…	-5.50308	-0.478955	-7.06333	-1.63293	-5.70088	-6.39584	-5.79715	7.9104	3.31538e-24	3.16453e-21	4.48148e-35	8.34648e-33	1.45646e-71	5.84317e-70	7.46398e-37	1.03627e-34	2.30587e-114	2.20095e-112	4.69119e-95	3.58219e-93	2.99537e-11	1.14363e-07
239	AT3G01420	Encodes an alpha-dioxygenase involved in protection against oxidative stress and cell death. Induced in response to Salicylic acid and oxidative stress. Independent of NPR1 in induction by salicylic acid.	12.9583	0.429372	11.8641	4.33158	13.1072	3.39865	12.7989	9.67497	0.234616	0.430897	3.87821e-10	4.22454e-09	3.18564e-116	4.58972e-114	3.9058e-10	3.16946e-09	6.49158e-115	6.35509e-113	3.3691e-115	4.41025e-113	0.128458	0.741185
240	AT2G22860	Phytosulfokine 2 precursor	3.49116	0.29574	3.22687	1.09855	3.41189	1.02333	3.29269	4.60309	0.543542	0.706706	3.78508e-06	2.05471e-05	3.14373e-118	4.6764e-116	1.55191e-05	6.12952e-05	5.27859e-117	5.42251e-115	6.21336e-117	8.47236e-115	0.269759	0.877894
241	AT3G53600	C2H2-type zinc finger family protein; FUNCTIONS IN: sequence-specific DNA binding transcription factor activity	8.82989	-3.90146	7.55773	0.669789	8.51988	-3.90146	8.42283	2.19994	0.00865292	0.0458633	0.272357	0.382723	7.55682e-116	1.06203e-113	0.0228914	0.0452339	2.47586e-114	2.3534e-112	3.24432e-116	4.32098e-114	1	1
242	AT5G20935	unknown protein; CONTAINS InterPro DOMAIN/s: Protein of unknown function DUF3148 (InterPro:IPR021495); Has 30201 Blast hits to 17322 proteins in 780 species: Archae - 12; Bacteria - 1396; Metazoa - 17338; Fungi - 3422; Plants - 5037; Viruses - 0; Other Eukaryotes - 2996 (source: NCBI BLink).	-4.04236	-0.531315	-4.22248	-1.28856	-5.4405	-2.11802	-4.61405	3.69858	0.00136768	0.0109932	6.56626e-15	1.34664e-13	3.99388e-94	3.10142e-92	1.9951e-16	3.45717e-15	1.34392e-112	1.23641e-110	4.40577e-97	3.59163e-95	0.0752809	0.633787
243	AT2G22980	serine carboxypeptidase-like 13 (SCPL13); FUNCTIONS IN: serine-type carboxypeptidase activity; INVOLVED IN: proteolysis; LOCATED IN: endomembrane system; EXPRESSED IN: 23 plant structures; EXPRESSED DURING: 13 growth stages; CONTAINS InterPro DOMAIN/s: Peptidase S10	-4.1707	-0.975198	-3.93596	-2.00117	-4.47754	-2.46998	-4.32321	4.40358	0.000434559	0.00433456	5.50057e-21	2.52519e-19	2.28215e-77	1.08239e-75	4.64376e-25	2.07367e-23	1.8461e-108	1.57214e-106	5.60035e-84	3.12909e-82	0.331762	0.9115
244	AT3G61880	Encodes a cytochrome p450 monooxygenase. Overexpression of this gene allows fruit growth independently of fertilization. The gene is normally expressed only in floral organs(during the Arabidopsis stage 14 flower) and in the funiculus at anthesis.	-5.25554	-0.0995078	-4.62073	-1.86611	-6.38288	-3.72224	-5.9068	2.66612	3.64662e-06	8.38722e-05	6.22863e-33	9.84037e-31	3.31399e-72	1.36052e-70	1.8707e-32	1.76353e-30	1.69254e-114	1.62911e-112	4.40054e-77	1.99619e-75	0.19166	0.810856
245	AT2G19810	Encodes Oxidation-related Zinc Finger 1 (OZF1)	-3.26176	-0.549441	-3.61581	0.394329	-3.73934	-1.82841	-3.06965	3.96827	6.16473e-20	2.94212e-17	2.91066e-07	1.95363e-06	4.66833e-95	3.68766e-93	1.11038e-18	2.47198e-17	3.86688e-97	2.38767e-95	9.54262e-116	1.25634e-113	6.81036e-06	0.00272439
246	AT5G03890	unknown protein; INVOLVED IN: N-terminal protein myristoylation; LOCATED IN: cellular_component unknown; BEST Arabidopsis thaliana protein match is: unknown protein (TAIR:AT3G10120.1); Has 1807 Blast hits to 1807 proteins in 277 species: Archae - 0; Bacteria - 0; Metazoa - 736; Fungi - 347; Plants - 385; Viruses - 0; Other Eukaryotes - 339 (source: NCBI BLink).	5.45443	0.756242	4.94041	1.35963	5.4342	2.5262	5.12224	2.69691	0.00238764	0.0170075	3.12682e-05	0.000142122	4.353e-116	6.1937e-114	8.9638e-08	5.13136e-07	2.00372e-114	1.92056e-112	1.39256e-114	1.8023e-112	0.7961	1
247	AT1G05710	basic helix-loop-helix (bHLH) DNA-binding superfamily protein; FUNCTIONS IN: sequence-specific DNA binding transcription factor activity; INVOLVED IN: response to ethylene stimulus	3.3678	0.715118	3.01297	0.384146	3.42664	1.32202	3.2026	4.69772	5.0467e-06	0.000111378	0.0300058	0.0642045	5.39321e-116	7.6264e-114	2.05558e-07	1.11296e-06	5.95498e-115	5.8548e-113	3.03347e-114	3.90397e-112	0.841026	1
248	AT4G32810	Encodes a protein with similarity to carotenoid cleaving deoxygenases	11.1211	0.672034	8.80652	2.84277	11.2365	2.92239	10.0341	5.41247	0.000265819	0.002929	0.000902431	0.0029648	6.35539e-106	6.99948e-104	1.09186e-06	5.29586e-06	2.10743e-105	1.66472e-103	6.45276e-113	8.12197e-111	0.32433	0.908949
249	AT2G42220	Rhodanese/Cell cycle control phosphatase superfamily protein; FUNCTIONS IN: molecular_function unknown; INVOLVED IN: biological_process unknown; LOCATED IN: chloroplast thylakoid membrane	-3.71279	-0.381233	-3.84483	-2.74063	-4.47121	-3.22932	-3.85532	4.91833	0.0763948	0.211439	4.60189e-41	1.4246e-38	4.97814e-58	1.24633e-56	1.59907e-40	3.15788e-38	4.3286e-113	4.01456e-111	3.29595e-58	8.09256e-57	0.165828	0.783599
250	AT3G06420	autophagy 8h (ATG8H); CONTAINS InterPro DOMAIN/s: Light chain 3 (LC3) (InterPro:IPR004241); BEST Arabidopsis thaliana protein match is: Ubiquitin-like superfamily protein (TAIR:AT3G15580.1); Has 1476 Blast hits to 1474 proteins in 273 species: Archae - 0; Bacteria - 0; Metazoa - 722; Fungi - 178; Plants - 301; Viruses - 3; Other Eukaryotes - 272 (source: NCBI BLink).	3.51516	0.569606	2.74356	-0.421805	3.69439	-0.0267346	3.46809	5.96824	0.00615418	0.0352891	0.00722007	0.0188037	1.11295e-112	1.44861e-110	9.21604e-05	0.000316951	5.09431e-112	4.64942e-110	2.46954e-112	3.04152e-110	0.198779	0.820473
251	AT5G42030	ABL interactor-like protein 4 (ABIL4); BEST Arabidopsis thaliana protein match is: ABL interactor-like protein 3 (TAIR:AT5G24310.1); Has 1807 Blast hits to 1807 proteins in 277 species: Archae - 0; Bacteria - 0; Metazoa - 736; Fungi - 347; Plants - 385; Viruses - 0; Other Eukaryotes - 339 (source: NCBI BLink).	-3.41152	-0.275564	-3.73058	-0.934581	-3.45074	-1.98082	-3.85854	5.88768	6.81626e-05	0.000959069	9.25248e-14	1.64562e-12	4.19892e-93	3.15374e-91	5.66253e-15	8.4232e-14	1.59424e-110	1.42105e-108	4.13126e-97	3.37996e-95	0.190863	0.810405
252	AT1G32350	alternative oxidase 1D (AOX1D); FUNCTIONS IN: alternative oxidase activity; INVOLVED IN: oxidation reduction	7.79332	2.5811	7.2959	3.39897	7.67054	4.84521	7.78285	8.04542	4.43438e-12	4.63848e-10	2.41811e-22	1.29124e-20	2.60957e-116	3.78354e-114	5.10803e-29	3.45177e-27	9.74686e-115	9.42114e-113	3.13633e-114	4.01381e-112	0.0224146	0.440656
253	AT2G30720	Thioesterase/thiol ester dehydrase-isomerase superfamily protein; BEST Arabidopsis thaliana protein match is: Thioesterase/thiol ester dehydrase-isomerase superfamily protein (TAIR:AT5G48370.1); Has 35333 Blast hits to 34131 proteins in 2444 species: Archae - 798; Bacteria - 22429; Metazoa - 974; Fungi - 991; Plants - 531; Viruses - 0; Other Eukaryotes - 9610 (source: NCBI BLink).	3.30297	0.338499	2.88979	0.309199	3.19693	1.04284	3.44762	6.00297	0.00222877	0.0161521	0.00196602	0.00594556	1.50524e-114	2.0648e-112	4.38531e-05	0.000159839	7.39838e-114	6.97457e-112	1.47824e-112	1.83046e-110	0.568447	1
254	AT5G20810	SAUR-like auxin-responsive protein family ; FUNCTIONS IN: calmodulin binding; INVOLVED IN: response to auxin stimulus; LOCATED IN: peroxisome; EXPRESSED IN: 10 plant structures; EXPRESSED DURING: L mature pollen stage	5.13428	0.202288	4.57379	-0.444171	5.14837	-0.240197	5.34043	2.313	0.511158	0.683254	0.18359	0.281826	1.03013e-114	1.43892e-112	0.303789	0.390725	2.3659e-113	2.22123e-111	1.05778e-112	1.31694e-110	0.482167	0.976515
255	AT3G51090	Protein of unknown function (DUF1640); CONTAINS InterPro DOMAIN/s: Protein of unknown function DUF1640 (InterPro:IPR012439); BEST Arabidopsis thaliana protein match is: Protein of unknown function (DUF1640) (TAIR:AT2G16460.1); Has 506 Blast hits to 503 proteins in 168 species: Archae - 2; Bacteria - 7; Metazoa - 203; Fungi - 173; Plants - 82; Viruses - 2; Other Eukaryotes - 37 (source: NCBI BLink…	4.11369	0.531802	3.38215	1.03383	4.23397	1.03015	4.17602	4.14054	0.0414958	0.140474	0.000130604	0.000517893	3.07436e-112	3.95659e-110	6.16423e-05	0.000218558	6.69903e-113	6.18796e-111	3.277e-111	3.90987e-109	0.035936	0.517243
256	AT1G75690	DnaJ/Hsp40 cysteine-rich domain superfamily protein; FUNCTIONS IN: unfolded protein binding	-3.33948	-0.562771	-3.79228	-2.00919	-3.67414	-2.20147	-3.78102	6.2449	0.05035	0.160108	9.92629e-25	7.24177e-23	9.06028e-76	4.10184e-74	2.21477e-25	1.0229e-23	1.17052e-110	1.04743e-108	3.36214e-78	1.59132e-76	0.961753	1
257	AT1G24580	RING/U-box superfamily protein; FUNCTIONS IN: zinc ion binding; LOCATED IN: endomembrane system; CONTAINS InterPro DOMAIN/s: Zinc finger	1.94622	1.09328	2.0759	5.99599	3.0619	2.59666	2.19352	2.24496	4.96996e-28	8.13228e-25	2.53844e-53	1.57164e-50	1.33863e-22	8.23672e-22	8.67476e-89	2.48402e-85	1.05957e-71	3.32047e-70	1.90706e-51	3.70229e-50	8.6635e-05	0.0182077
258	AT1G66570	sucrose-proton symporter 7 (SUC7); FUNCTIONS IN: carbohydrate transmembrane transporter activity	11.5271	5.16559	11.3862	5.50406	11.5729	10.0791	11.8097	5.6274	1.10542e-25	1.26615e-22	8.30343e-29	9.27878e-27	7.8854e-114	1.06887e-111	4.66493e-63	3.33951e-60	4.2911e-113	3.99596e-111	2.66553e-112	3.26535e-110	0.503658	0.986956
259	AT1G68190	B-box zinc finger family protein; FUNCTIONS IN: sequence-specific DNA binding transcription factor activity	-4.38787	-1.09027	-4.53103	-2.05768	-4.46809	-3.14143	-4.56942	3.98254	1.09873e-06	2.95909e-05	1.62281e-23	1.04133e-21	4.54424e-70	1.74371e-68	2.17219e-29	1.52173e-27	1.32755e-102	9.50358e-101	3.01196e-80	1.51311e-78	0.958054	1
260	AT1G28440	HAESA-like 1 (HSL1); FUNCTIONS IN: protein serine/threonine kinase activity	-3.47611	-0.583237	-3.27681	-0.550552	-3.39311	-1.25569	-3.74679	4.35521	0.000244763	0.00273114	0.000421389	0.00150174	5.75837e-104	5.81456e-102	5.55519e-07	2.82419e-06	1.5237e-107	1.28327e-105	5.9862e-109	6.75527e-107	0.41031	0.947326
261	AT2G45760	encodes a protein that is similar to BONZAI1-binding protein BAP1.	7.67391	1.64337	6.42721	-0.287187	7.31707	1.07377	7.32498	1.99514	0.00471584	0.0285568	0.12289	0.204686	8.85264e-112	1.12665e-109	0.0118563	0.0255677	1.91262e-110	1.69823e-108	7.24264e-112	8.77854e-110	0.401492	0.944286
262	AT2G40113	Pollen Ole e 1 allergen and extensin family protein; FUNCTIONS IN: molecular_function unknown; INVOLVED IN: biological_process unknown; LOCATED IN: endomembrane system; CONTAINS InterPro DOMAIN/s: Pollen Ole e 1 allergen/extensin (InterPro:IPR006041); BEST Arabidopsis thaliana protein match is: Pollen Ole e 1 allergen and extensin family protein (TAIR:AT5G47635.1); Has 53 Blast hits to 53 protein…	3.93202	0.224857	3.72089	1.34886	3.87565	1.43312	3.90061	4.18321	0.855405	0.914231	1.65545e-08	1.37702e-07	1.39638e-114	1.927e-112	1.23204e-07	6.91243e-07	2.4705e-113	2.30997e-111	9.08371e-113	1.1371e-110	0.484416	0.977268
263	AT3G04720	Encodes a protein similar to the antifungal chitin-binding protein hevein from rubber tree latex. mRNA levels increase in response to ethylene and turnip crinkle virus infection.	6.83034	2.05297	6.47491	2.01782	6.92786	3.05668	6.92452	11.6889	2.32301e-07	7.9903e-06	3.51995e-07	2.3278e-06	3.0391e-108	3.53399e-106	1.53504e-10	1.31359e-09	1.57877e-107	1.32478e-105	2.72405e-106	2.8757e-104	0.0821907	0.647464
264	AT4G37150	Encodes a protein shown to have carboxylesterase activity	6.78525	1.18325	5.24401	0.50679	7.09875	0.394114	6.16128	4.76795	0.000280299	0.00304751	0.0899166	0.159428	9.84776e-106	1.06916e-103	0.000129055	0.000431463	2.63746e-105	2.07626e-103	2.60731e-110	3.04737e-108	0.05176	0.573974
265	AT3G22240	unknown protein; BEST Arabidopsis thaliana protein match is: unknown protein (TAIR:AT3G22235.2); Has 177 Blast hits to 177 proteins in 14 species: Archae - 0; Bacteria - 0; Metazoa - 0; Fungi - 0; Plants - 177; Viruses - 0; Other Eukaryotes - 0 (source: NCBI BLink).	4.43479	0.381897	4.01674	0.901931	4.46597	0.50733	4.34193	4.39418	0.329806	0.528003	0.0805562	0.145961	2.01565e-113	2.70027e-111	0.110445	0.172243	6.29253e-112	5.72021e-110	4.13019e-112	5.03268e-110	0.100461	0.695264
266	AT2G21660	Encodes a small glycine-rich RNA binding protein that is part of a negative-feedback loop through which AtGRP7 regulates the circadian oscillations of its own transcript. Gene expression is induced by cold. GRP7 appears to promote stomatal opening and reduce tolerance under salt and dehydration stress conditions	-4.19605	-0.309001	-3.59696	-2.93836	-4.3932	-2.77353	-4.36595	9.51879	0.299108	0.498615	1.54294e-34	2.72379e-32	2.53433e-58	6.39388e-57	1.84035e-33	1.89053e-31	2.03666e-109	1.76727e-107	6.06116e-58	1.47555e-56	0.0865894	0.659205
267	AT4G33150	Encodes two proteins. One protein is the monofunctional saccharopine dehydrogenase involved in lysine degradation. The longer protein from the same LKR/SDH locus is bifunctional and also has saccharopine dehydrogenase activity. The monofunctional SDH functions mainly to enhance the flux of lysine catabolism. Gene expression is induced by abscisic acid	5.22294	0.0827023	4.2143	2.36225	5.59618	-0.452686	4.94837	8.91828	1.01001e-13	1.40226e-11	6.78084e-10	7.08647e-09	5.2025e-105	5.39271e-103	3.90436e-21	1.14382e-19	1.97263e-105	1.56363e-103	6.23925e-108	6.8387e-106	8.96139e-06	0.00328368
268	AT1G03220	Eukaryotic aspartyl protease family protein; FUNCTIONS IN: aspartic-type endopeptidase activity; INVOLVED IN: response to salt stress; LOCATED IN: cell wall	5.75708	0.418545	5.10021	0.168629	5.87915	1.90639	5.69761	9.20509	4.51071e-05	0.000685221	0.0011461	0.00366893	8.71991e-111	1.09156e-108	1.07161e-07	6.08389e-07	9.7557e-110	8.59552e-108	2.13911e-109	2.43795e-107	0.279956	0.883185
269	AT5G20940	Glycosyl hydrolase family protein; FUNCTIONS IN: hydrolase activity	4.70515	-0.629842	3.78876	1.15125	5.02549	0.842345	4.5188	4.27069	0.0138235	0.0645211	9.40952e-06	4.73639e-05	1.43612e-106	1.59703e-104	2.07688e-07	1.12396e-06	3.50593e-107	2.9205e-105	3.58276e-108	3.94586e-106	0.904423	1
270	AT5G36970	NDR1/HIN1-like protein	8.77958	3.12058	8.1431	0.881004	8.59935	1.36584	8.64757	4.35815	0.000793154	0.00707263	0.0410519	0.0832669	2.94146e-113	3.89496e-111	0.000407383	0.00122988	3.36352e-111	3.02163e-109	1.99057e-111	2.38743e-109	0.0110252	0.322724
271	AT1G18300	nudix hydrolase homolog 4 (NUDT4); FUNCTIONS IN: hydrolase activity; LOCATED IN: cytosol; EXPRESSED IN: stem	3.33623	0.126546	3.08714	-0.149886	3.32673	0.260561	3.55735	3.66535	0.44416	0.630002	0.447886	0.554964	1.62765e-113	2.1933e-111	0.494603	0.575233	9.22405e-112	8.35196e-110	1.93965e-111	2.3386e-109	0.73186	1
272	AT5G65300	unknown protein; Has 30201 Blast hits to 17322 proteins in 780 species: Archae - 12; Bacteria - 1396; Metazoa - 17338; Fungi - 3422; Plants - 5037; Viruses - 0; Other Eukaryotes - 2996 (source: NCBI BLink).	4.14338	-0.0379475	3.6195	-0.136313	4.08178	1.05931	4.32791	4.51938	0.00177816	0.013497	0.00231374	0.00688622	3.65578e-112	4.67858e-110	0.000220733	0.000704451	2.41122e-111	2.17466e-109	3.02523e-110	3.51787e-108	0.474561	0.973331
273	AT1G15260	unknown protein; BEST Arabidopsis thaliana protein match is: unknown protein (TAIR:AT3G16070.1); Has 28 Blast hits to 28 proteins in 7 species: Archae - 0; Bacteria - 0; Metazoa - 0; Fungi - 0; Plants - 28; Viruses - 0; Other Eukaryotes - 0 (source: NCBI BLink).	-4.40289	0.0663918	-4.03443	-0.919168	-4.78364	-2.11003	-4.64394	4.64185	0.0012174	0.0100066	5.88393e-14	1.07487e-12	2.87882e-92	2.10025e-90	1.99742e-13	2.47468e-12	2.57818e-110	2.28035e-108	7.67082e-94	5.7053e-92	0.145886	0.767424
274	AT5G06730	Peroxidase superfamily protein; FUNCTIONS IN: peroxidase activity	6.29185	1.21252	5.67711	-0.613543	6.27396	1.68272	6.03784	2.20246	0.00389461	0.0246654	0.722532	0.786606	8.56706e-111	1.07832e-108	0.01142	0.0247339	6.52959e-109	5.6233e-107	2.05391e-109	2.35254e-107	0.57373	1
275	AT5G38320	unknown protein; BEST Arabidopsis thaliana protein match is: unknown protein (TAIR:AT1G67050.1); Has 1807 Blast hits to 1807 proteins in 277 species: Archae - 0; Bacteria - 0; Metazoa - 736; Fungi - 347; Plants - 385; Viruses - 0; Other Eukaryotes - 339 (source: NCBI BLink).	11.8887	3.9875	11.1476	3.62431	11.947	3.69435	12.0363	1.68405	0.273102	0.472238	0.157351	0.249022	4.92787e-110	6.03677e-108	0.192811	0.272061	5.50152e-109	4.75581e-107	2.69346e-108	2.99523e-106	0.229217	0.849403
276	AT1G22740	GTP-binding protein Rab7	-5.10004	-0.844717	-4.94135	-1.53792	-5.68131	-2.64174	-4.61714	2.82964	6.67517e-06	0.000139904	8.79913e-16	2.01369e-14	1.72509e-82	9.6386e-81	6.50938e-20	1.66425e-18	1.87567e-102	1.33441e-100	2.20404e-89	1.44671e-87	0.215894	0.834825
277	AT2G24270	Encodes a protein with non-phosphorylating NADP-dependent glyceraldehyde-3-phosphate dehydrogenase activity. The activity of the enzyme was determined from leaf extracts; the enzyme has not been purified to confirm activity.	-3.52309	-0.636338	-3.84651	-0.919355	-3.6557	-1.7119	-3.83388	7.13279	0.000451589	0.00447062	3.52581e-07	2.33033e-06	5.83614e-96	4.77479e-94	5.41104e-10	4.31152e-09	1.95726e-105	1.55684e-103	9.61678e-101	8.53881e-99	0.556011	1
278	AT3G63200	PATATIN-like protein 9 (PLP9); FUNCTIONS IN: nutrient reservoir activity; INVOLVED IN: metabolic process	-7.14315	-0.695937	-5.24753	-2.88433	-6.61011	-3.87825	-8.34861	2.22449	0.00187779	0.0140899	8.23913e-33	1.27528e-30	3.50497e-62	9.97413e-61	1.10102e-33	1.16769e-31	1.57514e-105	1.26165e-103	3.17608e-65	9.85876e-64	0.0708145	0.62005
279	AT1G31330	Encodes subunit F of photosystem I.	-4.32684	-0.583646	-4.57736	-2.75687	-4.60201	-3.17395	-4.45973	10.2693	0.185277	0.372537	2.00044e-28	2.15146e-26	4.24763e-61	1.17945e-59	2.15078e-27	1.21655e-25	4.75761e-104	3.59694e-102	4.57738e-62	1.26794e-60	0.727482	1
280	AT4G18360	Aldolase-type TIM barrel family protein; FUNCTIONS IN: glycolate oxidase activity	7.00562	1.64831	6.63874	2.83837	7.14524	4.01091	7.13799	5.96513	5.55469e-05	0.00080931	1.04552e-16	2.73411e-15	2.60521e-110	3.20861e-108	6.16459e-20	1.58139e-18	1.81868e-109	1.59017e-107	2.7418e-108	3.03426e-106	0.293845	0.892705
281	AT5G49555	FAD/NAD(P)-binding oxidoreductase family protein; CONTAINS InterPro DOMAIN/s: FAD dependent oxidoreductase (InterPro:IPR006076); BEST Arabidopsis thaliana protein match is: carotenoid isomerase (TAIR:AT1G06820.1); Has 30201 Blast hits to 17322 proteins in 780 species: Archae - 12; Bacteria - 1396; Metazoa - 17338; Fungi - 3422; Plants - 5037; Viruses - 0; Other Eukaryotes - 2996 (source: NCBI BLi…	-3.21178	-0.117272	-3.01997	-0.677233	-4.30019	-0.886974	-3.85552	4.31117	0.564014	0.720122	1.88286e-07	1.30546e-06	1.07981e-103	1.08493e-101	1.98562e-07	1.07609e-06	1.22604e-109	1.07609e-107	2.25492e-102	2.11704e-100	0.551192	1
282	AT4G08780	Peroxidase superfamily protein; FUNCTIONS IN: peroxidase activity	7.09964	2.00434	7.70083	4.08495	7.23255	4.16048	7.3062	3.89007	0.0197224	0.0836512	8.85579e-17	2.34259e-15	1.24431e-108	1.47692e-106	3.66977e-16	6.1814e-15	8.22376e-109	7.0558e-107	5.75743e-110	6.66117e-108	0.131239	0.744532
283	AT5G43440	encodes a protein whose sequence is similar to ACC oxidase	-3.10129	-0.0725801	-2.80695	-1.52609	-2.83793	-1.64042	-3.0505	5.53499	0.628456	0.765455	1.05231e-24	7.60448e-23	3.33133e-79	1.64825e-77	3.41453e-23	1.23766e-21	1.35673e-108	1.1597e-106	7.3084e-78	3.40286e-76	0.3011	0.899541
284	AT3G56500	serine-rich protein-related; BEST Arabidopsis thaliana protein match is: unknown protein (TAIR:AT1G24577.1); Has 135 Blast hits to 133 proteins in 17 species: Archae - 0; Bacteria - 0; Metazoa - 0; Fungi - 0; Plants - 135; Viruses - 0; Other Eukaryotes - 0 (source: NCBI BLink).	8.66667	3.45325	7.85127	3.30472	8.13812	4.47486	8.42212	2.15334	0.000299927	0.00322116	0.0013374	0.00421071	6.10703e-110	7.44148e-108	3.61998e-05	0.000134142	2.72195e-108	2.30942e-106	2.22363e-108	2.48482e-106	0.0156693	0.377329
285	AT5G11550	ARM repeat superfamily protein; FUNCTIONS IN: binding; INVOLVED IN: biological_process unknown; LOCATED IN: chloroplast; EXPRESSED IN: 18 plant structures; EXPRESSED DURING: 8 growth stages; CONTAINS InterPro DOMAIN/s: Armadillo-type fold (InterPro:IPR016024); BEST Arabidopsis thaliana protein match is: plant U-box 26 (TAIR:AT1G49780.1); Has 1807 Blast hits to 1807 proteins in 277 species: Archae…	-5.07525	-0.703507	-4.50108	-3.39181	-5.69878	-4.18845	-5.27299	2.99076	0.0206903	0.0865861	5.92686e-41	1.78648e-38	2.1173e-50	4.06906e-49	3.35643e-42	7.76658e-40	4.04182e-106	3.29502e-104	1.625e-52	3.27689e-51	0.955266	1
286	AT5G49730	Encodes a plasma membrane-located ferric chelate reductase. Its mRNA is expressed in green aerial tissues (shoot	-5.27081	-1.06755	-4.94108	-1.00945	-6.51418	-1.09011	-5.62475	6.08675	0.00546786	0.0320927	0.000649205	0.00220784	6.15661e-102	5.82792e-100	1.19057e-05	4.79577e-05	1.49091e-105	1.19838e-103	1.47317e-105	1.52015e-103	0.582495	1
287	AT1G74310	Encodes ClpB1	0.906628	0.422086	2.04857	3.19105	0.716241	4.83473	0.757934	6.69893	6.11015e-09	3.31686e-07	1.8483e-61	1.92459e-58	3.46781e-44	5.32444e-43	8.68086e-75	1.10478e-71	4.16016e-90	2.14159e-88	2.04803e-60	5.34963e-59	0.000246777	0.0384569
288	AT5G45820	Encodes a CBL-interacting serine/threonine protein kinase comprised of an N-terminal kinase catalytic domain similar to SNF1/AMPK and a unique C-terminal regulatory domain.	-7.33943	-0.372671	-8.26165	-6.14814	-12.2574	-8.56336	-12.2574	1.39037	0.334318	0.532291	1.96076e-51	1.09554e-48	1.84306e-40	2.39483e-39	1.29868e-49	4.64845e-47	3.04368e-106	2.49909e-104	1.45839e-40	1.85707e-39	1	1
289	AT2G39930	Encodes an isoamylase-type debranching enzyme. Mutations in this gene cause the loss of detectable isoamylase activity and the disruption of normal starch structure. Mutants have reduced starch content and abnormally structured amylopectins and phytoglycogens. It has been postulated that AtISA1 interacts with AtISA2 to form the Iso1 complex.	-3.15356	-0.457937	-2.98383	-1.24312	-3.34683	-1.67959	-3.64255	4.98724	0.0264229	0.102994	8.02323e-16	1.84906e-14	1.90577e-84	1.11656e-82	1.56746e-16	2.74941e-15	7.10247e-105	5.53413e-103	1.89969e-86	1.13922e-84	0.312668	0.903621
290	AT3G50260	Encodes a member of the DREB subfamily A-5 of ERF/AP2 transcription factor family. The protein contains one AP2 domain. Involved in defense and freezing stress responses. There are 16 members in this subfamily including RAP2.1	4.19581	1.43838	3.59771	-0.630458	4.02884	0.429627	4.33601	5.06071	3.69354e-07	1.19508e-05	0.000494814	0.00173534	1.76224e-109	2.1247e-107	1.08997e-09	8.32853e-09	9.54581e-108	8.0692e-106	1.95677e-107	2.12367e-105	0.0442187	0.551258
291	AT1G19850	Encodes a transcription factor (IAA24) mediating embryo axis formation and vascular development. Similar to AUXIN RESPONSIVE FACTOR 1 (ARF1) shown to bind to auxin responsive elements (AREs)	2.96436	-0.509767	2.32431	-0.887835	3.22341	-0.801076	2.86417	5.59266	0.0545346	0.169096	0.00580862	0.0155376	1.19757e-105	1.28798e-103	0.000676388	0.00195566	1.20341e-104	9.31343e-103	3.56346e-106	3.74457e-104	0.592346	1
292	AT5G13730	Encodes sigma 4 factor	-3.86316	-0.588204	-4.31915	-1.54999	-3.79498	-2.32558	-4.21987	5.08037	0.0013059	0.0106234	2.12299e-16	5.29199e-15	1.31375e-80	6.93442e-79	1.97352e-18	4.24899e-17	6.27178e-103	4.56108e-101	2.01208e-84	1.15811e-82	0.712277	1
293	AT5G13630	Encodes magnesium chelatase involved in plastid-to-nucleus signal transduction.	-3.79531	-0.78198	-3.99321	-2.41308	-3.75091	-2.59388	-4.11226	7.6103	0.01839	0.0793032	5.43245e-27	5.12126e-25	8.29873e-66	2.71582e-64	4.74129e-29	3.22295e-27	5.48382e-104	4.1188e-102	1.28878e-69	4.7162e-68	0.163174	0.782701
294	AT1G29670	GDSL-like Lipase/Acylhydrolase superfamily protein; FUNCTIONS IN: hydrolase activity	-4.98958	-0.667534	-4.69188	-3.23345	-6.27114	-3.99705	-5.15423	4.90384	0.00698931	0.0389091	1.95422e-33	3.15263e-31	3.74274e-55	8.58245e-54	1.33979e-34	1.5423e-32	6.78716e-105	5.3065e-103	3.4724e-56	7.96254e-55	0.265028	0.877894
295	AT2G35710	Nucleotide-diphospho-sugar transferases superfamily protein; FUNCTIONS IN: transferase activity	3.52841	-0.965407	2.98991	-0.735183	3.5428	0.0557002	3.26989	2.98224	0.00649648	0.0367353	0.0264813	0.0577252	2.5339e-108	2.97674e-106	0.0165633	0.0342241	2.25369e-106	1.8571e-104	2.06002e-107	2.21554e-105	0.0320886	0.500023
296	AT3G14850	Encodes a member of the TBL (TRICHOME BIREFRINGENCE-LIKE) gene family containing a plant-specific DUF231 (domain of unknown function) domain. TBL gene family has 46 members	3.71995	0.167707	3.00738	-0.761149	3.9338	-0.252817	3.67801	3.08151	0.0898116	0.234703	0.0371682	0.0767416	6.47877e-107	7.27528e-105	0.00593114	0.0138263	6.88974e-106	5.57703e-104	2.44235e-106	2.59025e-104	0.869969	1
297	AT1G15980	encodes a novel subunit of the chloroplast NAD(P)H dehydrogenase complex	-3.48944	-0.53411	-3.6767	-1.0296	-4.06821	-1.58879	-3.70581	6.79922	0.0156895	0.0708347	3.26406e-08	2.58551e-07	9.85911e-94	7.55359e-92	2.61518e-09	1.89105e-08	1.02841e-104	7.986e-103	1.08812e-95	8.47847e-94	0.275881	0.88178
298	AT4G18990	xyloglucan endotransglucosylase/hydrolase 29 (XTH29); FUNCTIONS IN: hydrolase activity	6.36324	2.29458	5.91435	2.69811	6.24483	4.35376	6.40391	3.17126	1.73453e-09	1.07682e-07	1.56338e-13	2.68068e-12	5.82342e-108	6.70367e-106	5.97814e-22	1.88114e-20	2.04686e-107	1.7113e-105	4.12374e-106	4.31355e-104	0.112523	0.720423
299	AT1G52080	unknown function	3.71841	0.432213	3.1821	0.839518	3.94159	1.00308	3.84241	4.72904	0.154178	0.332103	0.000501103	0.00175363	2.65854e-105	2.80653e-103	0.000248869	0.000786465	4.10162e-106	3.33191e-104	6.74794e-104	6.63441e-102	0.198004	0.819303
300	AT3G58070	Putative transcription factor	-4.56499	-0.388032	-4.67865	1.03987	-4.15696	-0.721962	-5.06975	2.5593	1.66467e-09	1.03626e-07	0.00124763	0.00395471	8.63972e-92	6.20435e-90	1.94691e-10	1.64696e-09	4.34719e-93	2.423e-91	9.06571e-103	8.58171e-101	0.635891	1
301	AT1G54570	Esterase/lipase/thioesterase family protein; FUNCTIONS IN: transferase activity	5.16325	0.559978	4.20127	1.17944	5.48175	0.843932	4.96846	8.41577	0.0160507	0.0719087	0.0016679	0.00513275	4.76035e-103	4.70043e-101	0.000157814	0.000518012	4.19746e-103	3.07206e-101	2.97073e-104	2.94603e-102	0.0600472	0.595594
302	AT2G39725	LYR family of Fe/S cluster biogenesis protein; FUNCTIONS IN: catalytic activity; LOCATED IN: mitochondrion; EXPRESSED IN: 23 plant structures; EXPRESSED DURING: 15 growth stages; CONTAINS InterPro DOMAIN/s: Complex 1 LYR protein (InterPro:IPR008011); Has 162 Blast hits to 162 proteins in 89 species: Archae - 0; Bacteria - 0; Metazoa - 39; Fungi - 70; Plants - 45; Viruses - 0; Other Eukaryotes - 8…	3.5364	0.634058	2.84095	0.818948	3.62427	0.819817	3.29446	4.41323	0.00329311	0.0216631	0.00639928	0.01692	6.99148e-105	7.21446e-103	0.000149192	0.00049218	2.20338e-104	1.6938e-102	5.00831e-105	5.07656e-103	0.0442584	0.551258
303	AT4G37320	member of CYP81D	2.89926	0.220276	2.29585	0.477181	3.15347	-0.112551	2.83463	5.14165	0.00418753	0.0261004	0.015653	0.0368492	1.43694e-102	1.38892e-100	0.000700763	0.00201647	7.13611e-103	5.14069e-101	1.19833e-103	1.16319e-101	0.02166	0.433731
304	AT1G80820	Encodes an cinnamoyl CoA reductase isoform. Involved in lignin biosynthesis.	4.16386	0.270377	4.08606	0.526729	3.88224	-0.434015	4.00441	3.5266	0.130377	0.298877	0.199232	0.300146	3.52284e-108	4.07582e-106	0.249734	0.334576	6.60424e-107	5.48152e-105	1.34005e-106	1.4278e-104	0.0415612	0.541171
305	AT5G40730	Encodes an arabinogalactan-protein (AGP24).	4.58861	0.200136	3.37432	-0.6403	4.92721	-0.040314	3.89497	3.53033	0.000240257	0.0026874	0.26026	0.369207	3.5649e-99	3.15308e-97	4.74058e-05	0.000171641	1.85669e-98	1.1914e-96	9.94025e-105	1.00313e-102	0.787003	1
306	AT3G27380	One of three isoforms of the iron-sulfur component of the succinate dehydrogenase complex	3.67477	0.53032	3.15725	0.955447	3.79656	1.51723	3.59092	7.71943	0.00359888	0.0232213	1.80627e-07	1.25731e-06	1.35209e-106	1.51091e-104	8.25524e-10	6.43016e-09	9.37278e-107	7.75132e-105	3.47271e-105	3.55147e-103	0.568179	1
307	AT1G44800	Encodes Siliques Are Red 1 (SIAR1). Functions as a bidirectional amino acid transporter that is crucial for the amino acid homeostasis of siliques. Member of nodulin MtN21-like transporter family.	5.6432	0.468416	4.56095	0.857797	5.81404	0.758636	5.19991	6.21725	0.0258802	0.101518	0.0886692	0.15768	6.42862e-103	6.29346e-101	0.0053308	0.0125817	6.73604e-102	4.73341e-100	1.26291e-104	1.26889e-102	0.190518	0.810305
308	AT5G42380	calmodulin like 37 (CML37); FUNCTIONS IN: calcium ion binding; INVOLVED IN: response to ozone; LOCATED IN: chloroplast; EXPRESSED IN: 12 plant structures; EXPRESSED DURING: 8 growth stages; CONTAINS InterPro DOMAIN/s: EF-Hand 1	4.50198	0.676467	4.31238	0.249574	4.25936	1.06765	4.70651	3.04659	0.0507238	0.160984	0.448046	0.555133	2.72502e-108	3.18493e-106	0.0892575	0.144177	3.6199e-106	2.96159e-104	1.12685e-106	1.20626e-104	0.496783	0.984397
309	AT2G37750	unknown protein; Has 21 Blast hits to 21 proteins in 7 species: Archae - 0; Bacteria - 0; Metazoa - 0; Fungi - 0; Plants - 21; Viruses - 0; Other Eukaryotes - 0 (source: NCBI BLink).	7.27651	1.59975	6.21387	1.93125	7.40915	3.50813	7.05741	3.70118	3.06781e-05	0.000495609	5.99427e-06	3.13437e-05	2.22641e-104	2.28711e-102	2.34783e-10	1.96078e-09	4.19872e-104	3.19549e-102	1.86997e-104	1.87062e-102	0.463083	0.969308
310	AT2G25900	putative Cys3His zinc finger protein (ATCTH) mRNA	-3.60204	-0.817554	-3.9467	-0.840729	-3.96755	-2.58507	-3.83777	4.72558	5.9456e-12	6.0613e-10	2.63963e-12	3.83199e-11	1.46851e-79	7.34513e-78	4.69572e-19	1.09541e-17	2.30052e-93	1.3077e-91	1.30849e-93	9.7006e-92	0.0163356	0.382973
311	AT4G30690	Translation initiation factor 3 protein; FUNCTIONS IN: translation initiation factor activity; INVOLVED IN: translational initiation; LOCATED IN: cell wall	-2.97657	-0.553682	-3.05845	-2.34726	-2.93712	-2.6699	-2.92226	5.87298	0.0521584	0.164285	1.36875e-43	4.97703e-41	1.16849e-53	2.53243e-52	2.86825e-44	7.46657e-42	8.60713e-102	6.02973e-100	1.86254e-56	4.29678e-55	0.771738	1
312	AT1G49975	INVOLVED IN: photosynthesis; LOCATED IN: photosystem I	-4.43677	-0.422537	-3.95941	-1.28668	-4.46067	-2.14516	-4.45089	4.03721	0.00607267	0.0350016	1.38797e-13	2.40512e-12	5.69293e-85	3.43194e-83	1.99821e-14	2.77761e-13	4.2825e-103	3.12432e-101	5.58144e-87	3.43709e-85	0.963055	1
313	AT3G05160	Major facilitator superfamily protein; FUNCTIONS IN: carbohydrate transmembrane transporter activity	-2.89582	-0.137329	-2.57994	-0.554279	-3.04106	-1.40383	-2.9662	4.64914	0.000239873	0.00268442	4.94663e-11	6.04682e-10	3.26629e-92	2.37537e-90	4.80542e-12	5.00603e-11	1.86079e-103	1.37951e-101	3.2625e-94	2.45847e-92	0.304239	0.900387
314	AT5G49700	Predicted AT-hook DNA-binding family protein; CONTAINS InterPro DOMAIN/s: Protein of unknown function DUF296 (InterPro:IPR005175)	5.27775	1.69896	4.68549	1.2034	5.08335	2.03028	5.00252	3.6699	1.41766e-05	0.000259598	0.0246889	0.0544293	1.81854e-107	2.06233e-105	7.87575e-06	3.28693e-05	1.9067e-105	1.52191e-103	1.14444e-105	1.18628e-103	0.0428593	0.546305
315	AT2G46650	member of Cytochromes b5	4.09622	1.24044	3.96988	0.0367204	3.8145	0.698158	4.40921	6.8676	2.31381e-05	0.000394088	0.174446	0.270544	4.23559e-107	4.77975e-105	4.44819e-05	0.000161848	6.1008e-105	4.78621e-103	6.32874e-106	6.58995e-104	0.0312725	0.498084
316	AT2G26310	Encodes a plastid stroma localized fatty acid binding protein.	5.13727	1.2713	4.74613	0.690277	5.29083	2.29413	5.41867	3.41328	1.57437e-05	0.00028443	0.00587642	0.0156969	4.98024e-106	5.51147e-104	1.68737e-07	9.24742e-07	1.2085e-105	9.748e-104	6.10496e-104	6.02812e-102	0.804704	1
317	AT1G29930	Subunit of light-harvesting complex II (LHCII)	-6.03568	-1.29487	-6.75917	-4.47824	-7.23773	-4.96382	-6.75385	12.5658	0.0150377	0.0685951	3.2506e-28	3.43156e-26	6.3362e-48	1.11482e-46	1.26623e-28	8.28763e-27	1.17964e-94	6.85964e-93	9.60155e-51	1.81629e-49	0.675164	1
318	AT3G62400	unknown protein; Has 4 Blast hits to 4 proteins in 1 species: Archae - 0; Bacteria - 0; Metazoa - 0; Fungi - 0; Plants - 4; Viruses - 0; Other Eukaryotes - 0 (source: NCBI BLink).	2.6565	0.326591	2.05989	0.472041	2.64237	0.625533	2.70453	5.45758	0.0139871	0.0650592	0.000797516	0.00265468	5.13703e-103	5.0506e-101	0.000208846	0.000669126	1.41959e-103	1.05928e-101	1.94097e-101	1.76444e-99	0.0338755	0.507723
319	AT1G33030	O-methyltransferase family protein; CONTAINS InterPro DOMAIN/s: Winged helix-turn-helix transcription repressor DNA-binding (InterPro:IPR011991)	5.38554	1.78746	5.20652	2.51663	5.19654	4.66778	5.42785	4.80716	1.82744e-18	6.34546e-16	7.93015e-33	1.23581e-30	2.58556e-101	2.39797e-99	2.61864e-54	1.19976e-51	1.59938e-102	1.14139e-100	5.28362e-102	4.88053e-100	0.936099	1
320	AT1G65230	Uncharacterized conserved protein (DUF2358); FUNCTIONS IN: molecular_function unknown; INVOLVED IN: biological_process unknown; LOCATED IN: chloroplast; EXPRESSED IN: 21 plant structures; EXPRESSED DURING: 13 growth stages; CONTAINS InterPro DOMAIN/s: Protein of unknown function DUF2358 (InterPro:IPR018790); Has 45 Blast hits to 45 proteins in 18 species: Archae - 0; Bacteria - 4; Metazoa - 0; Fu…	-3.62646	-0.410424	-3.72294	-1.38148	-3.93035	-1.89259	-3.85038	6.45604	0.132872	0.302899	2.76908e-13	4.63361e-12	1.42927e-83	8.26811e-82	2.52108e-13	3.0818e-12	1.13023e-102	8.11639e-101	2.38771e-84	1.36403e-82	0.612589	1
321	AT5G52400	member of CYP715A	12.8455	6.71417	11.9739	6.52911	12.6407	6.58245	12.5368	2.47735	0.00705751	0.0392037	0.0261918	0.0571867	1.97584e-105	2.10523e-103	0.0122331	0.0263058	1.92315e-103	1.42114e-101	2.58539e-104	2.57505e-102	0.0033657	0.18151
322	AT5G52390	PAR1 protein; FUNCTIONS IN: molecular_function unknown; INVOLVED IN: biological_process unknown; LOCATED IN: endomembrane system; EXPRESSED IN: 13 plant structures; EXPRESSED DURING: 8 growth stages; CONTAINS InterPro DOMAIN/s: PAR1 (InterPro:IPR009489); BEST Arabidopsis thaliana protein match is: PAR1 protein (TAIR:AT3G54040.1); Has 1807 Blast hits to 1807 proteins in 277 species: Archae - 0; Ba…	3.88813	0.662814	3.66524	1.26635	4.33301	0.348732	4.18473	3.78051	0.0117502	0.0574886	0.000304279	0.00112281	3.52354e-103	3.49426e-101	0.000414128	0.00124909	2.03929e-104	1.57293e-102	1.74401e-102	1.64411e-100	0.00806623	0.284897
323	AT4G23400	plasma membrane intrinsic protein 1;5 (PIP1;5); FUNCTIONS IN: water channel activity; INVOLVED IN: response to salt stress	-3.71353	-0.794322	-3.43248	-2.32151	-3.61397	-2.50075	-3.82704	4.73233	0.00885123	0.0467091	1.08835e-29	1.32617e-27	1.71256e-60	4.63727e-59	1.15848e-31	1.00524e-29	1.00349e-99	6.70203e-98	9.43815e-65	2.85991e-63	0.0431448	0.546963
324	AT2G43840	UGT74F1 transfers UDP:glucose to salicylic acid (forming a glucoside)	3.43402	-0.14275	4.06714	-1.28516	3.26228	-1.59182	3.66355	2.19556	0.218242	0.412265	0.00793146	0.0203921	1.63606e-99	1.46402e-97	0.00187357	0.00492311	2.15541e-100	1.46083e-98	5.23818e-101	4.72426e-99	0.943904	1
325	AT5G19530	Encodes a spermine synthase. Required for internode elongation and vascular development	-4.54868	-0.57168	-3.63948	-1.73173	-5.48529	-2.4919	-4.75757	3.63362	0.000904826	0.00788127	4.94826e-20	1.98173e-18	2.70438e-75	1.20764e-73	2.65819e-23	9.85337e-22	4.22264e-102	2.97638e-100	3.62054e-77	1.64562e-75	0.992186	1
326	AT1G07440	NAD(P)-binding Rossmann-fold superfamily protein; FUNCTIONS IN: oxidoreductase activity	-3.25693	-0.365479	-3.19393	-0.771464	-3.38963	-1.68789	-3.466	5.62545	0.000584195	0.00547799	1.05179e-09	1.06049e-08	1.734e-88	1.15137e-86	4.96289e-11	4.50972e-10	3.74096e-100	2.52052e-98	8.75835e-92	6.11696e-90	0.410146	0.947326
327	AT4G11320	Papain family cysteine protease; FUNCTIONS IN: cysteine-type endopeptidase activity	-4.66761	0.260253	-5.05024	-4.83541	-7.22463	-5.27416	-7.01755	2.7463	0.8386	0.904371	1.77307e-48	8.82986e-46	2.99289e-38	3.57835e-37	5.99341e-47	1.80654e-44	3.83213e-104	2.92621e-102	1.15437e-36	1.25745e-35	0.412051	0.948193
328	AT1G03850	Encodes glutaredoxin ATGRXS13	5.23072	0.9107	4.83638	0.718748	5.13032	2.38268	5.31314	4.17814	1.15339e-05	0.00021945	0.000224023	0.000850501	9.34482e-106	1.01939e-103	3.1393e-09	2.25016e-08	3.00889e-104	2.30527e-102	1.09998e-103	1.07227e-101	0.810106	1
329	AT3G10320	Glycosyltransferase family 61 protein; FUNCTIONS IN: transferase activity	7.0456	1.92648	6.58556	3.20425	7.11737	3.40471	7.14932	6.54728	0.000194449	0.00225885	5.56435e-15	1.15565e-13	4.82095e-105	5.01992e-103	1.38552e-14	1.96895e-13	6.23059e-104	4.66439e-102	3.916e-103	3.72232e-101	0.00534503	0.231463
330	AT1G71830	Plasma membrane LRR receptor-like serine threonine kinase expressed during embryogenesis in locules until stage 6 anthers	2.92003	-0.0669143	2.75625	-1.18927	3.22681	-0.801057	3.15721	2.86542	0.854093	0.913602	0.00213539	0.0064087	1.95563e-105	2.09343e-103	0.00675352	0.0155237	4.26487e-104	3.23509e-102	7.071e-104	6.92233e-102	0.589815	1
331	AT2G43510	Member of the defensin-like (DEFL) family. Encodes putative trypsin inhibitor protein which may function in defense against herbivory.	4.02971	1.0442	3.43834	0.606707	4.26592	0.908837	3.84516	7.34725	0.000232634	0.00261876	0.103066	0.177709	1.70061e-103	1.69381e-101	0.000184278	0.000597009	6.4489e-103	4.66029e-101	1.97287e-103	1.90694e-101	0.107521	0.710646
332	AT1G13340	Regulator of Vps4 activity in the MVB pathway protein; CONTAINS InterPro DOMAIN/s: Protein of unknown function DUF292	5.33889	1.2343	5.18307	1.19695	5.34809	3.41923	5.69662	5.6986	9.80389e-12	9.31898e-10	2.13625e-11	2.76638e-10	1.13422e-103	1.13461e-101	2.07972e-24	8.70972e-23	4.12964e-103	3.03211e-101	2.93506e-102	2.73319e-100	0.481484	0.976456
333	AT5G19940	Plastid-lipid associated protein PAP / fibrillin family protein; FUNCTIONS IN: structural molecule activity; INVOLVED IN: biological_process unknown; LOCATED IN: chloroplast	-3.05537	-0.444353	-3.11959	-2.0946	-2.78506	-2.68845	-2.98259	6.91739	0.0128781	0.0613966	1.6122e-40	4.73491e-38	3.92562e-58	9.86053e-57	1.52883e-41	3.36754e-39	1.25161e-101	8.74143e-100	7.22366e-61	1.91085e-59	0.971971	1
334	AT3G28860	Belongs to the family of ATP-binding cassette (ABC) transporters. Also known as AtMDR11 and PGP19. Possibly regulates auxin-dependent responses by influencing basipetal auxin transport in the root. Acts upstream of phyA in regulating hypocotyl elongation and gravitropic response. Exerts nonredundant	-4.01072	-1.04709	-3.44494	-2.33881	-4.88518	-2.59452	-4.32141	3.99328	0.000141945	0.00174221	7.17539e-26	6.11055e-24	1.11579e-60	3.04292e-59	2.80045e-31	2.39376e-29	9.32671e-98	5.8536e-96	1.70135e-66	5.55984e-65	0.220174	0.840462
335	AT2G30010	Encodes a member of the TBL (TRICHOME BIREFRINGENCE-LIKE) gene family containing a plant-specific DUF231 (domain of unknown function) domain. TBL gene family has 46 members	2.94468	0.00318872	2.66231	-2.14718	2.92596	-0.331253	3.10928	5.39642	1.09388e-06	2.95851e-05	1.05703e-09	1.06531e-08	2.2296e-105	2.36462e-103	4.70704e-10	3.77313e-09	2.11948e-103	1.56119e-101	2.75141e-103	2.64829e-101	0.0298657	0.491707
336	AT1G19330	unknown protein; FUNCTIONS IN: molecular_function unknown; INVOLVED IN: biological_process unknown; LOCATED IN: cellular_component unknown; EXPRESSED IN: 22 plant structures; EXPRESSED DURING: 13 growth stages; BEST Arabidopsis thaliana protein match is: unknown protein (TAIR:AT1G75060.1).	-4.37915	-0.5027	-3.99426	-1.3839	-4.19006	-2.49471	-4.16327	3.46638	0.000134115	0.00166431	3.9756e-18	1.27912e-16	2.44022e-77	1.15497e-75	7.60482e-20	1.92712e-18	1.10836e-99	7.3809e-98	8.89557e-82	4.67385e-80	0.723363	1
337	AT3G51860	cation exchanger 3 (CAX3); CONTAINS InterPro DOMAIN/s: Sodium/calcium exchanger membrane region (InterPro:IPR004837)	4.40692	1.05956	4.11906	1.02753	4.69706	1.33874	4.4566	7.39088	0.00411833	0.0257908	0.00480813	0.0131862	2.26309e-104	2.31441e-102	0.000242094	0.000767173	5.19715e-104	3.91632e-102	2.96166e-103	2.83873e-101	0.191349	0.810856
338	AT3G13950	unknown protein; BEST Arabidopsis thaliana protein match is: unknown protein (TAIR:AT4G13266.1); Has 339 Blast hits to 265 proteins in 12 species: Archae - 0; Bacteria - 0; Metazoa - 0; Fungi - 0; Plants - 339; Viruses - 0; Other Eukaryotes - 0 (source: NCBI BLink).	5.10821	1.58505	4.82385	2.48823	5.23801	4.17241	5.09725	5.23636	2.02488e-13	2.59139e-11	3.90122e-31	5.28812e-29	2.02037e-100	1.85131e-98	2.8147e-45	8.05989e-43	6.4431e-103	4.66029e-101	1.09805e-98	9.38588e-97	0.937451	1
339	AT1G14330	Galactose oxidase/kelch repeat superfamily protein; CONTAINS InterPro DOMAIN/s: Galactose oxidase/kelch	3.69319	0.0689949	3.40444	0.355704	3.53598	1.24004	3.82524	4.31334	0.0143679	0.0663587	0.000399361	0.00143125	4.40484e-105	4.60758e-103	6.32678e-05	0.000223732	1.4775e-103	1.09891e-101	3.68674e-103	3.51899e-101	0.677623	1
340	AT3G46970	Encodes a cytosolic alpha-glucan phosphorylase. In vitro	-3.40946	-0.485193	-3.65095	-1.5728	-3.50314	-2.16024	-3.70924	8.24664	0.0220805	0.0907952	3.69922e-18	1.19187e-16	9.55482e-76	4.3172e-74	4.70787e-19	1.09713e-17	6.94194e-101	4.78994e-99	6.64843e-78	3.10821e-76	0.788139	1
341	AT1G48000	Encodes a putative transcription factor (MYB112).	3.9388	0.64433	3.11565	2.79152	4.10434	1.15163	3.55409	5.14319	4.05814e-14	6.03661e-12	3.94051e-26	3.39358e-24	1.36181e-89	9.28462e-88	1.45384e-36	1.93632e-34	2.63627e-93	1.49115e-91	6.4221e-96	5.03827e-94	3.18561e-07	0.00022805
342	AT3G23640	heteroglycan glucosidase 1 (HGL1); FUNCTIONS IN: hydrolase activity	-2.88084	-0.441734	-2.56111	-0.191575	-3.45754	-0.869627	-2.84936	4.56077	0.000114219	0.0014496	0.0282096	0.0608879	2.31668e-99	2.065e-97	5.82212e-06	2.48274e-05	2.31827e-99	1.51302e-97	1.39213e-101	1.27056e-99	0.27305	0.880275
343	AT2G22470	Encodes arabinogalactan-protein (AGP2).	6.88751	0.584024	5.90182	1.94941	6.96819	3.35257	6.54131	7.09928	0.000380418	0.00390615	1.85892e-13	3.15906e-12	4.49849e-102	4.29381e-100	1.22014e-17	2.38693e-16	4.45571e-101	3.08373e-99	6.10419e-102	5.61586e-100	0.757249	1
344	AT4G27070	Tryptophan synthase beta. Expressed at low levels in all tissues.	4.63755	1.33378	4.41212	1.11641	4.46366	1.63253	4.87438	5.58385	0.000134714	0.00166993	0.0030374	0.00878433	5.76177e-104	5.81456e-102	3.05391e-05	0.000114819	2.84355e-102	2.0105e-100	3.47932e-102	3.22689e-100	0.0188561	0.406427
345	AT4G34900	xanthine dehydrogenase 2 (XDH2); FUNCTIONS IN: in 8 functions; INVOLVED IN: oxidation reduction	-4.78963	-1.02274	-5.53035	-2.02173	-4.4298	-4.15988	-5.60636	2.46258	2.59751e-11	2.34267e-09	2.39195e-27	2.36184e-25	1.63262e-57	4.01288e-56	8.36333e-34	8.95267e-32	2.5686e-90	1.33126e-88	4.22998e-72	1.69111e-70	0.510943	0.990075
346	AT1G71100	Encodes a ribose 5-phosphate isomerase involved in the formation of uridine used for the synthesis of UDP-sugars. Mutants of this gene are affected in cellulose biosynthesis.	3.62471	0.900544	3.08234	0.963621	3.42226	1.99927	3.46636	6.12086	3.61033e-09	2.07282e-07	8.53908e-10	8.75227e-09	1.14834e-102	1.11941e-100	1.14561e-17	2.24881e-16	2.15937e-102	1.53148e-100	8.92704e-101	7.97374e-99	0.314682	0.904276
347	AT1G17020	Encodes a novel member of the Fe(II)/ascorbate oxidase gene family; senescence-related gene.	6.91477	1.31141	6.08953	3.3454	7.15339	3.60441	6.62017	7.24294	0.00173344	0.0132285	2.22117e-21	1.07347e-19	3.69693e-101	3.41489e-99	5.27025e-22	1.66296e-20	1.01861e-100	7.00729e-99	3.12814e-101	2.83239e-99	0.084624	0.654357
348	AT3G62750	beta glucosidase 8 (BGLU8); FUNCTIONS IN: cation binding	-3.15572	-0.642829	-3.523	-2.08123	-3.04622	-3.03627	-3.32427	6.5776	1.77989e-05	0.00031583	2.55869e-36	5.23344e-34	1.26728e-55	2.95631e-54	2.26437e-39	4.05252e-37	9.9246e-97	5.98297e-95	6.70804e-62	1.84697e-60	0.422221	0.952443
349	AT5G44260	Zinc finger C-x8-C-x5-C-x3-H type family protein; CONTAINS InterPro DOMAIN/s: Zinc finger	-3.81116	-1.14464	-5.00336	-1.5561	-3.79704	-3.48783	-4.46615	4.09296	3.79766e-15	7.13088e-13	4.69273e-20	1.89297e-18	1.38222e-62	3.99796e-61	7.91668e-31	6.48589e-29	3.6437e-86	1.67274e-84	1.11323e-80	5.6545e-79	0.0527466	0.57759
350	AT1G66180	The gene encodes a putative aspartyl protease (ASP). Its expression is induced in response to light and ascorbate.	-3.54559	-0.431865	-3.43349	-1.42484	-4.09394	-1.83749	-4.01878	4.14367	0.159049	0.338647	1.51041e-15	3.37896e-14	1.16449e-79	5.88879e-78	7.54015e-16	1.23027e-14	1.99103e-100	1.35746e-98	1.20062e-80	6.07147e-79	0.924999	1
351	AT5G43840	member of Heat Stress Transcription Factor (Hsf) family	-7.71757	-1.48194	-7.71757	4.06987	-3.24385	-7.71757	-7.71757	0.376617	5.16001e-36	2.95514e-32	4.65317e-21	2.17097e-19	8.21611e-28	6.43909e-27	3.03722e-60	1.93268e-57	1.44331e-50	2.2913e-49	1.40236e-68	4.94235e-67	1	1
352	AT5G13220	Plants overexpressing At5g13220.3	5.40975	0.38251	4.28833	-1.0465	5.45066	-0.182804	5.23168	5.73135	0.0234905	0.0949232	0.0196015	0.0447822	2.05675e-100	1.87713e-98	0.0027366	0.0069286	1.83287e-99	1.20308e-97	2.19348e-100	1.94009e-98	0.63403	1
353	AT1G62380	Encodes a protein similar to 1-aminocyclopropane-1-carboxylic oxidase (ACC oxidase). Expression of the AtACO2 transcripts is affected by ethylene.	4.30968	0.199793	3.79212	-0.436587	4.42384	0.363497	4.39572	12.19	0.109673	0.267304	0.349035	0.461645	4.55912e-95	3.61386e-93	0.160476	0.234331	1.1798e-94	6.85964e-93	2.22939e-93	1.64215e-91	0.879142	1
354	AT3G18250	Putative membrane lipoprotein; Has 25 Blast hits to 25 proteins in 10 species: Archae - 0; Bacteria - 2; Metazoa - 2; Fungi - 1; Plants - 18; Viruses - 0; Other Eukaryotes - 2 (source: NCBI BLink).	4.41857	1.14051	3.53249	0.302858	4.51301	2.12329	4.04573	5.1055	5.17814e-13	6.27624e-11	0.00317837	0.0091424	6.66322e-100	6.05718e-98	1.34652e-15	2.14956e-14	1.32685e-99	8.78484e-98	2.17325e-99	1.8646e-97	0.662169	1
355	AT1G03630	Encodes for a protein with protochlorophyllide oxidoreductase activity. The enzyme is NADPH- and light-dependent.	-3.30714	-0.556286	-3.22071	-0.696721	-3.84656	-1.31107	-3.45053	6.15003	0.00505333	0.0302013	8.45243e-05	0.000349194	2.56354e-92	1.88223e-90	8.75899e-07	4.31136e-06	8.59124e-98	5.42171e-96	1.32017e-94	1.00473e-92	0.473692	0.973318
356	AT4G21830	methionine sulfoxide reductase B7 (MSRB7); CONTAINS InterPro DOMAIN/s: Methionine sulphoxide reductase B (InterPro:IPR002579)	8.41631	0.66644	6.82388	0.29856	8.75336	-1.1495	8.63871	3.1172	0.0249293	0.0990083	0.00493632	0.0134958	4.98676e-97	4.16923e-95	0.00259943	0.00662009	1.55979e-99	1.02973e-97	4.90521e-98	4.1312e-96	0.0981661	0.69041
357	AT4G03038	Unknown gene	12.0123	0	10.5586	0	12.2457	0	11.5198	1.61066	0.00827229	0.0442515	0.285407	0.396561	5.37857e-96	4.41621e-94	0.00487425	0.0116106	2.51002e-95	1.48578e-93	1.32261e-98	1.12633e-96	0.999506	1
358	AT2G20180	Encodes a novel Myc-related bHLH transcription factor that has transcriptional activation activity in the dark. It is a key negative regulator of phytochrome-mediated seed germination and acts by inhibiting chlorophyll biosynthesis	-3.46712	-0.380895	-2.84798	-1.12727	-4.24726	-1.29458	-3.95103	3.6735	0.0990113	0.249494	4.39926e-12	6.19411e-11	7.07306e-87	4.52597e-85	2.05315e-13	2.5355e-12	1.34029e-100	9.16516e-99	5.15781e-87	3.18477e-85	0.376496	0.93453
359	AT2G45850	AT hook motif DNA-binding family protein; FUNCTIONS IN: DNA binding; INVOLVED IN: biological_process unknown; LOCATED IN: nucleus; EXPRESSED IN: 21 plant structures; EXPRESSED DURING: 13 growth stages; CONTAINS InterPro DOMAIN/s: Protein of unknown function DUF296 (InterPro:IPR005175)	-3.61436	-0.636594	-3.36006	-1.81966	-3.88599	-2.28668	-3.94418	4.24404	0.0178084	0.0774253	2.14224e-22	1.15469e-20	2.6738e-67	9.28052e-66	6.30806e-24	2.53074e-22	1.60468e-97	1.00164e-95	3.43702e-70	1.29074e-68	0.402823	0.944286
360	AT4G12080	AT-hook motif nuclear-localized protein 1 (AHL1); FUNCTIONS IN: DNA binding; LOCATED IN: mitochondrion	4.34754	1.45373	3.97658	1.02538	4.47761	1.45825	4.47033	3.83897	0.00022494	0.00255095	0.016475	0.0384926	3.9208e-102	3.77385e-100	0.000121812	0.000408859	2.30188e-101	1.60278e-99	2.50781e-100	2.20957e-98	0.0233021	0.443341
361	AT1G49230	RING/U-box superfamily protein; FUNCTIONS IN: zinc ion binding; EXPRESSED IN: 17 plant structures; EXPRESSED DURING: 11 growth stages; CONTAINS InterPro DOMAIN/s: Zinc finger	-3.93092	-0.159652	-2.83278	-1.50281	-4.64613	-1.87848	-3.78067	3.76439	0.00250501	0.0176538	3.30517e-20	1.3569e-18	2.63851e-75	1.18053e-73	1.84753e-23	6.94963e-22	3.21279e-101	2.23026e-99	5.41275e-74	2.26218e-72	0.979816	1
362	AT2G29300	NAD(P)-binding Rossmann-fold superfamily protein; FUNCTIONS IN: oxidoreductase activity	-3.95488	-0.76385	-4.6863	0.590506	-5.72534	-1.62892	-5.09646	2.86751	7.72869e-13	9.12623e-11	0.000874926	0.00288427	1.46625e-84	8.65692e-83	9.64906e-13	1.09589e-11	4.28085e-84	1.88951e-82	8.94556e-101	7.97374e-99	0.0105437	0.318342
363	AT1G30700	FAD-binding Berberine family protein; FUNCTIONS IN: electron carrier activity	5.33653	0.258238	4.91066	0.402273	5.45102	1.36297	5.31743	6.36788	0.0903105	0.235387	0.0347986	0.0725832	7.03771e-102	6.63456e-100	0.00558109	0.0131211	2.04253e-100	1.38844e-98	3.23129e-100	2.83611e-98	0.604407	1
364	AT5G01240	Encodes LAX1 (LIKE AUXIN RESISTANT)	-3.75728	-0.594772	-3.65444	-2.1319	-4.31615	-2.63182	-4.08375	4.71092	0.0546411	0.169288	2.14429e-25	1.72355e-23	2.49569e-62	7.1197e-61	3.26224e-26	1.66439e-24	4.72346e-98	2.98909e-96	3.71451e-64	1.09938e-62	0.954709	1
365	AT1G23080	Encodes a novel component of auxin efflux that is located apically in the basal cell and is involved during embryogenesis in setting up the apical-basal axis in the embryo. It is also involved in pattern specification during root development. In roots	-4.38086	-1.08766	-4.67496	-2.10208	-4.76774	-2.98931	-4.88613	5.50002	0.00018572	0.00217843	2.14797e-17	6.25232e-16	1.18619e-65	3.85437e-64	4.38888e-21	1.27266e-19	2.51208e-92	1.36044e-90	2.29396e-72	9.23552e-71	0.971155	1
366	AT1G51805	Leucine-rich repeat protein kinase family protein; FUNCTIONS IN: protein serine/threonine kinase activity	-3.21054	-0.510085	-2.756	-1.49341	-3.69949	-1.26613	-3.46527	6.33576	0.0333101	0.120869	5.62982e-14	1.03092e-12	5.9857e-80	3.07445e-78	7.38916e-15	1.08586e-13	3.94631e-100	2.65109e-98	3.41432e-82	1.81054e-80	0.0466166	0.5594
367	AT3G15500	Encodes an ATAF-like NAC-domain transcription factor that doesn't contain C-terminal sequences shared by CUC1	4.31419	0.817027	3.56448	-0.0820969	4.18895	-0.155522	4.33921	6.39637	0.0258395	0.101393	0.00767448	0.0198316	9.24921e-102	8.68364e-100	0.00373892	0.00915761	2.95015e-100	1.99357e-98	3.38739e-100	2.95051e-98	0.00819999	0.286787
368	AT5G14650	Pectin lyase-like superfamily protein; FUNCTIONS IN: polygalacturonase activity; INVOLVED IN: carbohydrate metabolic process; LOCATED IN: endomembrane system; EXPRESSED IN: 7 plant structures; EXPRESSED DURING: F mature embryo stage	3.40539	-0.886761	2.13831	-1.32528	3.64178	-1.02254	3.23022	3.96331	0.000288316	0.00311691	0.00012471	0.000497365	4.02843e-95	3.20428e-93	8.23944e-07	4.06874e-06	1.46238e-95	8.70138e-94	2.80501e-98	2.3799e-96	0.647677	1
369	AT4G25000	Predicted to be secreted protein based on signalP prediction. Involved in starch mobilization. Mutants are defective in alpha-amylase activity. (Note: AMY1 has been found in the literature to be referred to as AMY3	7.50527	0.770752	5.86517	2.20863	7.85332	0.30643	7.05422	5.91028	1.21881e-05	0.000229044	0.000103822	0.0004205	1.77489e-94	1.39244e-92	1.45429e-07	8.05868e-07	1.17948e-94	6.85964e-93	8.33151e-98	6.96563e-96	0.000780285	0.0842439
370	AT3G23050	Transcription regulator acting as repressor of auxin-inducible gene expression. Plays role in the control of gravitropic growth and development in light-grown seedlings. Auxin induces the degradation of the protein in a dosage-dependent manner in a process mediated by AtRac1. Auxin induced the relocalization of the protein within the nucleus from a diffused nucleoplasmic pattern to a discrete par…	-3.86552	-0.453771	-3.75867	-1.53006	-4.25955	-1.82635	-3.97798	5.39505	0.270595	0.469356	1.09235e-12	1.68623e-11	7.3e-80	3.72446e-78	1.06925e-12	1.209e-11	1.01926e-98	6.59279e-97	2.5456e-80	1.28446e-78	0.976778	1
371	AT1G73470	unknown protein; FUNCTIONS IN: molecular_function unknown; INVOLVED IN: biological_process unknown; LOCATED IN: chloroplast; EXPRESSED IN: 22 plant structures; EXPRESSED DURING: 13 growth stages.	-2.75737	-0.407317	-2.9496	-1.20524	-3.08531	-1.85492	-2.98203	4.64588	0.00310815	0.0207039	4.01856e-19	1.45201e-17	1.42957e-74	6.2857e-73	2.54653e-20	6.79113e-19	4.54944e-97	2.79407e-95	1.58851e-77	7.30712e-76	0.241248	0.859899
372	AT4G16820	Encodes a lipase that hydrolyzes phosphatidylcholine	9.04744	3.32303	8.73029	2.62077	8.75083	6.12606	9.08428	2.83505	2.81575e-10	2.0348e-08	8.43183e-07	5.17568e-06	1.30142e-102	1.26326e-100	3.87219e-17	7.25892e-16	1.21587e-100	8.33929e-99	8.23769e-101	7.40035e-99	0.750392	1
373	AT2G22560	Kinase interacting (KIP1-like) family protein; FUNCTIONS IN: molecular_function unknown; INVOLVED IN: biological_process unknown; LOCATED IN: plasma membrane; EXPRESSED IN: 15 plant structures; EXPRESSED DURING: 6 growth stages; CONTAINS InterPro DOMAIN/s: KIP1-like (InterPro:IPR011684); BEST Arabidopsis thaliana protein match is: Kinase interacting (KIP1-like) family protein (TAIR:AT5G10500.1); …	3.36785	0.107022	2.8374	0.752584	3.53567	0.91497	3.39536	4.52693	0.275204	0.4745	0.000155075	0.000607465	7.62719e-99	6.66884e-97	0.000103507	0.000352797	2.52542e-99	1.64353e-97	1.26195e-97	1.04364e-95	0.52204	0.994491
374	AT3G60140	Encodes a protein similar to beta-glucosidase and is a member of glycoside hydrolase family 1. Expression is induced after 24 hours of dark treatment	13.0161	4.59539	12.173	3.0512	13.1966	4.24483	12.862	8.27444	3.34627e-06	7.83007e-05	0.0184328	0.0424637	3.82859e-101	3.5223e-99	1.57457e-05	6.21256e-05	1.816e-99	1.19543e-97	8.07028e-100	6.97638e-98	0.00887716	0.299056
375	AT1G09510	similar to Eucalyptus gunnii alcohol dehydrogenase of unknown physiological function (GI:1143445)	6.45491	-1.42234	5.75313	-5.4113	7.09082	-1.71106	6.50736	1.88655	0.151931	0.329212	0.043235	0.086933	1.26872e-96	1.05304e-94	0.0119187	0.0256899	6.55226e-97	3.992e-95	1.31872e-96	1.05997e-94	0.155398	0.774487
376	AT4G15540	nodulin MtN21-like transporter family protein	-3.7156	-0.248744	-3.41058	-1.19971	-3.47404	-1.92492	-3.96496	6.62312	0.0104271	0.0525204	2.21965e-14	4.26933e-13	3.36327e-80	1.73527e-78	4.03841e-14	5.41322e-13	1.02167e-98	6.59279e-97	4.45125e-81	2.29145e-79	0.557497	1
377	AT4G38580	putative farnesylated protein (At4g38580) mRNA	-3.08102	0.0223112	-3.29502	-1.60822	-3.23459	-2.16523	-3.79891	4.24647	0.0740124	0.207326	1.29192e-26	1.1791e-24	6.46883e-67	2.19213e-65	1.19427e-25	5.69965e-24	7.8734e-100	5.2738e-98	1.43543e-66	4.71775e-65	0.688764	1
378	AT1G75170	Sec14p-like phosphatidylinositol transfer family protein; CONTAINS InterPro DOMAIN/s: Cellular retinaldehyde-binding/triple function	3.71674	1.00442	3.41056	2.29303	3.84172	2.70738	3.79844	6.4713	2.25502e-05	0.000384647	1.14494e-36	2.42855e-34	1.0358e-93	7.90938e-92	3.39046e-38	5.28358e-36	1.13001e-99	7.50329e-98	8.29695e-92	5.81243e-90	0.0510016	0.571822
379	AT5G54400	S-adenosyl-L-methionine-dependent methyltransferases superfamily protein; FUNCTIONS IN: methyltransferase activity; INVOLVED IN: metabolic process; LOCATED IN: plasma membrane; EXPRESSED IN: 18 plant structures; EXPRESSED DURING: 6 growth stages; CONTAINS InterPro DOMAIN/s: Methyltransferase type 11 (InterPro:IPR013216); BEST Arabidopsis thaliana protein match is: S-adenosyl-L-methionine-dependen…	7.03378	1.64038	6.37888	0.997441	7.20428	2.74123	7.00681	1.72998	0.0205672	0.0861969	0.160001	0.252309	8.96868e-99	7.78237e-97	0.00575662	0.013477	8.95196e-98	5.63383e-96	2.84945e-97	2.34803e-95	0.807188	1
380	AT1G78995	unknown protein; Has 30201 Blast hits to 17322 proteins in 780 species: Archae - 12; Bacteria - 1396; Metazoa - 17338; Fungi - 3422; Plants - 5037; Viruses - 0; Other Eukaryotes - 2996 (source: NCBI BLink).	-4.21108	-0.298635	-3.8648	-1.49521	-4.20063	-2.30083	-4.5233	4.34361	0.02557	0.100663	5.49276e-17	1.49617e-15	3.87514e-75	1.72038e-73	1.03209e-16	1.85147e-15	3.99585e-98	2.53565e-96	4.05217e-76	1.79897e-74	0.810027	1
381	AT5G65730	xyloglucan endotransglucosylase/hydrolase 6 (XTH6); FUNCTIONS IN: hydrolase activity	-4.31371	-0.114423	-4.80274	-4.20681	-6.79288	-3.41397	-4.6957	4.41856	0.000902262	0.00786492	1.50811e-38	3.71483e-36	4.02558e-45	6.33365e-44	2.35954e-37	3.39952e-35	1.95261e-99	1.27801e-97	1.31541e-46	2.11463e-45	0.0694235	0.616778
382	AT3G18080	B-S glucosidase 44 (BGLU44); FUNCTIONS IN: in 6 functions; INVOLVED IN: carbohydrate metabolic process; LOCATED IN: cytosolic ribosome	-3.78007	-0.553097	-3.70008	-2.75645	-3.93771	-2.97862	-3.63739	7.90937	0.211517	0.404393	3.44918e-34	5.94089e-32	5.16121e-52	1.0519e-50	1.78685e-34	2.0264e-32	3.89833e-98	2.48064e-96	4.64245e-53	9.5983e-52	0.849016	1
383	AT5G10300	Encodes a protein with R-selective hydroxynitrile lyase activity. It has similarity to the SABP2 methyl salicylate esterase from tobacco. This protein does not act on methyl IAA	4.40267	0.800251	3.34531	1.8052	4.49211	0.851994	3.90062	6.00533	4.8127e-07	1.4806e-05	2.23786e-08	1.82049e-07	1.38085e-92	1.02041e-90	3.02627e-11	2.82617e-10	2.70956e-92	1.46393e-90	2.3388e-96	1.86032e-94	0.000160824	0.0281233
384	AT2G45290	Transketolase; FUNCTIONS IN: catalytic activity	3.57051	0.602872	3.53564	1.36113	3.62397	1.68742	3.6413	5.38043	0.110172	0.268194	3.6779e-10	4.03126e-09	1.58327e-98	1.36351e-96	3.60585e-10	2.9417e-09	3.09319e-98	1.97378e-96	3.02924e-97	2.48723e-95	0.507386	0.988408
385	AT5G67620	unknown protein; FUNCTIONS IN: molecular_function unknown; INVOLVED IN: N-terminal protein myristoylation; LOCATED IN: microtubule; BEST Arabidopsis thaliana protein match is: unknown protein (TAIR:AT5G62900.1); Has 1807 Blast hits to 1807 proteins in 277 species: Archae - 0; Bacteria - 0; Metazoa - 736; Fungi - 347; Plants - 385; Viruses - 0; Other Eukaryotes - 339 (source: NCBI BLink).	7.17252	1.06046	6.31636	1.98003	7.14782	0.352699	7.32267	1.80274	0.0582537	0.177033	0.023235	0.0517368	7.84652e-98	6.60839e-96	0.0308901	0.0586175	4.11125e-97	2.53173e-95	2.45195e-96	1.94357e-94	0.0223025	0.439787
386	AT3G27330	zinc finger (C3HC4-type RING finger) family protein; FUNCTIONS IN: zinc ion binding; EXPRESSED IN: 18 plant structures; EXPRESSED DURING: 8 growth stages; CONTAINS InterPro DOMAIN/s: Zinc finger	4.49272	1.28578	4.20335	1.8857	4.38316	2.53606	4.36625	4.44936	5.14249e-05	0.000762981	8.33896e-13	1.30752e-11	8.33229e-100	7.54451e-98	1.97671e-15	3.08674e-14	1.08222e-98	6.96392e-97	6.83451e-98	5.73498e-96	0.0983092	0.69103
387	AT1G74030	Encodes the plastid-localized phosphoenolpyruvate enolase. Mutant plants have abnormal trichomes.	4.04063	0.849121	3.99726	0.922696	4.22042	1.36645	4.28559	3.67256	0.0982779	0.248137	0.0246462	0.0543768	1.3472e-99	1.21026e-97	0.00683773	0.0156858	7.84045e-99	5.08807e-97	3.0162e-98	2.54964e-96	0.408918	0.947326
388	AT3G13520	Encodes a GPI-anchored arabinogalactan (AG) peptide with a short 'classical' backbone of 10 amino acids	2.14007	-0.117127	1.77574	-0.739208	2.12899	-1.59235	2.10464	5.34795	0.00679408	0.0380163	1.88371e-09	1.83003e-08	1.22752e-98	1.06113e-96	1.54324e-09	1.1523e-08	6.1528e-97	3.75862e-95	1.12025e-97	9.33191e-96	0.0285027	0.48396
389	AT5G58730	pfkB-like carbohydrate kinase family protein; CONTAINS InterPro DOMAIN/s: Carbohydrate/purine kinase (InterPro:IPR011611)	3.36745	0.421846	2.95508	0.748993	3.29859	1.47751	3.3782	5.31608	0.00285854	0.0193627	1.11991e-06	6.70715e-06	4.26671e-98	3.62006e-96	1.00901e-08	6.66315e-08	1.02902e-97	6.44063e-96	4.70306e-96	3.7151e-94	0.699644	1
390	AT5G64380	Inositol monophosphatase family protein; FUNCTIONS IN: phosphoric ester hydrolase activity; INVOLVED IN: carbohydrate metabolic process; LOCATED IN: chloroplast; EXPRESSED IN: 21 plant structures; EXPRESSED DURING: 13 growth stages; CONTAINS InterPro DOMAIN/s: Fructose-1	-3.73798	-0.440546	-3.59179	-1.23354	-3.87566	-1.9811	-3.62222	3.5464	0.00636112	0.036132	1.4108e-14	2.75522e-13	1.05238e-77	5.05408e-76	9.61767e-16	1.55431e-14	3.30854e-95	1.9534e-93	4.49956e-80	2.25056e-78	0.507001	0.988205
391	AT2G45560	cytochrome P450 monooxygenase	-3.34925	-0.608486	-3.5953	-1.53154	-3.39728	-2.36276	-3.62165	5.09336	0.000466994	0.00459532	2.15463e-19	7.99973e-18	1.18406e-67	4.12852e-66	1.49312e-21	4.51842e-20	1.93846e-92	1.05478e-90	1.89243e-72	7.64583e-71	0.648111	1
392	AT1G10585	basic helix-loop-helix (bHLH) DNA-binding superfamily protein; FUNCTIONS IN: sequence-specific DNA binding transcription factor activity; INVOLVED IN: regulation of transcription; LOCATED IN: nucleus; EXPRESSED IN: 7 plant structures; EXPRESSED DURING: LP.06 six leaves visible	4.56622	1.16926	4.22854	0.815819	4.65348	2.64616	4.6357	6.75585	3.54641e-11	3.14889e-09	5.27412e-07	3.36826e-06	6.99347e-99	6.13817e-97	1.63112e-18	3.56542e-17	2.53022e-98	1.61906e-96	7.68875e-97	6.2019e-95	0.574745	1
393	AT4G31820	A member of the NPY family genes (NPY1/AT4G31820	-3.25593	-0.329539	-2.81737	-1.64034	-3.41568	-2.06813	-3.15954	4.16609	0.0538536	0.167551	1.10454e-25	9.16769e-24	2.31803e-65	7.48963e-64	2.78637e-26	1.42478e-24	6.92537e-97	4.20813e-95	1.22876e-65	3.88254e-64	0.870875	1
394	AT1G22770	Together with CONSTANTS (CO) and FLOWERING LOCUS T (FT)	-3.2155	-0.440179	-2.86553	-3.89498	-3.18006	-2.71267	-3.30619	5.67326	8.00474e-05	0.00108995	3.30297e-54	2.36452e-51	6.91312e-39	8.43717e-38	8.29911e-53	3.52067e-50	7.84818e-97	4.74369e-95	5.40814e-41	7.0472e-40	0.000213248	0.0353991
395	AT1G07050	CCT motif family protein; CONTAINS InterPro DOMAIN/s: CCT domain (InterPro:IPR010402); BEST Arabidopsis thaliana protein match is: CCT motif family protein (TAIR:AT4G25990.1); Has 1772 Blast hits to 1772 proteins in 105 species: Archae - 0; Bacteria - 0; Metazoa - 1; Fungi - 2; Plants - 1711; Viruses - 0; Other Eukaryotes - 58 (source: NCBI BLink).	-4.54483	-0.246801	-4.70639	-2.45734	-4.71601	-3.23569	-4.49103	5.20134	0.165387	0.346758	7.75901e-26	6.53919e-24	1.45074e-59	3.78514e-58	1.07727e-24	4.6475e-23	1.03967e-96	6.23478e-95	2.75701e-59	6.97104e-58	0.216876	0.836536
396	AT3G55630	Encodes one of the three folylpolyglutamate synthetase isoforms (FPGSs): FPGS1 (At5g05980	-3.31535	-0.74965	-3.26881	-0.884522	-3.8727	-1.4335	-3.38206	5.59151	0.000729699	0.00659146	1.73034e-05	8.28739e-05	7.49384e-85	4.50575e-83	2.11844e-08	1.33985e-07	3.05011e-92	1.64404e-90	6.09645e-89	3.96754e-87	0.638635	1
397	AT2G36950	Heavy metal transport/detoxification superfamily protein ; FUNCTIONS IN: copper ion binding	4.30045	1.36579	3.63154	-0.797044	4.27793	-0.252227	4.18982	7.93846	0.0001487	0.00181193	3.21753e-06	1.76629e-05	3.63704e-99	3.20451e-97	3.02075e-10	2.49187e-09	3.09615e-97	1.91693e-95	1.12768e-97	9.35974e-96	0.0438797	0.549657
398	AT5G48400	member of Putative ligand-gated ion channel subunit family	4.6091	0.798558	4.27477	0.64346	4.72938	2.12167	4.59583	4.23316	3.08327e-05	0.000497756	0.00050023	0.00175111	2.64226e-98	2.25014e-96	1.07634e-08	7.07107e-08	2.92321e-97	1.81477e-95	2.16276e-96	1.73233e-94	0.478872	0.975053
399	AT3G28210	Encodes a putative zinc finger protein (PMZ).	7.28598	2.07189	6.92095	4.41269	7.1205	7.17619	7.36814	5.63727	1.43115e-16	3.85702e-14	1.61087e-53	1.02505e-50	9.9314e-91	7.02187e-89	4.02791e-76	5.42772e-73	5.44654e-95	3.20744e-93	7.71144e-92	5.43549e-90	0.924918	1
400	AT5G38200	Class I glutamine amidotransferase-like superfamily protein; FUNCTIONS IN: hydrolase activity; INVOLVED IN: glutamine metabolic process; LOCATED IN: cellular_component unknown; CONTAINS InterPro DOMAIN/s: Peptidase C26 (InterPro:IPR011697)	4.73144	-0.0521205	4.10284	-0.582127	4.34065	-1.49359	5.07612	2.98558	0.0806015	0.218951	0.00775495	0.0200124	2.3019e-98	1.97414e-96	0.0222972	0.044262	2.56225e-97	1.595e-95	4.42133e-97	3.59163e-95	0.0265335	0.470456
401	AT1G26150	Encodes a member of the proline-rich extensin-like receptor kinase (PERK) family. This family consists of 15 predicted receptor kinases (PMID: 15653807).	-3.18769	-0.698275	-3.1978	-1.72605	-3.58694	-2.18128	-3.61465	5.90805	0.0105765	0.0530632	2.40935e-20	1.01087e-18	8.54534e-64	2.5928e-62	4.0472e-22	1.29669e-20	3.70103e-92	1.98556e-90	1.89663e-67	6.41771e-66	0.607843	1
402	AT3G55890	Yippee family putative zinc-binding protein; CONTAINS InterPro DOMAIN/s: Yippee-like protein (InterPro:IPR004910); BEST Arabidopsis thaliana protein match is: Yippee family putative zinc-binding protein (TAIR:AT2G40110.1); Has 985 Blast hits to 985 proteins in 210 species: Archae - 0; Bacteria - 0; Metazoa - 467; Fungi - 205; Plants - 238; Viruses - 0; Other Eukaryotes - 75 (source: NCBI BLink).	5.27759	0.500015	4.71449	1.51472	5.43853	1.92152	5.50027	3.62157	0.314049	0.512957	1.25589e-05	6.18102e-05	5.92648e-97	4.93686e-95	1.87403e-05	7.28868e-05	6.13483e-97	3.75766e-95	3.97589e-95	3.05637e-93	0.370344	0.931676
403	AT5G56040	Leucine-rich receptor-like protein kinase family protein; FUNCTIONS IN: protein serine/threonine kinase activity	-3.77953	-0.831062	-3.02394	-1.12177	-3.95064	-1.4539	-3.63715	4.54066	0.000151289	0.00183257	2.25635e-07	1.54294e-06	3.18623e-82	1.77592e-80	1.6221e-11	1.57321e-10	8.91097e-93	4.93074e-91	2.89228e-86	1.72993e-84	0.0872559	0.659922
404	AT4G15120	VQ motif-containing protein; CONTAINS InterPro DOMAIN/s: VQ (InterPro:IPR008889); BEST Arabidopsis thaliana protein match is: VQ motif-containing protein (TAIR:AT3G22160.1); Has 30201 Blast hits to 17322 proteins in 780 species: Archae - 12; Bacteria - 1396; Metazoa - 17338; Fungi - 3422; Plants - 5037; Viruses - 0; Other Eukaryotes - 2996 (source: NCBI BLink).	6.05926	1.16549	5.70249	0.547341	5.72133	2.87553	6.08769	3.76183	5.79039e-07	1.72268e-05	0.000936771	0.00306171	8.24996e-99	7.18594e-97	7.58109e-10	5.9252e-09	7.44973e-97	4.51477e-95	6.14447e-97	4.97376e-95	0.623084	1
405	AT5G24300	SSI is a plastidial enzyme and crucial for the synthesis of normal amylopectin in the leaves of Arabidopsis. The absence of SSI results in a deficiency in the number of shorter glucans which in turn affect the formation and connection of the amylopectin clusters in starch.	-2.67667	-0.578396	-2.83512	-1.00805	-2.87855	-1.78279	-2.8059	5.77413	3.30827e-05	0.00052923	1.04391e-13	1.84237e-12	1.59423e-73	6.7882e-72	4.9506e-17	9.18286e-16	9.03928e-90	4.59139e-88	2.98522e-79	1.45501e-77	0.313946	0.903991
406	AT1G08920	Encodes ESL1	3.15321	0.052112	2.14492	-1.26734	3.19716	-1.31633	2.99758	6.11778	0.0412308	0.139783	1.6696e-08	1.38778e-07	5.61375e-95	4.41924e-93	5.99674e-09	4.09702e-08	1.30252e-93	7.45952e-92	1.53046e-95	1.18446e-93	0.155216	0.774392
407	AT1G12090	extensin-like protein (ELP)	-5.60314	-0.558575	-5.84857	-3.28565	-7.4834	-5.25884	-6.26716	8.87918	3.17703e-05	0.000511091	7.07579e-30	8.85749e-28	1.46636e-51	2.94402e-50	1.94126e-29	1.36832e-27	9.11351e-95	5.33945e-93	1.56311e-54	3.3941e-53	0.00238636	0.151852
408	AT2G25625	unknown protein; FUNCTIONS IN: molecular_function unknown; INVOLVED IN: biological_process unknown; LOCATED IN: chloroplast; EXPRESSED IN: 10 plant structures; EXPRESSED DURING: LP.06 six leaves visible	3.74594	0.928732	2.8894	0.128854	4.0292	-1.47569	3.70659	7.25774	5.88307e-08	2.41522e-06	8.57705e-12	1.16262e-10	2.60286e-95	2.08484e-93	3.21219e-12	3.42574e-11	1.52972e-94	8.8716e-93	1.37405e-95	1.06701e-93	3.93721e-06	0.00180387
409	AT4G25080	Encodes a protein with methyltransferase activity responsible for the methylation of magnesium protoporphyrin IX. Mutants defective in this gene are affected in chlorophyll biosynthesis and show a reduction in the accumulation of a number of major thylakoid-associated proteins including components of PSI (LHCI)	-3.44901	-0.646097	-3.48837	-1.60121	-4.10487	-2.08165	-3.81057	6.60292	0.0249384	0.0990273	1.29558e-15	2.92405e-14	8.40572e-71	3.28598e-69	6.56101e-17	1.19856e-15	3.15181e-93	1.77399e-91	3.9285e-73	1.6186e-71	0.759697	1
410	AT5G27520	encodes a peroxisomal adenine nucleotide transporter	3.76513	0.461585	3.2904	0.825948	3.7807	0.969609	3.89286	6.88485	0.198766	0.388862	0.00175291	0.00536482	1.90771e-97	1.6008e-95	0.0023516	0.0060469	9.998e-97	6.01139e-95	1.53659e-95	1.18519e-93	0.106089	0.708388
411	AT3G61470	Encodes a component of the light harvesting antenna complex of photosystem I.	-4.38967	-0.495588	-4.75914	-2.55797	-4.94483	-3.28819	-4.62434	11.0551	0.0822131	0.221726	5.24701e-23	3.10591e-21	1.80714e-55	4.19007e-54	1.25666e-21	3.83325e-20	1.97219e-90	1.02447e-88	6.43667e-56	1.46426e-54	0.20134	0.822743
412	AT3G26200	putative cytochrome P450	5.44919	0.834581	4.96477	-0.724476	4.94609	1.21153	5.23305	7.23491	5.41568e-06	0.000118485	0.186061	0.284684	2.30954e-98	1.97414e-96	3.72242e-05	0.000137738	2.39176e-96	1.43056e-94	2.33041e-96	1.86011e-94	0.683336	1
413	AT5G64860	Encodes a maltotriose-metabolizing enzyme with chloroplastic &#945;-1	-3.4363	-0.585951	-3.56346	-1.57772	-4.2492	-2.16539	-3.73027	4.83625	0.00950372	0.0491781	6.62223e-17	1.78894e-15	1.66872e-69	6.25647e-68	4.57471e-18	9.40731e-17	1.76036e-92	9.62443e-91	1.17345e-71	4.61086e-70	0.266668	0.877894
414	AT5G24160	squalene monoxygenase 6 (SQE6); FUNCTIONS IN: squalene monooxygenase activity	3.10025	0.339086	2.44402	-0.114689	3.27783	0.0382514	3.00228	7.00201	0.0661665	0.192273	0.189687	0.288919	2.72688e-95	2.17656e-93	0.0176774	0.0362245	2.47979e-94	1.42731e-92	4.62494e-95	3.54342e-93	0.286287	0.887078
415	AT4G26370	antitermination NusB domain-containing protein; FUNCTIONS IN: RNA binding; INVOLVED IN: regulation of transcription	-3.45092	-0.413029	-2.76575	-1.0843	-4.06767	-1.45431	-3.48632	4.46489	0.00662584	0.0372661	8.32069e-11	9.8967e-10	6.00309e-81	3.19811e-79	1.45388e-13	1.83198e-12	1.59192e-94	9.20904e-93	4.52153e-81	2.3224e-79	0.790151	1
416	AT1G29395	Integral membrane protein in the inner envelope of chloroplasts. Provide freezing tolerance. Expression is induced by short-term cold-treatment	-3.02441	-0.493795	-4.21678	-1.69346	-2.97561	-4.04922	-3.37616	7.29664	3.55064e-18	1.19615e-15	6.1273e-39	1.5596e-36	1.17038e-53	2.53414e-52	3.69578e-44	9.51268e-42	4.89888e-90	2.51622e-88	1.25173e-66	4.12586e-65	4.51465e-06	0.00191522
417	AT2G29500	HSP20-like chaperones superfamily protein; CONTAINS InterPro DOMAIN/s: Heat shock protein Hsp20 (InterPro:IPR002068)	5.78552	2.20497	5.49877	3.21015	5.69791	5.32307	5.82066	3.97854	8.59167e-18	2.62424e-15	1.5399e-36	3.23634e-34	3.53532e-90	2.44674e-88	7.42905e-57	3.86783e-54	6.85738e-94	3.93707e-92	9.29763e-91	6.24604e-89	0.447862	0.965066
418	AT3G15570	Phototropic-responsive NPH3 family protein; FUNCTIONS IN: signal transducer activity; INVOLVED IN: response to light stimulus; LOCATED IN: cellular_component unknown; EXPRESSED IN: 14 plant structures; EXPRESSED DURING: 9 growth stages; CONTAINS InterPro DOMAIN/s: NPH3 (InterPro:IPR004249); BEST Arabidopsis thaliana protein match is: Phototropic-responsive NPH3 family protein (TAIR:AT1G52770.1); …	-5.54236	-1.14196	-5.34313	-3.35447	-6.21167	-4.22241	-6.64252	3.09889	0.00436652	0.026969	4.07288e-28	4.24098e-26	7.05036e-48	1.23762e-46	1.06235e-30	8.62992e-29	3.5777e-89	1.7817e-87	1.69159e-52	3.40817e-51	0.426868	0.956713
419	AT2G33380	Encodes a calcium binding protein whose mRNA is induced upon treatment with NaCl	5.4342	0.312376	3.85638	1.83526	5.81564	-1.29929	4.87177	8.91536	3.97999e-14	5.95906e-12	3.33501e-08	2.63534e-07	2.27032e-86	1.42489e-84	6.36154e-16	1.04541e-14	1.28766e-86	5.99545e-85	7.74112e-92	5.43968e-90	1.567e-06	0.000834824
420	AT1G22400	UGT85A1; FUNCTIONS IN: in 6 functions; INVOLVED IN: metabolic process; LOCATED IN: cellular_component unknown; EXPRESSED IN: 22 plant structures; EXPRESSED DURING: 10 growth stages; CONTAINS InterPro DOMAIN/s: UDP-glucuronosyl/UDP-glucosyltransferase (InterPro:IPR002213); BEST Arabidopsis thaliana protein match is: UDP-glucosyl transferase 85A3 (TAIR:AT1G22380.1); Has 7940 Blast hits to 7832 prot…	5.88724	1.81625	5.48978	1.61236	5.89399	4.31935	6.0287	8.20735	4.12133e-18	1.36828e-15	1.81176e-15	4.00615e-14	1.08216e-95	8.82214e-94	2.93489e-36	3.82003e-34	1.27769e-95	7.6222e-94	6.12777e-94	4.57247e-92	0.610915	1
421	AT4G16730	In the Col ecotype	12.7817	3.98704	10.6115	0	13.1063	0	12.2476	2.38807	0.000309203	0.00329298	0.0200507	0.0456446	8.62108e-87	5.48588e-85	4.9908e-05	0.000179904	5.41173e-88	2.60994e-86	4.05738e-92	2.86872e-90	1	1
422	AT5G12250	Encodes a beta-tubulin. Expression of TUB6 has been shown to decrease in response to cold treatment.	-3.04473	-0.626844	-3.06333	-1.43029	-3.44499	-1.92234	-3.4349	6.03466	0.0115187	0.0567706	4.62904e-16	1.11155e-14	9.9221e-69	3.62513e-67	1.13062e-17	2.22129e-16	6.81559e-91	3.56465e-89	5.91495e-72	2.35242e-70	0.827815	1
423	AT4G24340	Phosphorylase superfamily protein; FUNCTIONS IN: catalytic activity; INVOLVED IN: nucleoside metabolic process; LOCATED IN: endomembrane system; CONTAINS InterPro DOMAIN/s: Nucleoside phosphorylase (InterPro:IPR000845)	7.11355	0.806311	6.4827	-0.569319	7.00958	1.05976	7.63299	3.4872	0.0797866	0.217538	0.176257	0.272799	5.13089e-96	4.228e-94	0.0948592	0.151674	2.35618e-95	1.39833e-93	2.38503e-94	1.80318e-92	0.762417	1
424	AT1G78970	Lupeol synthase. Converts oxidosqualene to multiple triterpene alcohols and a triterpene diols. This conversion proceeds through the formation of a 17&#946;-dammarenyl cation.	-5.79459	-0.808463	-6.43808	-2.03456	-7.54564	-2.48684	-14.5503	3.84678	0.00989836	0.0505465	1.50092e-12	2.26204e-11	4.52151e-78	2.18166e-76	5.28459e-13	6.21454e-12	1.68407e-92	9.25146e-91	4.22264e-79	2.04941e-77	0.0303662	0.493545
425	AT3G18050	unknown protein; BEST Arabidopsis thaliana protein match is: unknown protein (TAIR:AT4G28100.1); Has 67 Blast hits to 66 proteins in 12 species: Archae - 0; Bacteria - 0; Metazoa - 0; Fungi - 0; Plants - 67; Viruses - 0; Other Eukaryotes - 0 (source: NCBI BLink).	-4.66917	-0.8278	-4.18266	-1.86038	-5.05707	-2.18918	-4.95619	5.39953	0.0379945	0.132337	4.2213e-12	5.96555e-11	1.05853e-72	4.38498e-71	1.29822e-13	1.64307e-12	2.01337e-91	1.06518e-89	5.69871e-75	2.42651e-73	0.208417	0.82733
426	AT5G16360	NC domain-containing protein-related; CONTAINS InterPro DOMAIN/s: NC (InterPro:IPR007053); BEST Arabidopsis thaliana protein match is: NC domain-containing protein-related (TAIR:AT3G02700.1); Has 1807 Blast hits to 1807 proteins in 277 species: Archae - 0; Bacteria - 0; Metazoa - 736; Fungi - 347; Plants - 385; Viruses - 0; Other Eukaryotes - 339 (source: NCBI BLink).	5.55535	0.199615	4.4618	1.02827	5.85663	0.224937	5.62423	3.07008	0.0383119	0.133179	0.0147497	0.0350077	5.78642e-92	4.19479e-90	0.00302703	0.00757682	9.19036e-93	5.07308e-91	3.82467e-92	2.71255e-90	0.0639553	0.607416
427	AT1G43670	Encodes a fructose-1	-3.35943	-0.692788	-3.57518	-2.0669	-3.40558	-2.34686	-3.40998	7.25214	0.0349661	0.125086	5.72006e-24	3.84267e-22	1.97033e-60	5.30391e-59	1.56521e-25	7.31752e-24	5.14881e-92	2.743e-90	9.31043e-64	2.69979e-62	0.695683	1
428	AT1G20650	Protein kinase superfamily protein; FUNCTIONS IN: protein serine/threonine kinase activity	-3.72996	-0.528704	-3.32601	-1.05113	-3.73073	-2.1574	-3.33863	3.64271	4.25635e-06	9.6539e-05	2.85038e-14	5.39195e-13	6.09439e-74	2.61443e-72	1.39107e-17	2.70515e-16	7.83985e-90	3.991e-88	5.87593e-79	2.83978e-77	0.345341	0.915566
429	AT4G11650	osmotin-like protein	12.4598	2.44935	11.7185	5.51971	12.6245	5.74064	12.1775	9.99055	0.00867511	0.0459596	3.33647e-16	8.15709e-15	1.78261e-94	1.39372e-92	2.72292e-15	4.21463e-14	7.31262e-93	4.06596e-91	2.92644e-93	2.14182e-91	0.052301	0.576847
430	AT5G01380	Homeodomain-like superfamily protein; CONTAINS InterPro DOMAIN/s: SANT	5.78253	1.84594	5.40922	-2.51605	5.54229	0.0448615	5.9514	1.76622	0.0134256	0.0631657	0.0121116	0.0295036	2.33326e-95	1.88205e-93	0.000774458	0.00220635	2.15112e-93	1.22582e-91	1.86068e-93	1.37498e-91	0.991619	1
431	AT1G44542	Cyclase family protein; FUNCTIONS IN: molecular_function unknown; INVOLVED IN: biological_process unknown; LOCATED IN: endomembrane system; CONTAINS InterPro DOMAIN/s: Putative cyclase (InterPro:IPR007325); BEST Arabidopsis thaliana protein match is: Cyclase family protein (TAIR:AT4G34180.1); Has 1444 Blast hits to 1444 proteins in 543 species: Archae - 85; Bacteria - 1182; Metazoa - 21; Fungi - …	7.15153	-4.85894	5.77784	-4.85894	7.42848	0.749008	6.20988	1.57292	3.2053e-05	0.000515278	0.0593494	0.113544	1.28822e-87	8.35992e-86	4.36905e-05	0.000159322	1.92971e-86	8.91245e-85	1.87422e-92	1.34591e-90	0.00876645	0.297514
432	AT1G68820	Transmembrane Fragile-X-F-associated protein; FUNCTIONS IN: zinc ion binding; EXPRESSED IN: 22 plant structures; EXPRESSED DURING: 13 growth stages; CONTAINS InterPro DOMAIN/s: Transmembrane Fragile-X-F-associated protein (InterPro:IPR019396)	2.88548	0.0624003	2.29491	-0.049324	2.9718	0.234084	2.97143	5.58436	0.160222	0.339912	0.112786	0.19112	1.43616e-93	1.08939e-91	0.0658469	0.111743	3.79804e-93	2.12728e-91	3.35523e-92	2.39444e-90	0.468444	0.971141
433	AT3G52840	beta-galactosidase 2 (BGAL2); FUNCTIONS IN: cation binding	-3.37833	-0.545431	-4.07817	-1.55128	-3.13923	-2.69939	-3.85	4.75807	8.62009e-07	2.41996e-05	1.15425e-21	5.70727e-20	4.24481e-63	1.25309e-61	1.27311e-25	6.01328e-24	2.26117e-88	1.10445e-86	8.51315e-70	3.13536e-68	0.310106	0.903208
434	AT5G18150	Methyltransferase-related protein; FUNCTIONS IN: molecular_function unknown; INVOLVED IN: biological_process unknown; LOCATED IN: endomembrane system; EXPRESSED IN: 24 plant structures; EXPRESSED DURING: 15 growth stages; BEST Arabidopsis thaliana protein match is: unknown protein (TAIR:AT5G14602.1); Has 1807 Blast hits to 1807 proteins in 277 species: Archae - 0; Bacteria - 0; Metazoa - 736; Fun…	3.44217	0.344528	2.88491	-0.1536	3.11263	-0.207402	3.4804	3.23663	0.146319	0.321492	0.0624902	0.118504	2.06204e-96	1.70532e-94	0.137502	0.20651	1.70985e-94	9.86632e-93	1.53587e-94	1.16502e-92	0.032007	0.500023
435	AT5G46330	Encodes a leucine-rich repeat serine/threonine protein kinase that is expressed ubiquitously. FLS2 is involved in MAP kinase signalling relay involved in innate immunity. Essential in the perception of flagellin	-3.97287	-0.961343	-3.00668	-1.41708	-4.30778	-0.995551	-4.13726	4.49813	1.88096e-05	0.000329428	2.99839e-09	2.81851e-08	3.2181e-80	1.66411e-78	7.27876e-12	7.41735e-11	8.00606e-93	4.44075e-91	1.43374e-86	8.66599e-85	0.000296974	0.0430575
436	AT2G01340	Encodes a protein whose expression is responsive to nematode infection.	2.72279	0.142616	2.00295	-0.764649	2.43046	-0.266876	2.47882	4.62357	0.0120861	0.0586337	0.00183764	0.005592	2.31908e-95	1.87722e-93	0.000566632	0.00166736	1.75115e-93	1.00038e-91	3.35539e-94	2.52017e-92	0.405915	0.945595
437	AT1G14150	Encodes a subunit of the NAD(P)H dehydrogenase complex located in the chloroplast thylakoid lumen.	-3.49476	-0.509426	-3.63063	-1.24786	-3.69492	-2.00756	-3.64359	6.0869	0.00955479	0.0493918	5.40624e-12	7.5562e-11	5.95663e-74	2.56012e-72	5.98078e-13	6.9795e-12	3.52613e-90	1.8234e-88	2.26077e-76	1.00955e-74	0.428602	0.957426
438	AT2G45180	Bifunctional inhibitor/lipid-transfer protein/seed storage 2S albumin superfamily protein; FUNCTIONS IN: lipid binding; INVOLVED IN: lipid transport; LOCATED IN: chloroplast thylakoid membrane; EXPRESSED IN: 22 plant structures; EXPRESSED DURING: 13 growth stages; CONTAINS InterPro DOMAIN/s: Bifunctional inhibitor/plant lipid transfer protein/seed storage (InterPro:IPR016140)	-5.3811	-0.731648	-4.52349	-2.81206	-5.85414	-2.58815	-5.95465	8.32566	0.0716114	0.202853	1.66854e-18	5.56373e-17	4.88501e-64	1.50008e-62	1.80656e-19	4.42145e-18	2.18625e-92	1.18679e-90	3.68248e-65	1.1369e-63	0.0148428	0.366447
439	AT2G32960	Encodes an atypical dual-speci&#64257;city phosphatase.	3.91239	0.407462	3.29566	1.29138	4.06667	1.48805	3.77247	4.0673	0.0803208	0.218526	3.42626e-07	2.27043e-06	7.55732e-92	5.46129e-90	6.64919e-08	3.89067e-07	3.15908e-92	1.69879e-90	4.24373e-91	2.89331e-89	0.351385	0.919047
440	AT1G13520	Protein of unknown function (DUF1262); CONTAINS InterPro DOMAIN/s: Protein of unknown function DUF1262 (InterPro:IPR010683); BEST Arabidopsis thaliana protein match is: Protein of unknown function (DUF1262) (TAIR:AT1G13480.1); Has 107 Blast hits to 100 proteins in 12 species: Archae - 0; Bacteria - 6; Metazoa - 0; Fungi - 0; Plants - 101; Viruses - 0; Other Eukaryotes - 0 (source: NCBI BLink).	8.94733	3.41164	8.45597	4.90778	8.90772	7.94713	8.92438	5.18575	1.68521e-17	5.0136e-15	1.141e-35	2.23401e-33	2.44586e-92	1.8016e-90	1.08197e-56	5.50797e-54	3.73054e-93	2.09459e-91	6.85367e-91	4.63138e-89	0.378225	0.936489
441	AT4G25480	encodes a member of the DREB subfamily A-1 of ERF/AP2 transcription factor family (CBF3). The protein contains one AP2 domain. There are six members in this subfamily	-5.76342	-0.397801	-12.2436	-2.59071	-5.49717	-5.47923	-12.2436	1.52988	1.57067e-08	7.65383e-07	8.26789e-32	1.16914e-29	2.86438e-50	5.48181e-49	9.00404e-34	9.5937e-32	5.85188e-90	2.99899e-88	2.81424e-57	6.70151e-56	1	1
442	AT3G50440	Encodes a protein shown to have methyl jasmonate esterase activity in vitro. This protein does not act on methyl IAA	-3.3902	-0.151472	-4.10149	-0.704136	-4.01118	-2.22113	-4.56938	4.35978	1.09926e-06	2.95909e-05	2.64241e-12	3.83359e-11	4.00228e-76	1.82275e-74	1.93792e-13	2.40747e-12	1.66545e-90	8.67094e-89	1.04592e-81	5.47029e-80	0.0277748	0.477621
443	AT2G31570	glutathione peroxidase GPx	3.18797	0.364028	2.47298	0.387833	3.20963	0.496108	3.08027	7.31448	0.0336923	0.121931	0.0754174	0.138334	1.67431e-93	1.26585e-91	0.0104245	0.0228107	1.1486e-92	6.325e-91	7.4028e-93	5.3836e-91	0.0912891	0.670157
444	AT5G06690	Encodes a thioredoxin (WCRKC1) localized in chloroplast stroma. Contains a WCRKC motif.	-3.30649	-0.251085	-3.46792	-1.51583	-3.20065	-1.9636	-3.37214	5.25887	0.263249	0.461859	2.34796e-18	7.68388e-17	6.91311e-69	2.53791e-67	8.91996e-18	1.77377e-16	1.14159e-91	6.06762e-90	5.97091e-69	2.13388e-67	0.728134	1
445	AT4G34230	Encodes a catalytically active cinnamyl alcohol dehydrogenase which uses p-coumaryl aldehyde as a preferred substrate. It can also use sinapyl	4.51109	0.891834	4.13532	2.05258	4.58075	1.83161	4.72971	8.40454	0.0201172	0.0848859	1.24084e-12	1.89627e-11	3.37373e-93	2.54229e-91	1.43181e-11	1.39812e-10	3.13581e-93	1.76934e-91	2.98676e-91	2.05467e-89	0.00652306	0.258127
446	AT3G27880	Protein of unknown function (DUF1645); CONTAINS InterPro DOMAIN/s: Protein of unknown function DUF1645 (InterPro:IPR012442); BEST Arabidopsis thaliana protein match is: Protein of unknown function (DUF1645) (TAIR:AT1G23710.1); Has 180 Blast hits to 180 proteins in 16 species: Archae - 0; Bacteria - 0; Metazoa - 2; Fungi - 0; Plants - 176; Viruses - 0; Other Eukaryotes - 2 (source: NCBI BLink).	3.16589	0.617551	2.8931	-0.163841	2.94907	-0.286358	3.22293	4.32042	0.142462	0.316146	0.0142971	0.0341271	2.45524e-95	1.97349e-93	0.0223141	0.0442841	2.46382e-93	1.39706e-91	2.27926e-93	1.6735e-91	0.0222104	0.439375
447	AT3G13650	Disease resistance-responsive (dirigent-like protein) family protein; FUNCTIONS IN: molecular_function unknown; INVOLVED IN: lignan biosynthetic process	3.68021	-0.103037	2.91605	-0.458337	3.72145	-1.42013	3.12747	2.62963	0.0109781	0.0547543	0.0595932	0.113953	3.04462e-91	2.16603e-89	0.00205422	0.00534934	1.06869e-89	5.39241e-88	5.44354e-93	3.97136e-91	0.191949	0.810856
448	AT5G40650	One of three isoforms of the iron-sulfur component of the succinate dehydrogenase complex	2.74896	0.354639	2.36212	0.752566	2.88112	1.24956	2.88389	6.04875	0.0128332	0.0612209	3.83702e-08	2.99893e-07	3.20919e-90	2.22776e-88	1.45176e-09	1.09068e-08	1.72781e-92	9.46905e-91	3.2463e-88	2.07149e-86	0.550916	1
449	AT1G69480	EXS (ERD1/XPR1/SYG1) family protein; FUNCTIONS IN: molecular_function unknown; INVOLVED IN: biological_process unknown; LOCATED IN: integral to membrane	5.01437	1.3398	4.48506	2.66227	5.35127	1.57054	5.14449	5.27734	9.95074e-06	0.000196003	9.54893e-13	1.48605e-11	7.34779e-90	5.05475e-88	6.46503e-13	7.5041e-12	5.29457e-91	2.78183e-89	3.45596e-89	2.25553e-87	4.3915e-05	0.0113034
450	AT5G51820	Encodes a plastid isoform of the enzyme phosphoglucomutase involved in controlling photosynthetic carbon flow. Effective petiole movement against the direction of the gravity requires functional PGM activity that is required for full development of amyloplasts.	-2.93222	-0.720765	-2.92784	-0.864605	-3.49345	-1.28131	-3.21161	5.95035	0.0030211	0.0202598	1.00208e-05	5.01435e-05	1.71597e-80	9.01592e-79	4.03325e-08	2.44105e-07	3.79478e-88	1.83786e-86	2.10314e-84	1.20749e-82	0.955743	1
451	AT1G56600	GolS2 is a galactinol synthase that catalyzes the formation of galactinol from UDP-galactose and myo-inositol. GolS2 transcript levels rise in response to methyl viologen	-5.35931	-0.29427	-4.15565	2.06308	-5.06818	-0.9492	-7.16499	3.83504	2.41674e-11	2.18825e-09	1.30018e-07	9.26712e-07	4.72959e-71	1.85523e-69	8.11018e-16	1.32046e-14	1.54658e-76	5.58819e-75	1.07846e-84	6.25449e-83	0.68937	1
452	AT2G30840	encodes a protein whose sequence is similar to 2-oxoglutarate-dependent dioxygenase	4.62128	0.164159	4.16997	1.01168	4.47349	1.76398	4.75821	2.63351	0.117288	0.278985	0.000113439	0.000456468	1.14862e-93	8.74173e-92	0.000111211	0.000376477	1.82796e-92	9.97021e-91	9.90202e-92	6.89469e-90	0.849072	1
453	AT4G15610	Uncharacterised protein family (UPF0497); CONTAINS InterPro DOMAIN/s: Uncharacterised protein family UPF0497	5.48364	1.50478	4.92735	1.58347	5.40397	2.96047	5.36963	7.44507	4.08292e-08	1.75481e-06	8.88421e-09	7.77682e-08	1.96167e-94	1.5285e-92	1.35196e-15	2.15673e-14	4.31872e-93	2.413e-91	1.64455e-92	1.1847e-90	0.340408	0.9143
454	AT3G55900	F-box family protein; CONTAINS InterPro DOMAIN/s: F-box domain	6.33902	1.0813	6.05709	2.89782	6.67018	2.48143	6.54365	2.26018	0.555174	0.714576	2.78103e-05	0.000127697	8.43566e-92	6.07686e-90	0.000110114	0.000373039	1.18305e-91	6.27347e-90	2.27645e-90	1.52037e-88	0.141926	0.763501
455	AT3G01990	Member of a small family of ACT domain containing proteins in Arabidopsis. ACT domains are involved in amino acid binding.	3.94463	-0.146796	3.99295	0.402243	3.86295	1.38218	4.24806	3.53491	0.0374642	0.131148	0.000647919	0.00220379	5.7686e-94	4.4494e-92	0.000197528	0.000636962	3.9718e-92	2.12584e-90	9.93551e-93	7.17989e-91	0.253587	0.866134
456	AT5G07690	Encodes a putative transcription factor (MYB29).	-7.05401	-0.106071	-7.97602	-6.42221	-7.48174	-8.26341	-11.9572	1.21872	0.534223	0.700201	3.76474e-45	1.54005e-42	1.58974e-34	1.64414e-33	3.07713e-43	7.49903e-41	2.23051e-91	1.17734e-89	9.19192e-34	8.92239e-33	0.653317	1
457	AT2G44070	NagB/RpiA/CoA transferase-like superfamily protein; FUNCTIONS IN: GTP binding	6.66809	0.101468	5.9456	0.559013	6.45344	3.64263	6.65559	2.59221	3.38994e-07	1.10808e-05	1.6323e-07	1.14491e-06	4.52151e-93	3.38493e-91	2.65548e-13	3.23745e-12	4.62435e-92	2.46934e-90	1.8027e-91	1.24386e-89	0.104415	0.704131
458	AT4G12830	alpha/beta-Hydrolases superfamily protein; FUNCTIONS IN: hydrolase activity	-4.44347	-0.661802	-3.78263	-1.1553	-5.29894	-1.64022	-4.33234	4.89958	0.00272197	0.0186747	1.56166e-06	9.08668e-06	4.17178e-81	2.2381e-79	2.02005e-09	1.48033e-08	1.29195e-89	6.50462e-88	2.76482e-82	1.46952e-80	0.853808	1
459	AT4G27440	light-dependent NADPH:protochlorophyllide oxidoreductase B	-3.93171	-0.733279	-4.19257	-2.35514	-4.36465	-2.92593	-4.51278	6.58978	0.0362625	0.128393	2.69022e-22	1.42987e-20	1.66587e-55	3.86644e-54	2.88392e-23	1.05873e-21	1.89449e-88	9.29316e-87	5.72464e-58	1.39511e-56	0.939232	1
460	AT3G48200	unknown protein; FUNCTIONS IN: molecular_function unknown; INVOLVED IN: biological_process unknown; LOCATED IN: endomembrane system; EXPRESSED IN: 21 plant structures; EXPRESSED DURING: 13 growth stages; Has 210 Blast hits to 148 proteins in 42 species: Archae - 0; Bacteria - 118; Metazoa - 0; Fungi - 0; Plants - 48; Viruses - 0; Other Eukaryotes - 44 (source: NCBI BLink).	-3.2101	-0.83315	-3.26311	-1.11767	-3.3959	-1.44352	-3.32843	6.68865	0.0031079	0.0207039	1.60531e-06	9.31709e-06	2.51336e-77	1.18714e-75	5.84684e-09	4.00297e-08	2.0161e-87	9.60182e-86	1.61887e-82	8.66472e-81	0.428184	0.957225
461	AT3G51510	unknown protein; FUNCTIONS IN: molecular_function unknown; INVOLVED IN: biological_process unknown; LOCATED IN: chloroplast thylakoid membrane	-3.03439	-0.322689	-3.43387	-1.27859	-3.26608	-1.9122	-3.36738	6.4368	0.0244567	0.0975827	7.43358e-15	1.50698e-13	1.02521e-70	4.00093e-69	4.04438e-15	6.13974e-14	9.13506e-90	4.62978e-88	7.03908e-72	2.785e-70	0.236917	0.856673
462	AT3G10020	unknown protein; FUNCTIONS IN: molecular_function unknown; INVOLVED IN: response to oxidative stress	-4.1972	-0.636358	-3.61663	-1.62567	-4.27897	-1.7869	-4.42252	5.0998	0.0709519	0.201683	1.77764e-11	2.32831e-10	6.51323e-73	2.7277e-71	4.14193e-12	4.35644e-11	1.3483e-89	6.77345e-88	3.4968e-74	1.46444e-72	0.0600745	0.595594
463	AT2G26150	member of Heat Stress Transcription Factor (Hsf) family. Involved in response to misfolded protein accumulation in the cytosol. Regulated by alternative splicing and non-sense-mediated decay.	1.2037	1.10667	2.84093	4.69317	-0.138753	5.4341	0.726425	5.49394	6.90975e-06	0.000144292	8.37469e-54	5.48135e-51	5.73717e-49	1.05142e-47	8.58461e-61	5.78401e-58	4.43048e-87	2.08406e-85	1.18044e-56	2.73699e-55	0.620935	1
464	AT5G12030	Encodes a cytosolic small heat shock protein with chaperone activity that is induced by heat and osmotic stress and is also expressed late in seed development.	4.7656	2.49428	4.61441	3.72955	4.21158	6.53889	3.76744	3.84767	3.00875e-27	4.30777e-24	1.90914e-55	1.56195e-52	2.64938e-53	5.65629e-52	2.14157e-90	7.00845e-87	6.85621e-73	2.23735e-71	2.44973e-71	9.5116e-70	0.387757	0.94016
465	AT1G52565	unknown protein; FUNCTIONS IN: molecular_function unknown; INVOLVED IN: biological_process unknown; LOCATED IN: endomembrane system; BEST Arabidopsis thaliana protein match is: unknown protein (TAIR:AT3G15760.1); Has 35333 Blast hits to 34131 proteins in 2444 species: Archae - 798; Bacteria - 22429; Metazoa - 974; Fungi - 991; Plants - 531; Viruses - 0; Other Eukaryotes - 9610 (source: NCBI BLink…	4.90835	1.16718	4.00029	1.3295	4.99708	1.18924	4.67536	3.81233	0.00213574	0.0156562	0.00360806	0.0102408	2.98903e-90	2.08124e-88	0.000319881	0.00098758	1.88307e-89	9.43927e-88	2.82946e-90	1.87876e-88	0.00814616	0.28534
466	AT1G19150	PSI type II chlorophyll a/b-binding protein (Lhca2*1) mRNA	-4.27894	-0.816127	-4.37887	-1.90004	-5.46843	-2.6346	-4.65959	5.62712	0.00327652	0.0216058	4.47433e-15	9.42078e-14	6.06992e-66	1.98927e-64	9.6973e-17	1.74232e-15	2.44755e-87	1.16324e-85	1.59499e-68	5.57831e-67	0.248638	0.863483
467	AT2G41940	Encodes a zinc finger protein containing only a single zinc finger.	-3.54022	-0.453723	-3.15387	0.0435021	-4.31853	-0.403109	-4.00461	4.39168	0.115529	0.276701	0.0666919	0.125012	1.50685e-91	1.07872e-89	0.00558214	0.0131222	6.00459e-90	3.07038e-88	1.12518e-91	7.81083e-90	0.905865	1
468	AT3G08030	Protein of unknown function	-5.02686	-0.927991	-3.85229	-1.03176	-5.21338	-1.79197	-4.28061	4.73285	6.86707e-06	0.000143532	0.000217652	0.000829059	2.20737e-80	1.14924e-78	5.93494e-10	4.71257e-09	1.48719e-86	6.89646e-85	4.69749e-84	2.6375e-82	0.571545	1
469	AT4G02280	Encodes a protein with sucrose synthase activity (SUS3). It appears to be important for sucrose metabolism in developing seeds	4.5148	-0.29665	3.84953	3.4354	4.98362	1.37487	4.54778	5.65418	1.36459e-09	8.65931e-08	1.58185e-26	1.41e-24	1.40614e-81	7.66951e-80	2.39567e-39	4.22154e-37	8.09914e-86	3.70329e-84	7.78323e-84	4.33816e-82	0.00301742	0.171097
470	AT4G11211	unknown protein; Has 35333 Blast hits to 34131 proteins in 2444 species: Archae - 798; Bacteria - 22429; Metazoa - 974; Fungi - 991; Plants - 531; Viruses - 0; Other Eukaryotes - 9610 (source: NCBI BLink).	-3.924	-0.629998	-4.46903	-3.37874	-5.1366	-3.97774	-4.0974	3.10914	0.0166983	0.0738901	6.20936e-39	1.56312e-36	9.26475e-41	1.21975e-39	3.59973e-39	6.2002e-37	2.27395e-89	1.13737e-87	5.37636e-42	7.31363e-41	0.0681723	0.615169
471	AT4G28240	Wound-responsive family protein; CONTAINS InterPro DOMAIN/s: Protein of unknown function wound-induced (InterPro:IPR022251); Has 30201 Blast hits to 17322 proteins in 780 species: Archae - 12; Bacteria - 1396; Metazoa - 17338; Fungi - 3422; Plants - 5037; Viruses - 0; Other Eukaryotes - 2996 (source: NCBI BLink).	-2.76785	-0.341231	-2.81361	-1.14817	-2.73159	-2.17193	-3.04913	6.80007	1.35032e-05	0.00024926	2.45091e-21	1.17214e-19	1.09988e-63	3.32402e-62	6.75797e-23	2.34208e-21	2.71402e-88	1.32283e-86	1.07835e-68	3.81808e-67	0.363046	0.925332
472	AT2G17720	Encodes a prolyl 4-hydroxylase that modifies the extensin proteins in root hair cells.	3.18299	0.577179	3.06723	1.05696	3.08194	1.89903	3.47475	5.7114	5.89504e-05	0.000850936	2.06467e-12	3.05737e-11	3.69905e-89	2.49964e-87	3.44755e-16	5.82423e-15	1.03269e-89	5.22224e-88	1.01782e-88	6.60515e-87	0.593129	1
473	AT1G55360	Protein of Unknown Function (DUF239); INVOLVED IN: biological_process unknown; LOCATED IN: endomembrane system; EXPRESSED IN: 22 plant structures; EXPRESSED DURING: 13 growth stages; CONTAINS InterPro DOMAIN/s: Protein of unknown function DUF239	-3.12278	-0.366844	-3.08992	-1.73191	-2.92922	-2.62472	-3.64016	4.62185	0.000223841	0.00254227	7.16085e-30	8.91526e-28	1.01849e-53	2.21153e-52	1.61571e-30	1.28072e-28	1.8024e-88	8.8604e-87	1.25399e-57	3.01749e-56	0.685934	1
474	AT3G01650	Encodes RGLG1 (RING domain ligase 1)	2.71185	0.369121	2.35892	0.0173649	2.52181	0.58796	2.66189	5.67578	0.0116203	0.0570628	0.466243	0.571802	8.61234e-93	6.40556e-91	0.0312336	0.059181	6.43643e-91	3.37405e-89	9.14318e-91	6.16035e-89	0.508822	0.989061
475	AT3G20680	FUNCTIONS IN: molecular_function unknown; INVOLVED IN: biological_process unknown; LOCATED IN: chloroplast; EXPRESSED IN: 22 plant structures; EXPRESSED DURING: 13 growth stages; CONTAINS InterPro DOMAIN/s: Domain of unknown function DUF1995 (InterPro:IPR018962); Has 37 Blast hits to 37 proteins in 14 species: Archae - 0; Bacteria - 0; Metazoa - 0; Fungi - 0; Plants - 37; Viruses - 0; Other Eukar…	-3.10125	-0.493038	-3.55875	-1.27095	-3.10254	-2.02974	-3.5161	4.52065	0.000621281	0.00576207	3.80712e-15	8.13558e-14	1.18906e-68	4.33053e-67	2.29517e-17	4.38149e-16	1.36131e-86	6.32552e-85	1.13496e-72	4.60986e-71	0.565025	1
476	AT2G39705	ROTUNDIFOLIA like 8 (RTFL8); FUNCTIONS IN: molecular_function unknown; INVOLVED IN: shoot development; LOCATED IN: chloroplast; EXPRESSED IN: 23 plant structures; EXPRESSED DURING: 13 growth stages; CONTAINS InterPro DOMAIN/s: DVL (InterPro:IPR012552); BEST Arabidopsis thaliana protein match is: ROTUNDIFOLIA like 7 (TAIR:AT3G55515.1); Has 171 Blast hits to 171 proteins in 12 species: Archae - 0; …	-4.34264	-0.290223	-4.17636	-2.67644	-5.22348	-3.21353	-5.06794	3.58523	0.48468	0.662513	3.05695e-28	3.25714e-26	4.30879e-51	8.52381e-50	2.02795e-27	1.15276e-25	9.9174e-91	5.17512e-89	1.41128e-50	2.65651e-49	0.784645	1
477	AT4G19530	Encodes a TIR-NB-LRR resistance protein. Transient expression in tobacco induces cell death.	-3.00331	-0.814986	-2.9919	-1.49075	-3.63868	-1.48169	-3.42463	5.60861	0.00674021	0.0377702	1.72558e-12	2.5769e-11	9.00283e-69	3.29452e-67	5.505e-14	7.26851e-13	2.68687e-87	1.27435e-85	9.54619e-74	3.96886e-72	0.209519	0.827883
478	AT3G55430	O-Glycosyl hydrolases family 17 protein; FUNCTIONS IN: cation binding	4.35458	0.29591	3.9714	0.398764	4.14673	1.41139	4.31125	8.41233	0.0131587	0.0623322	0.00405179	0.011347	6.40174e-93	4.77691e-91	0.000156161	0.000513101	4.85301e-91	2.5557e-89	6.81298e-91	4.61751e-89	0.798462	1
479	AT1G08980	Encodes an enzyme with similarity to bacterial acylamidohydrolases and exhibits indole-3-acetamide amidohydrolase activity in vitro. This enzyme may be involved in the in vivo biosynthesis of indole-acetic acid from indole-3-acetamide	-3.13166	-0.868122	-3.41997	-1.57839	-3.1932	-2.37801	-3.32035	5.90357	1.38454e-05	0.000254143	3.44604e-18	1.11343e-16	9.67387e-59	2.46781e-57	8.75083e-23	2.992e-21	1.10663e-81	4.55946e-80	1.55098e-66	5.08296e-65	0.853363	1
480	AT1G14280	Encodes phytochrome kinase substrate 2. PKS proteins are critical for hypocotyl phototropism. Forms a complex with Phot1	-4.46711	-0.406583	-4.2464	-1.07307	-5.00768	-1.86622	-4.78252	2.92177	0.0331963	0.120598	6.74079e-09	6.01316e-08	1.35032e-77	6.44438e-76	1.80246e-09	1.3281e-08	3.3211e-88	1.61186e-86	5.31587e-79	2.57454e-77	0.664358	1
481	AT1G23560	Domain of unknown function (DUF220); CONTAINS InterPro DOMAIN/s: Protein of unknown function DUF220 (InterPro:IPR003863); BEST Arabidopsis thaliana protein match is: Domain of unknown function (DUF220) (TAIR:AT1G70480.2); Has 154 Blast hits to 140 proteins in 12 species: Archae - 0; Bacteria - 0; Metazoa - 0; Fungi - 0; Plants - 154; Viruses - 0; Other Eukaryotes - 0 (source: NCBI BLink).	6.23921	1.64806	4.9934	-0.132808	6.56461	1.19631	6.06959	2.71317	0.000574349	0.00539893	0.0975588	0.170056	3.62591e-87	2.33321e-85	0.000133125	0.000443583	3.08951e-87	1.46228e-85	4.37428e-88	2.77579e-86	0.361355	0.924695
482	AT3G26440	Protein of unknown function (DUF707); CONTAINS InterPro DOMAIN/s: Protein of unknown function DUF707 (InterPro:IPR007877); BEST Arabidopsis thaliana protein match is: Protein of unknown function (DUF707) (TAIR:AT1G13000.2); Has 327 Blast hits to 326 proteins in 27 species: Archae - 0; Bacteria - 15; Metazoa - 0; Fungi - 0; Plants - 307; Viruses - 0; Other Eukaryotes - 5 (source: NCBI BLink).	4.92203	1.70872	4.86414	2.2542	5.03329	4.1699	5.1775	5.42792	5.80463e-15	1.03885e-12	5.95558e-25	4.47313e-23	4.65094e-87	2.98442e-85	8.77188e-41	1.81033e-38	7.26505e-89	3.60233e-87	9.34158e-87	5.69141e-85	0.994596	1
483	AT4G23710	vacuolar ATP synthase subunit G2 (VAG2); FUNCTIONS IN: hydrolase activity	2.59239	0.374462	2.12865	0.115332	2.63251	0.624169	2.6859	6.30846	0.00810164	0.0435356	0.0859818	0.153929	1.44259e-90	1.01682e-88	0.00303524	0.00759396	3.93967e-90	2.03266e-88	1.26332e-88	8.1752e-87	0.373694	0.933298
484	AT3G25290	Auxin-responsive family protein; INVOLVED IN: multicellular organismal development; LOCATED IN: plasma membrane	5.45802	0.713269	4.55304	1.88853	5.57671	0.650557	5.33285	6.08787	0.000820775	0.00727362	2.67037e-05	0.000123084	8.37725e-89	5.59493e-87	3.99432e-06	1.75157e-05	4.35623e-88	2.10533e-86	1.33354e-88	8.60525e-87	0.00101065	0.0944977
485	AT3G60120	beta glucosidase 27 (BGLU27); FUNCTIONS IN: cation binding	9.53261	3.77511	8.75078	2.55023	9.4649	2.53673	9.54203	4.74137	0.000144495	0.00176727	0.00634848	0.0168089	1.75403e-91	1.25175e-89	0.000478743	0.00142893	6.96713e-90	3.55463e-88	7.98645e-90	5.27244e-88	0.000488281	0.0601373
486	AT5G06980	unknown protein; FUNCTIONS IN: molecular_function unknown; INVOLVED IN: response to karrikin; LOCATED IN: cellular_component unknown; EXPRESSED IN: 21 plant structures; EXPRESSED DURING: 11 growth stages; BEST Arabidopsis thaliana protein match is: unknown protein (TAIR:AT3G12320.1).	-5.70424	-0.120553	-4.60285	-4.94726	-4.43651	-4.67537	-5.21521	1.54021	0.62685	0.764474	1.68667e-47	7.88537e-45	7.45799e-37	8.48721e-36	3.99101e-45	1.11495e-42	1.15482e-88	5.7014e-87	1.11174e-35	1.15921e-34	0.114223	0.721429
487	AT1G30380	Encodes subunit K of photosystem I reaction center.	-3.31022	-0.540111	-3.85139	-2.47035	-3.66933	-3.15622	-3.43641	8.32697	0.00883173	0.0466169	1.74754e-32	2.59952e-30	1.71895e-47	2.95629e-46	7.64211e-33	7.48143e-31	1.80656e-87	8.63982e-86	3.44578e-49	6.12857e-48	0.117019	0.725092
488	AT3G04550	unknown protein; INVOLVED IN: biological_process unknown; LOCATED IN: chloroplast stroma	-2.92682	-0.417259	-2.89947	-0.782156	-2.9373	-1.33076	-3.07603	6.55619	0.0285164	0.10864	1.70802e-06	9.86818e-06	3.13281e-79	1.55339e-77	1.91756e-07	1.04094e-06	5.51589e-87	2.58401e-85	6.12179e-81	3.13031e-79	0.94021	1
489	AT1G51400	Photosystem II 5 kD protein; FUNCTIONS IN: molecular_function unknown; INVOLVED IN: response to UV-B	-3.07274	-0.460595	-3.65041	-2.2212	-3.05972	-2.94648	-3.40579	7.27025	0.0021943	0.0159984	8.43405e-33	1.29669e-30	1.70264e-49	3.18401e-48	2.09196e-34	2.34915e-32	1.81089e-87	8.6425e-86	3.17281e-52	6.3038e-51	0.362262	0.925132
490	AT3G60530	Encodes a member of the GATA factor family of zinc finger transcription factors.	-4.94187	-0.848094	-4.38455	-1.51287	-5.93673	-2.19819	-5.2279	4.71423	0.00611288	0.0351226	6.69746e-09	5.97684e-08	1.16582e-73	4.97331e-72	2.10346e-11	2.00859e-10	9.01202e-86	4.1125e-84	5.49048e-76	2.41877e-74	0.989476	1
491	AT2G06850	endoxyloglucan transferase (EXGT-A1) gene	-6.11718	-1.10499	-4.85745	-3.50099	-7.69828	-3.70212	-5.8297	4.94604	0.000167759	0.00199502	2.75529e-22	1.46107e-20	2.41742e-50	4.64193e-49	3.30339e-27	1.84122e-25	1.97178e-85	8.92677e-84	1.76631e-52	3.54936e-51	0.77168	1
492	AT1G23090	Encodes AST91 mRNA for sulfate transporter.	3.38625	0.611488	3.22253	0.59623	3.25661	2.5008	3.45827	7.09368	7.20254e-15	1.22219e-12	1.55868e-14	3.02595e-13	2.98474e-88	1.96478e-86	6.44748e-31	5.33209e-29	1.78261e-88	8.78194e-87	2.18519e-88	1.40613e-86	0.0578364	0.590419
493	AT3G22142	Encodes a Protease inhibitor/seed storage/LTP family protein	-5.65693	-0.920652	-6.37537	-4.3909	-7.88105	-4.94723	-6.47358	6.04428	0.0157585	0.0709922	8.44032e-29	9.38597e-27	1.14783e-42	1.65896e-41	8.52697e-29	5.66191e-27	2.80093e-86	1.28843e-84	2.09716e-43	3.0177e-42	0.0970364	0.68566
494	AT5G36930	Disease resistance protein (TIR-NBS-LRR class) family; FUNCTIONS IN: transmembrane receptor activity	-2.86599	-0.46887	-2.20477	0.0773901	-2.90783	0.317259	-3.46033	5.16436	0.0099446	0.0507035	9.36193e-06	4.71451e-05	1.50571e-86	9.55478e-85	2.56535e-05	9.76699e-05	9.96752e-89	4.93166e-87	2.47008e-87	1.54603e-85	0.000374297	0.0504376
495	AT1G27480	alpha/beta-Hydrolases superfamily protein; FUNCTIONS IN: phosphatidylcholine-sterol O-acyltransferase activity; INVOLVED IN: lipid metabolic process; LOCATED IN: plasma membrane	-3.17336	-0.485836	-3.15804	-0.6895	-3.41767	-1.37211	-3.37743	5.69214	0.0126704	0.0606718	7.93665e-05	0.000329789	1.21278e-79	6.106e-78	3.66415e-06	1.61825e-05	3.42989e-85	1.54669e-83	8.4237e-82	4.43609e-80	0.672189	1
496	AT5G13330	encodes a member of the ERF (ethylene response factor) subfamily B-4 of ERF/AP2 transcription factor family. The protein contains one AP2 domain. There are 7 members in this subfamily.	5.21802	1.40355	4.73551	2.95033	5.27325	3.43493	5.0401	7.06348	2.17947e-05	0.000373708	3.82579e-28	4.00188e-26	1.13341e-88	7.54769e-87	1.85376e-29	1.31473e-27	4.7754e-89	2.37299e-87	5.92174e-87	3.63687e-85	0.055184	0.581455
497	AT2G34810	FAD-binding Berberine family protein; FUNCTIONS IN: electron carrier activity	5.18168	0.321149	3.71978	1.15081	5.37689	0.613559	4.31141	7.76316	0.00016518	0.00196875	0.0146739	0.0348667	2.07032e-81	1.11856e-79	6.08744e-06	2.58722e-05	1.90277e-80	7.6204e-79	1.79791e-87	1.1284e-85	0.10641	0.70923
498	AT2G26330	Homologous to receptor protein kinases. Involved in specification of organs originating from the shoot apical meristem. Contains a cytoplasmic protein kinase catalytic domain	-3.7876	-0.68449	-4.3475	-1.96592	-4.09074	-3.31896	-4.04405	3.65915	1.55141e-05	0.000280725	8.79635e-25	6.47932e-23	2.66413e-53	5.6825e-52	6.48413e-27	3.50327e-25	1.24264e-83	5.38119e-82	6.24358e-59	1.56657e-57	0.0743442	0.631278
499	AT3G22560	Acyl-CoA N-acyltransferases (NAT) superfamily protein; FUNCTIONS IN: N-acetyltransferase activity; INVOLVED IN: metabolic process; LOCATED IN: membrane; EXPRESSED IN: leaf; CONTAINS InterPro DOMAIN/s: GCN5-related N-acetyltransferase	6.69554	2.04006	5.51505	4.91988	6.90829	1.1538	6.07565	3.15759	6.60403e-20	3.01672e-17	1.22544e-19	4.73395e-18	1.24034e-79	6.2311e-78	7.56599e-34	8.17555e-32	4.12147e-80	1.63914e-78	1.17129e-85	6.93332e-84	5.39897e-11	1.546e-07
500	AT2G28200	C2H2-type zinc finger family protein; FUNCTIONS IN: sequence-specific DNA binding transcription factor activity	3.20063	0.576905	2.23762	-0.237679	3.42285	-1.07371	2.95625	5.10873	0.000151355	0.00183257	6.27934e-07	3.95619e-06	2.04492e-85	1.25927e-83	2.10512e-08	1.33179e-07	2.11333e-84	9.41872e-83	3.4816e-87	2.16142e-85	0.00198277	0.136089
501	AT3G05630	Encodes a member of the PXPH-PLD subfamily of phospholipase D proteins. Regulates vesicle trafficking. Required for auxin transport and distribution and hence auxin responses. This subfamily is novel structurally different from the majority of plant PLDs by having phox homology (PX) and pleckstrin homology (PH) domains. Involved regulating root development in response to nutrient limitation. Play…	3.23725	0.25549	2.64661	1.02438	3.43824	0.827578	3.16942	4.36931	0.0906992	0.235892	4.66525e-05	0.000203887	7.40286e-86	4.59579e-84	1.20816e-05	4.85895e-05	1.09198e-86	5.1051e-85	1.36473e-85	8.0368e-84	0.132612	0.746787
502	AT1G08800	Protein of unknown function	2.25333	-0.0587422	2.04726	-0.5114	2.29581	0.312169	2.45426	6.15214	0.00344307	0.0224712	0.020853	0.0471617	1.12688e-89	7.70582e-88	0.00716145	0.016332	2.901e-88	1.41096e-86	1.04241e-87	6.59654e-86	0.251235	0.864903
503	AT5G67080	member of MEKK subfamily	6.03633	2.01704	5.64106	-0.667789	5.81927	0.162909	6.19624	4.76964	0.000589946	0.00552062	0.00181261	0.00552537	2.47498e-90	1.73385e-88	1.36032e-06	6.48536e-06	2.24908e-88	1.10089e-86	2.551e-88	1.63692e-86	0.049912	0.569345
504	AT5G13420	Aldolase-type TIM barrel family protein; FUNCTIONS IN: catalytic activity	3.15213	0.595713	2.92588	1.0845	3.22362	1.41046	3.19548	6.97403	0.0341274	0.123078	6.28205e-08	4.71524e-07	2.9128e-89	1.97415e-87	1.24436e-08	8.1236e-08	2.87573e-89	1.43523e-87	1.58545e-87	9.97791e-86	0.305812	0.900519
505	AT3G54500	FUNCTIONS IN: molecular_function unknown; INVOLVED IN: biological_process unknown; LOCATED IN: cellular_component unknown; EXPRESSED IN: 22 plant structures; EXPRESSED DURING: 13 growth stages; BEST Arabidopsis thaliana protein match is: dentin sialophosphoprotein-related (TAIR:AT5G64170.1).	-2.69486	-0.480541	-2.80562	-2.60715	-2.32034	-2.75382	-2.88721	4.85568	0.0388278	0.134325	2.89379e-48	1.41045e-45	1.90824e-41	2.58662e-40	4.72983e-49	1.61718e-46	3.39918e-85	1.53587e-83	7.06812e-44	1.03726e-42	0.107059	0.710251
506	AT4G13790	SAUR-like auxin-responsive protein family ; CONTAINS InterPro DOMAIN/s: Auxin responsive SAUR protein (InterPro:IPR003676); BEST Arabidopsis thaliana protein match is: SAUR-like auxin-responsive protein family (TAIR:AT4G38850.1); Has 1202 Blast hits to 1187 proteins in 28 species: Archae - 0; Bacteria - 0; Metazoa - 0; Fungi - 0; Plants - 1201; Viruses - 0; Other Eukaryotes - 1 (source: NCBI BLin…	12.2723	0	10.9826	0	12.6643	0	12.0768	2.06214	0.113917	0.27409	0.283818	0.394833	9.8891e-85	5.93035e-83	0.0516787	0.09115	1.7232e-84	7.70999e-83	1.84636e-85	1.07899e-83	0.999713	1
507	AT5G59480	Haloacid dehalogenase-like hydrolase (HAD) superfamily protein; FUNCTIONS IN: hydrolase activity; LOCATED IN: cellular_component unknown; EXPRESSED IN: 24 plant structures; EXPRESSED DURING: 15 growth stages; CONTAINS InterPro DOMAIN/s: Pyrimidine 5-nucleotidase (InterPro:IPR010237)	3.2843	0.329448	2.71343	1.67106	3.4421	1.29691	3.42143	5.37924	0.0419734	0.141588	4.17824e-15	8.87073e-14	9.584e-83	5.42099e-81	7.86371e-15	1.15254e-13	2.11292e-86	9.73899e-85	1.20086e-81	6.26633e-80	0.00943385	0.305241
508	AT4G23885	unknown protein; BEST Arabidopsis thaliana protein match is: unknown protein (TAIR:AT5G24165.1); Has 30201 Blast hits to 17322 proteins in 780 species: Archae - 12; Bacteria - 1396; Metazoa - 17338; Fungi - 3422; Plants - 5037; Viruses - 0; Other Eukaryotes - 2996 (source: NCBI BLink).	4.49633	1.02232	4.12162	1.32254	4.36907	2.63903	4.64764	2.8374	1.75063e-05	0.000311847	6.56396e-08	4.90819e-07	3.18851e-88	2.08693e-86	2.96094e-12	3.17107e-11	8.31891e-88	4.00356e-86	7.70857e-87	4.70901e-85	0.586794	1
509	AT1G77590	Encodes major plastidic long chain acyl-CoA synthetase with a slight substrate preference of oleic acid over any of the other fatty acids.	2.68699	-0.483532	1.67612	-0.203812	2.74745	-0.384876	2.58989	5.57354	0.00120683	0.00994765	0.0164768	0.0384926	1.95628e-83	1.12883e-81	0.000271991	0.000852361	9.14139e-84	3.98878e-82	1.85744e-85	1.08271e-83	0.302202	0.899541
510	AT1G32450	Transmembrane nitrate transporter. Involved in xylem transport of nitrate from root to shoot. Induced in response to nitrate. Not involved in nitrate uptake. expressed in root pericycle cells.	5.37908	0.172881	3.53074	0.424232	5.74227	-0.86596	4.67149	6.98016	8.35302e-06	0.00017009	0.0118463	0.028922	3.47398e-79	1.71513e-77	2.99257e-06	1.34122e-05	2.71159e-79	1.05105e-77	1.33566e-85	7.88588e-84	0.013737	0.35687
511	AT3G62590	alpha/beta-Hydrolases superfamily protein; FUNCTIONS IN: triglyceride lipase activity; INVOLVED IN: lipid metabolic process; LOCATED IN: cellular_component unknown; EXPRESSED IN: 19 plant structures; EXPRESSED DURING: 12 growth stages; CONTAINS InterPro DOMAIN/s: Lipase	4.58966	1.19617	4.07358	1.30248	4.77164	1.874	4.5492	5.95976	0.00051271	0.00494117	0.000102313	0.000414977	1.54104e-87	9.97235e-86	6.93842e-07	3.46891e-06	3.90554e-87	1.84091e-85	3.98844e-86	2.37936e-84	0.154595	0.774392
512	AT4G28550	Ypt/Rab-GAP domain of gyp1p superfamily protein; FUNCTIONS IN: RAB GTPase activator activity; INVOLVED IN: regulation of Rab GTPase activity; LOCATED IN: intracellular; EXPRESSED IN: sperm cell	3.46464	0.428535	3.2243	0.217635	3.21555	0.905701	3.91329	4.12341	0.0074789	0.0409832	0.0472722	0.0938561	3.01681e-88	1.9802e-86	0.00594911	0.0138639	3.76627e-87	1.77892e-85	1.43512e-87	9.05669e-86	0.253496	0.866134
513	AT5G23950	Calcium-dependent lipid-binding (CaLB domain) family protein; CONTAINS InterPro DOMAIN/s: C2 calcium/lipid-binding domain	6.91871	1.66901	5.28187	1.40701	7.13639	0.299264	6.43802	3.21376	0.000129021	0.00160981	0.00571961	0.0153389	9.63523e-83	5.43655e-81	8.4977e-05	0.000293923	1.63499e-82	6.82229e-81	5.96738e-86	3.55067e-84	0.00157557	0.12064
514	AT4G38430	Member of the RopGEF (guanine nucleotide exchange factor) family	-3.40479	-0.812807	-3.48208	-1.68289	-3.51626	-2.25393	-3.73207	5.40228	0.00219178	0.0159851	4.03398e-16	9.77889e-15	2.10452e-59	5.44748e-58	1.19827e-18	2.65474e-17	1.17053e-81	4.8141e-80	2.89898e-64	8.60232e-63	0.490924	0.980789
515	AT4G02770	Encodes a protein predicted by sequence similarity with spinach PsaD to be photosystem I reaction center subunit II (PsaD1)	-3.73382	-0.425199	-3.80161	-2.31323	-3.98293	-2.61341	-3.80283	9.5388	0.474674	0.653841	1.02888e-22	5.81965e-21	2.12849e-52	4.39274e-51	1.13238e-21	3.47635e-20	6.7784e-85	3.05068e-83	2.01548e-52	4.02884e-51	0.842985	1
516	AT5G05600	2-oxoglutarate (2OG) and Fe(II)-dependent oxygenase superfamily protein; FUNCTIONS IN: oxidoreductase activity	4.47976	1.20713	3.82704	-1.19701	4.41145	-0.90293	4.40886	8.82149	0.0120228	0.0583886	4.55176e-08	3.51083e-07	6.14933e-89	4.1432e-87	6.32234e-10	5.00111e-09	4.4928e-87	2.10904e-85	2.7998e-87	1.74762e-85	0.051256	0.572901
517	AT2G45570	member of CYP76C	10.222	3.70161	9.65504	5.38645	10.3748	7.65245	10.0692	7.34192	4.69413e-12	4.88787e-10	1.81511e-27	1.8237e-25	8.16472e-89	5.46893e-87	3.95801e-36	5.06537e-34	1.37493e-87	6.60314e-86	4.48802e-87	2.77869e-85	0.109579	0.71248
518	AT1G51090	Heavy metal transport/detoxification superfamily protein ; FUNCTIONS IN: metal ion binding; INVOLVED IN: defense response to fungus; LOCATED IN: cellular_component unknown; EXPRESSED IN: 15 plant structures; EXPRESSED DURING: 9 growth stages; CONTAINS InterPro DOMAIN/s: Heavy metal transport/detoxification protein (InterPro:IPR006121); BEST Arabidopsis thaliana protein match is: Heavy metal trans…	-2.63744	-0.285217	-3.09956	-2.54683	-2.4908	-3.75569	-2.61848	4.78712	6.83279e-05	0.00095951	7.99886e-54	5.38935e-51	4.38781e-41	5.85075e-40	1.15848e-53	5.10357e-51	1.06802e-85	4.86404e-84	1.30311e-43	1.88458e-42	0.022981	0.441957
519	AT5G26940	Encodes a Mg2+-dependent DNA exonuclease that degrades organelle DNA during Arabidopsis pollen development.	3.47462	-0.0182581	2.42056	0.127047	3.75639	-0.264794	3.23007	5.82425	0.00574784	0.0335042	0.104525	0.179791	4.84359e-82	2.68661e-80	0.0011519	0.00316853	4.24589e-82	1.75568e-80	1.24319e-84	7.19165e-83	0.158114	0.778349
520	AT1G08550	Violaxanthin deepoxidase involved in xanthophyll cycle.Two major consequences of the npq1 mutation are the absence of zeaxanthin formation in strong light and the partial inhibition of the quenching of singlet excited chlorophylls in the photosystem II light-harvesting complex	-3.11325	-0.66312	-3.28918	-1.76367	-3.15757	-2.16016	-3.15398	6.0869	0.0188691	0.0809701	3.0489e-20	1.25619e-18	1.36569e-57	3.364e-56	1.09879e-21	3.37865e-20	3.41602e-83	1.45997e-81	4.9355e-61	1.31315e-59	0.861981	1
521	AT3G59780	Rhodanese/Cell cycle control phosphatase superfamily protein; FUNCTIONS IN: molecular_function unknown; INVOLVED IN: biological_process unknown; LOCATED IN: nucleus	-2.96654	-0.722218	-2.90808	-1.36814	-3.18257	-1.85265	-2.99088	6.51575	0.00167745	0.0128647	4.32493e-14	8.04183e-13	1.46934e-63	4.41148e-62	7.07915e-17	1.28597e-15	9.05244e-83	3.80502e-81	7.43549e-68	2.54607e-66	0.821351	1
522	AT1G07260	UDP-glucosyl transferase 71C3 (UGT71C3); FUNCTIONS IN: quercetin 3-O-glucosyltransferase activity	6.56572	1.97903	6.3795	1.04152	5.92744	1.63488	6.79437	5.15952	0.000348978	0.00363095	0.111975	0.190036	1.88805e-88	1.25004e-86	0.00188042	0.00493943	1.14787e-86	5.35547e-85	3.11509e-87	1.93914e-85	0.00949798	0.305477
523	AT4G10040	Encodes cytochrome c. Promoter directs preferential expression in vascular tissues of cotyledons	3.98654	0.932217	3.57282	1.9945	3.88275	2.59154	4.02526	6.55298	0.000126668	0.00158477	3.30974e-23	1.99525e-21	4.65329e-86	2.9125e-84	3.30756e-25	1.50039e-23	1.62311e-87	7.77871e-86	3.77101e-84	2.133e-82	0.0766538	0.635766
524	AT2G35780	serine carboxypeptidase-like 26 (scpl26); FUNCTIONS IN: serine-type carboxypeptidase activity; INVOLVED IN: proteolysis; LOCATED IN: vacuole; EXPRESSED IN: 22 plant structures; EXPRESSED DURING: 13 growth stages; CONTAINS InterPro DOMAIN/s: Peptidase S10	-2.87381	-0.425955	-2.8987	-0.79206	-2.80774	-1.41657	-3.48714	4.61272	0.00102296	0.00871148	3.27466e-08	2.59301e-07	7.10372e-75	3.13549e-73	7.75294e-10	6.05332e-09	1.94707e-83	8.3841e-82	6.30408e-78	2.95325e-76	0.359753	0.924187
525	AT1G18710	Member of the R2R3 factor gene family.	-2.19106	-0.238824	-4.77227	-0.353027	-3.17535	-4.93777	-4.12612	2.72045	2.84993e-36	2.17621e-32	6.24174e-32	8.99281e-30	1.49703e-48	2.70245e-47	1.5742e-41	3.43446e-39	1.35569e-76	4.91393e-75	9.44722e-79	4.53704e-77	1.17224e-11	5.37072e-08
526	AT4G04692	pseudogene of unknown protein	-2.98652	-0.371602	-2.78339	-0.430714	-3.20593	-1.14729	-3.01091	6.50916	0.00729514	0.0402207	0.00198491	0.00599713	1.11887e-81	6.11722e-80	6.06596e-05	0.000215541	1.54907e-84	6.94442e-83	5.52782e-83	3.00787e-81	0.491556	0.9808
527	AT4G29700	Alkaline-phosphatase-like family protein; FUNCTIONS IN: hydrolase activity	3.28951	-0.120231	2.43142	0.215667	3.15535	-0.469487	3.28941	4.95236	0.00855918	0.0454506	0.0392965	0.0804472	1.87363e-86	1.1824e-84	0.0103121	0.022592	1.30816e-85	5.94589e-84	6.01781e-86	3.5714e-84	0.00995664	0.313924
528	AT4G35060	Heavy metal transport/detoxification superfamily protein ; FUNCTIONS IN: metal ion binding; INVOLVED IN: metal ion transport; LOCATED IN: cellular_component unknown; EXPRESSED IN: 14 plant structures; EXPRESSED DURING: LP.06 six leaves visible	4.24562	0.574434	3.05254	0.600032	4.53487	-0.720773	4.12446	3.4953	9.01268e-05	0.00120668	0.000395284	0.00141753	1.03295e-82	5.81394e-81	1.07668e-05	4.37782e-05	5.31885e-83	2.26056e-81	2.12677e-84	1.218e-82	0.000636115	0.0707384
529	AT5G03760	encodes a beta-mannan synthase that is required for agrobacterium-mediated plant genetic transformation involves a complex interaction between the bacterium and the host plant. 3' UTR is involved in transcriptional regulation and the gene is expressed in the elongation zone of the root.	-4.5798	-0.535964	-3.75505	-1.67549	-4.53773	-4.07562	-4.07068	2.80279	3.33977e-11	2.98857e-09	1.39616e-28	1.53765e-26	1.59038e-50	3.07447e-49	3.72328e-31	3.159e-29	1.13095e-82	4.74501e-81	3.16458e-59	7.98395e-58	0.0834139	0.650732
530	AT4G31290	ChaC-like family protein; CONTAINS InterPro DOMAIN/s: ChaC-like protein (InterPro:IPR006840); BEST Arabidopsis thaliana protein match is: ChaC-like family protein (TAIR:AT5G26220.1); Has 30201 Blast hits to 17322 proteins in 780 species: Archae - 12; Bacteria - 1396; Metazoa - 17338; Fungi - 3422; Plants - 5037; Viruses - 0; Other Eukaryotes - 2996 (source: NCBI BLink).	-3.28864	-1.51209	-3.76175	-3.36181	-3.81242	-4.49699	-3.75871	4.45982	3.79914e-08	1.65995e-06	5.07271e-41	1.54941e-38	3.28041e-27	2.50994e-26	7.84858e-50	2.85389e-47	2.73733e-73	9.06166e-72	2.81081e-38	3.24057e-37	0.821864	1
531	AT1G72120	Major facilitator superfamily protein; FUNCTIONS IN: transporter activity; INVOLVED IN: oligopeptide transport; LOCATED IN: membrane; CONTAINS InterPro DOMAIN/s: PTR2 family proton/oligopeptide symporter	4.23438	0.898453	3.50419	1.88149	4.41317	1.74042	4.04421	6.20208	0.00149575	0.0117667	2.72912e-11	3.47133e-10	2.14147e-83	1.23258e-81	6.50733e-12	6.66384e-11	2.98906e-84	1.32444e-82	2.17534e-83	1.20079e-81	0.0152182	0.370998
532	AT3G01310	Phosphoglycerate mutase-like family protein; FUNCTIONS IN: oxidoreductase activity	-2.658	-0.729262	-2.62681	-1.97901	-2.57772	-1.96603	-2.57205	6.22949	0.00499483	0.0299063	5.19441e-30	6.57423e-28	5.21278e-49	9.58382e-48	8.27629e-32	7.29205e-30	2.30976e-82	9.6029e-81	3.35918e-54	7.22555e-53	0.0639405	0.607416
533	AT2G15960	unknown protein; Has 14 Blast hits to 14 proteins in 5 species: Archae - 0; Bacteria - 0; Metazoa - 0; Fungi - 0; Plants - 14; Viruses - 0; Other Eukaryotes - 0 (source: NCBI BLink).	-2.07701	-0.150917	-2.79718	-2.40267	-2.07221	-3.70956	-1.9879	6.90336	1.18626e-07	4.47693e-06	2.93829e-63	3.36551e-60	2.6171e-45	4.16337e-44	2.70783e-63	2.001e-60	4.80087e-86	2.19957e-84	7.19359e-47	1.16873e-45	7.50497e-05	0.0170222
534	AT1G67980	Encodes S-adenosyl-L-methionine: transcaffeoyl Coenzyme A 3-O-methyltransferase.	9.1886	4.43263	8.8877	4.89713	8.92883	6.29454	9.26571	4.55953	2.64893e-10	1.93254e-08	2.30269e-14	4.41424e-13	2.30647e-88	1.52267e-86	5.00207e-19	1.16097e-17	1.52538e-86	7.05927e-85	1.82304e-86	1.09612e-84	0.000685287	0.0757053
535	AT5G12050	unknown protein; BEST Arabidopsis thaliana protein match is: unknown protein (TAIR:AT3G13980.1); Has 1807 Blast hits to 1807 proteins in 277 species: Archae - 0; Bacteria - 0; Metazoa - 736; Fungi - 347; Plants - 385; Viruses - 0; Other Eukaryotes - 339 (source: NCBI BLink).	-4.55847	-1.11418	-3.90731	-2.91006	-4.34851	-4.06062	-4.95464	1.92157	1.40215e-05	0.00025717	6.3256e-35	1.141e-32	1.68791e-36	1.89079e-35	2.42451e-39	4.23974e-37	9.20691e-77	3.35313e-75	3.80959e-44	5.6449e-43	0.220454	0.840713
536	AT1G72030	Acyl-CoA N-acyltransferases (NAT) superfamily protein; FUNCTIONS IN: N-acetyltransferase activity; INVOLVED IN: metabolic process; EXPRESSED IN: 22 plant structures; EXPRESSED DURING: 13 growth stages; CONTAINS InterPro DOMAIN/s: GCN5-related N-acetyltransferase	-2.9637	-0.129478	-3.22726	-0.847585	-3.0075	-1.90613	-3.66411	4.51383	7.38491e-05	0.00102158	8.31342e-14	1.49017e-12	1.49196e-68	5.39082e-67	1.93727e-14	2.70109e-13	2.67036e-84	1.18552e-82	5.47369e-72	2.18072e-70	0.339604	0.913872
537	AT2G29350	senescence-associated gene SAG13 encoding a short-chain alcohol dehydrogenase	8.42543	2.22675	7.813	3.15824	8.68284	4.70405	8.41813	11.0953	1.8773e-06	4.73103e-05	4.07838e-13	6.69251e-12	1.83771e-84	1.07944e-82	1.48573e-16	2.61205e-15	1.10903e-83	4.82999e-82	5.82598e-83	3.1626e-81	0.302594	0.899824
538	AT1G03790	Encodes SOMNUS (SOM)	7.74818	-3.90624	7.06621	5.21311	7.93226	1.29789	7.39074	1.46753	3.01929e-08	1.35619e-06	1.46395e-08	1.23159e-07	1.26197e-82	7.08559e-81	1.0345e-16	1.85433e-15	2.88214e-82	1.19393e-80	4.9493e-84	2.77209e-82	0.744845	1
539	AT3G50570	hydroxyproline-rich glycoprotein family protein; CONTAINS InterPro DOMAIN/s: Protein of unknown function DUF784	4.22465	0.274666	3.14066	-0.304498	4.59074	-0.437312	4.12652	2.66836	0.0313081	0.11594	0.031946	0.0676796	5.55343e-82	3.06549e-80	0.00162038	0.00431624	4.52889e-82	1.86933e-80	4.86168e-83	2.6517e-81	0.244774	0.860085
540	AT5G63420	embryo defective 2746 (emb2746); FUNCTIONS IN: hydrolase activity	-2.7694	-0.563062	-2.07592	-0.213714	-3.14018	-0.454262	-2.87288	4.57951	0.00181865	0.0137407	0.0154822	0.0364986	1.12247e-84	6.66153e-83	1.59469e-05	6.28439e-05	2.39972e-84	1.06743e-82	1.70438e-85	9.98567e-84	0.119109	0.725953
541	AT4G24810	similar to ABC1 family protein	-3.93855	-0.748475	-3.39685	-1.35823	-4.0955	-1.9816	-3.7113	4.16587	0.00121512	0.0100022	1.54628e-10	1.78038e-09	5.92584e-67	2.01408e-65	1.60375e-13	2.01308e-12	1.35312e-81	5.55508e-80	3.42967e-70	1.2901e-68	0.651016	1
542	AT5G66760	One of two genes in Arabidopsis that encode a flavoprotein subunit of the mitochondrial succinate dehydrogenase complex.	3.84358	0.444566	3.41175	1.18153	3.94026	1.47622	3.81206	9.22087	0.20068	0.391283	8.11274e-07	4.9932e-06	3.1714e-84	1.84861e-82	8.26441e-07	4.08019e-06	5.75701e-84	2.52647e-82	1.19265e-82	6.39843e-81	0.433506	0.95957
543	AT3G02240	Encodes a root meristem growth factor (RGF). Belongs to a family of functionally redundant homologous peptides that are secreted	5.00777	1.22214	4.65587	0.463018	4.82415	2.81385	4.80764	2.75219	6.24189e-09	3.37239e-07	0.000621752	0.00212584	1.74045e-87	1.12311e-85	4.29441e-12	4.50647e-11	1.45149e-85	6.58431e-84	1.43614e-85	8.43565e-84	0.31799	0.905662
544	AT1G44170	Encodes a protein similar to the aldehyde dehydrogenase cp-ADH from C.plantagineum. Constitutively expressed at low levels.	2.29352	-0.22498	1.72053	-0.28283	2.42035	-0.638915	2.3026	5.86907	0.0732272	0.205852	0.0393071	0.0804616	1.61497e-84	9.51044e-83	0.00686812	0.0157445	2.58513e-83	1.10899e-81	2.91841e-84	1.65483e-82	0.231466	0.85122
545	AT2G34620	Mitochondrial transcription termination factor family protein; CONTAINS InterPro DOMAIN/s: Mitochodrial transcription termination factor-related (InterPro:IPR003690); BEST Arabidopsis thaliana protein match is: Mitochondrial transcription termination factor family protein (TAIR:AT2G03050.1); Has 1033 Blast hits to 730 proteins in 67 species: Archae - 0; Bacteria - 0; Metazoa - 21; Fungi - 0; Plan…	-4.5556	-1.07324	-4.80625	-2.65525	-4.4171	-3.48198	-4.7754	3.57666	0.001108	0.00927365	3.16061e-23	1.92051e-21	4.53113e-47	7.71167e-46	1.78566e-26	9.27574e-25	1.52387e-78	5.7892e-77	1.0346e-52	2.10111e-51	0.663607	1
546	AT3G46700	UDP-Glycosyltransferase superfamily protein; FUNCTIONS IN: UDP-glycosyltransferase activity	6.943	1.06273	6.38367	2.24905	6.91536	2.54616	6.8257	1.57964	0.498023	0.673437	0.0366995	0.0758766	7.95921e-86	4.92782e-84	0.0481297	0.0858822	3.19e-84	1.41074e-82	3.95647e-84	2.23239e-82	0.400283	0.943479
547	AT3G21500	Encodes a protein postulated to have 1-deoxy-D-xylulose 5-phosphate synthase activity.	9.5347	1.55965	7.5425	3.34078	9.88042	3.68281	8.52177	6.59611	0.00021934	0.00250356	3.22096e-08	2.55402e-07	1.65514e-78	8.08444e-77	6.2918e-11	5.65669e-10	7.19593e-78	2.68914e-76	1.10823e-83	6.16199e-82	0.127143	0.7406
548	AT1G64720	membrane related protein CP5	-3.7606	-0.827618	-3.81384	-2.2243	-3.82023	-2.5407	-3.97559	9.27946	0.0395313	0.135912	4.12913e-19	1.48221e-17	3.12089e-52	6.39476e-51	3.39378e-20	8.88511e-19	4.48261e-80	1.77968e-78	2.41187e-55	5.36419e-54	0.307382	0.901255
549	AT1G80160	Lactoylglutathione lyase / glyoxalase I family protein; CONTAINS InterPro DOMAIN/s: Glyoxalase/bleomycin resistance protein/dioxygenase (InterPro:IPR004360); BEST Arabidopsis thaliana protein match is: Lactoylglutathione lyase / glyoxalase I family protein (TAIR:AT1G15380.2); Has 30201 Blast hits to 17322 proteins in 780 species: Archae - 12; Bacteria - 1396; Metazoa - 17338; Fungi - 3422; Plants…	8.26504	1.32927	7.32708	3.45244	8.42478	1.13461	8.01414	7.69942	1.58756e-05	0.000286361	1.3257e-07	9.4314e-07	2.12077e-85	1.30248e-83	6.72926e-10	5.29921e-09	5.84333e-84	2.55945e-82	8.0318e-85	4.66986e-83	0.000134216	0.0247953
550	AT1G02660	alpha/beta-Hydrolases superfamily protein; FUNCTIONS IN: triglyceride lipase activity; INVOLVED IN: lipid metabolic process; LOCATED IN: cellular_component unknown; EXPRESSED IN: 24 plant structures; EXPRESSED DURING: 15 growth stages; CONTAINS InterPro DOMAIN/s: Lipase	2.82319	-0.387072	2.32435	-0.0826995	2.69054	-0.566086	2.93265	5.52035	0.072477	0.204661	0.277426	0.387895	5.93676e-86	3.7057e-84	0.10754	0.16847	2.06375e-84	9.21567e-83	2.5344e-84	1.44065e-82	0.14218	0.763501
551	AT4G19810	ChiC encodes a Class V chitinase that is a part of glycoside hydrolase family 18 based on CAZy groupings. It appears to primarily act as an exochitinase in vitro where it predominantly cleaves a chitobiose (GlcNAc)2 residue from the non-reducing end of a chitin oligosaccharide. However	5.72968	2.2012	5.14954	2.05013	6.2972	4.65927	5.88303	6.0423	1.21659e-18	4.55067e-16	4.25409e-17	1.17554e-15	2.18394e-80	1.14223e-78	1.38538e-37	2.07427e-35	1.493e-84	6.70621e-83	1.74385e-78	8.33988e-77	0.741209	1
552	AT1G06680	Encodes a 23 kD extrinsic protein that is part of photosystem II and participates in the regulation of oxygen evolution. Phosphorylation of this protein is dependent on calcium.	-3.66371	-0.606624	-3.99147	-2.20637	-3.97971	-2.72052	-3.84228	10.2539	0.0827279	0.222668	2.53534e-20	1.05791e-18	1.85653e-50	3.57991e-49	6.96774e-20	1.77549e-18	2.52305e-79	9.79629e-78	7.91762e-52	1.55688e-50	0.5548	1
553	AT5G56100	glycine-rich protein / oleosin; FUNCTIONS IN: molecular_function unknown; INVOLVED IN: lipid storage; LOCATED IN: monolayer-surrounded lipid storage body	-5.92482	-0.930258	-5.18853	-0.795534	-6.38718	-2.50895	-6.17085	1.94879	9.07451e-08	3.58412e-06	2.15745e-06	1.22122e-05	1.15079e-67	4.02479e-66	1.77722e-11	1.71277e-10	7.68422e-74	2.56978e-72	1.35136e-77	6.22875e-76	0.873221	1
554	AT1G70300	potassium transporter	2.82428	0.125304	2.40518	0.692592	2.77915	0.465972	2.93735	5.16102	0.325004	0.523425	0.00348079	0.00992208	1.11334e-84	6.6245e-83	0.010296	0.0225597	4.83839e-84	2.1274e-82	7.55393e-83	4.07166e-81	0.0519964	0.574566
555	AT5G07440	Encodes the beta-subunit of the glutamate dehydrogenase. The enzyme is almost exclusively found in the mitochondria of stem and leaf companion cells.	3.84234	0.0972479	3.18838	-0.155336	3.91796	0.684874	3.9201	8.76213	0.0339149	0.122562	0.0910683	0.161046	2.31108e-84	1.35057e-82	0.0206452	0.0414134	1.11952e-83	4.8664e-82	6.86405e-83	3.7173e-81	0.897567	1
556	AT2G36430	Plant protein of unknown function (DUF247); CONTAINS InterPro DOMAIN/s: Protein of unknown function DUF247	-3.38582	-0.608421	-3.50284	-0.83063	-4.01178	-1.36039	-4.51957	4.43409	0.026339	0.102755	1.27518e-05	6.26225e-05	3.54602e-76	1.61817e-74	1.26221e-06	6.0514e-06	2.75152e-81	1.12156e-79	3.19218e-78	1.514e-76	0.467819	0.9709
557	AT5G19880	Peroxidase superfamily protein; FUNCTIONS IN: peroxidase activity	7.66461	3.50571	7.42289	2.82646	7.58089	3.42385	7.70112	2.45885	0.00120989	0.0099627	0.0385914	0.0791878	6.17835e-86	3.84602e-84	0.00297143	0.00745641	4.35881e-84	1.92022e-82	4.3574e-84	2.45256e-82	0.00780711	0.281203
558	AT5G05890	UDP-Glycosyltransferase superfamily protein; FUNCTIONS IN: UDP-glycosyltransferase activity	-5.94874	-0.819543	-6.88676	-2.46459	-7.92294	-4.242	-12.3973	1.56348	0.000160935	0.00193021	1.86837e-22	1.01664e-20	7.5368e-50	1.42453e-48	1.19885e-23	4.66865e-22	1.5601e-78	5.91702e-77	4.18849e-55	9.24374e-54	0.536455	1
559	AT3G16150	N-terminal nucleophile aminohydrolases (Ntn hydrolases) superfamily protein; CONTAINS InterPro DOMAIN/s: Peptidase T2	6.44244	1.29206	5.98339	0.113643	6.34036	0.991153	6.23693	1.62667	0.402204	0.594125	0.960298	0.972068	4.92468e-85	2.97664e-83	0.643476	0.707345	3.30351e-83	1.41452e-81	2.48741e-83	1.36975e-81	0.610068	1
560	AT4G15280	UDP-glucosyl transferase 71B5 (UGT71B5); FUNCTIONS IN: quercetin 3-O-glucosyltransferase activity	4.81081	0.842771	4.69459	1.56493	4.53374	2.88193	4.88003	3.07298	0.0002793	0.00304097	1.44744e-09	1.42676e-08	2.32796e-85	1.4221e-83	3.23017e-13	3.90072e-12	1.37083e-83	5.92507e-82	2.42819e-84	1.38371e-82	0.988332	1
561	AT2G46140	Late embryogenesis abundant protein; FUNCTIONS IN: molecular_function unknown; INVOLVED IN: response to desiccation	3.56279	0.61772	3.54526	-0.0688401	3.51761	1.65334	3.7757	3.4753	5.92175e-07	1.75719e-05	0.0151692	0.0358341	2.546e-85	1.54705e-83	6.92782e-08	4.04235e-07	1.44848e-83	6.24893e-82	1.91178e-84	1.10315e-82	0.181443	0.800927
562	AT4G00165	Bifunctional inhibitor/lipid-transfer protein/seed storage 2S albumin superfamily protein; FUNCTIONS IN: lipid binding; INVOLVED IN: N-terminal protein myristoylation	-3.61568	-0.265347	-3.6226	-0.793504	-4.5299	-1.19127	-4.10331	6.22701	0.401465	0.593408	4.28239e-05	0.000188656	1.10668e-78	5.45202e-77	6.10157e-05	0.000216705	2.46871e-83	1.06104e-81	8.71105e-78	4.03137e-76	0.384507	0.938389
563	AT3G48420	Haloacid dehalogenase-like hydrolase (HAD) superfamily protein; FUNCTIONS IN: hydrolase activity	-3.26418	-0.42942	-3.30114	-1.31473	-3.87958	-1.93885	-3.36717	6.51216	0.0212288	0.0881707	8.43224e-13	1.32034e-11	2.67148e-65	8.61946e-64	2.17905e-13	2.6823e-12	2.64567e-82	1.09795e-80	5.10184e-66	1.63917e-64	0.182823	0.802321
564	AT4G29190	Zinc finger C-x8-C-x5-C-x3-H type family protein; CONTAINS InterPro DOMAIN/s: Zinc finger	-2.7556	-0.160602	-2.32828	-0.96796	-3.14826	-1.82895	-2.5861	6.17352	6.25616e-05	0.000891431	5.38517e-17	1.47212e-15	3.47596e-63	1.03144e-61	6.78425e-19	1.55413e-17	5.91892e-83	2.5063e-81	2.08025e-63	5.97923e-62	0.071976	0.625029
565	AT4G30020	PA-domain containing subtilase family protein; FUNCTIONS IN: identical protein binding	-4.4947	-0.778781	-4.04533	-1.77531	-5.06982	-2.35509	-4.85679	4.08153	0.0254423	0.100419	1.6623e-12	2.48726e-11	1.2255e-62	3.54915e-61	3.75225e-14	5.05033e-13	1.10654e-80	4.45492e-79	7.78682e-65	2.36893e-63	0.575979	1
566	AT5G04250	Cysteine proteinases superfamily protein; CONTAINS InterPro DOMAIN/s: Ovarian tumour	2.41695	0.192977	1.76845	0.0727381	2.56868	-0.670431	2.38865	3.9901	0.00185811	0.0139905	0.000951063	0.00310488	1.38808e-82	7.77462e-81	9.81814e-05	0.000336295	1.65542e-81	6.78398e-80	7.53915e-83	4.07166e-81	0.00420146	0.208114
567	AT1G60690	NAD(P)-linked oxidoreductase superfamily protein; FUNCTIONS IN: oxidoreductase activity	-3.41892	-0.426423	-3.85672	-1.37605	-3.66123	-2.3494	-3.8685	3.06654	0.00132556	0.0107396	3.76647e-17	1.05408e-15	1.68198e-60	4.55985e-59	3.00607e-18	6.32351e-17	4.03777e-80	1.60865e-78	6.03016e-64	1.76648e-62	0.264451	0.877469
568	AT2G44790	Encodes a uclacyanin	5.4439	-0.175378	4.84469	1.07086	5.20058	1.22876	5.44995	6.77989	0.635791	0.770192	0.000446945	0.00158517	2.42841e-85	1.47952e-83	0.00207208	0.00539093	1.20729e-83	5.23799e-82	1.53023e-83	8.48775e-82	0.544437	1
569	AT4G25700	Converts beta-carotene to zeaxanthin via cryptoxanthin.	3.39483	0.134448	2.79002	0.47364	3.58426	0.693345	3.4824	7.72593	0.290169	0.489124	0.0134775	0.0324514	6.01035e-83	3.40805e-81	0.00847675	0.0189649	4.83038e-83	2.05677e-81	9.05334e-82	4.74586e-80	0.473431	0.973318
570	AT2G45300	encodes 3-phosphoshikimate 1-carboxyvinyltransferase / 5-enolpyruvylshikimate-3-phosphate / EPSP synthase involved in chorismate biosynthesis	3.40479	0.807803	3.27593	1.61262	3.31855	1.85203	3.62442	6.97033	0.0043196	0.0267153	1.10185e-14	2.18161e-13	7.86846e-84	4.56331e-82	6.67984e-15	9.85965e-14	6.10155e-84	2.66745e-82	1.91904e-82	1.02236e-80	0.0337499	0.506846
571	AT5G02760	Protein phosphatase 2C family protein; FUNCTIONS IN: protein serine/threonine phosphatase activity	-5.27021	-1.79218	-5.20647	-2.72381	-7.18392	-4.03495	-6.49876	3.51002	2.38977e-06	5.85506e-05	1.64876e-17	4.89881e-16	7.58637e-46	1.23605e-44	2.34051e-24	9.72766e-23	5.97367e-71	1.81492e-69	1.19825e-55	2.69642e-54	0.898073	1
572	AT5G05730	ASA1 encodes the alpha subunit of anthranilate synthase	4.27816	1.01302	4.10301	0.141512	4.09455	1.67464	4.55532	8.58074	7.55935e-07	2.15118e-05	0.170296	0.265312	1.44152e-84	8.5329e-83	6.3778e-07	3.21387e-06	7.43024e-83	3.14044e-81	4.06423e-83	2.22735e-81	0.863587	1
573	AT1G09750	Eukaryotic aspartyl protease family protein; FUNCTIONS IN: aspartic-type endopeptidase activity; INVOLVED IN: proteolysis; LOCATED IN: apoplast	-4.56486	-1.38226	-4.6489	-2.37671	-5.60108	-2.92527	-5.36376	4.93107	0.00103417	0.00879393	2.233e-14	4.28781e-13	3.38667e-53	7.19684e-52	3.69788e-18	7.70802e-17	3.68402e-75	1.28649e-73	2.54546e-59	6.44324e-58	0.523548	0.995059
574	AT2G44010	unknown protein; BEST Arabidopsis thaliana protein match is: unknown protein (TAIR:AT3G59880.1); Has 18 Blast hits to 18 proteins in 7 species: Archae - 0; Bacteria - 0; Metazoa - 0; Fungi - 0; Plants - 18; Viruses - 0; Other Eukaryotes - 0 (source: NCBI BLink).	6.34326	-0.305539	5.62579	1.60223	6.67392	3.50624	6.63483	2.19903	0.00179992	0.0136177	3.11037e-08	2.47404e-07	4.84339e-81	2.59235e-79	1.81129e-10	1.53564e-09	2.27798e-82	9.48798e-81	2.09617e-79	1.02825e-77	0.262242	0.874543
575	AT3G45860	Encodes a cysteine-rich receptor-like protein kinase. Involved in programmed cell death and defense response to pathogen.	-5.1562	-0.475818	-3.59275	0.221312	-5.53656	0.0511447	-5.97222	5.59651	0.0144381	0.0665698	0.000102166	0.0004146	2.21129e-83	1.26958e-81	1.38634e-06	6.59433e-06	1.3487e-82	5.63796e-81	1.89461e-82	1.0117e-80	0.0110628	0.322834
576	AT1G52190	Major facilitator superfamily protein; FUNCTIONS IN: transporter activity; INVOLVED IN: oligopeptide transport; LOCATED IN: membrane; EXPRESSED IN: 22 plant structures; EXPRESSED DURING: 13 growth stages; CONTAINS InterPro DOMAIN/s: Oligopeptide transporter (InterPro:IPR000109)	-6.92325	-0.958286	-5.54151	-2.80352	-7.67808	-3.04101	-5.90154	3.26204	0.00888179	0.0468379	1.00279e-14	2.00104e-13	1.48145e-56	3.54991e-55	3.97499e-17	7.43339e-16	2.67685e-80	1.07018e-78	3.17791e-58	7.8111e-57	0.815355	1
577	AT3G28100	nodulin MtN21-like transporter family protein	2.70957	0.138779	1.97804	-0.14407	2.93139	-0.421866	2.63283	6.32117	0.0494979	0.158307	0.0247929	0.0546059	7.56675e-81	4.02179e-79	0.00304282	0.00761137	3.67287e-80	1.46582e-78	2.2593e-81	1.17095e-79	0.114313	0.721599
578	AT1G59950	NAD(P)-linked oxidoreductase superfamily protein; FUNCTIONS IN: oxidoreductase activity; INVOLVED IN: oxidation reduction; CONTAINS InterPro DOMAIN/s: Aldo/keto reductase (InterPro:IPR001395)	7.8745	2.67976	7.7903	2.60457	7.43528	3.77413	8.2576	6.93722	4.01892e-07	1.27962e-05	1.78117e-06	1.02494e-05	9.99706e-85	5.97944e-83	1.02564e-09	7.8659e-09	9.02597e-83	3.80086e-81	1.89187e-83	1.04683e-81	0.0138516	0.35687
579	AT5G10625	BEST Arabidopsis thaliana protein match is: flowering promoting factor 1 (TAIR:AT5G24860.1); Has 35333 Blast hits to 34131 proteins in 2444 species: Archae - 798; Bacteria - 22429; Metazoa - 974; Fungi - 991; Plants - 531; Viruses - 0; Other Eukaryotes - 9610 (source: NCBI BLink).	3.08938	0.147626	2.74309	-0.246613	2.78208	-0.361988	3.13992	6.43418	0.537809	0.703123	0.151139	0.241091	4.44989e-85	2.69678e-83	0.344609	0.432233	4.25449e-83	1.81493e-81	4.26385e-83	2.33118e-81	0.09977	0.693005
580	AT3G18950	Transducin/WD40 repeat-like superfamily protein; CONTAINS InterPro DOMAIN/s: WD40 repeat 2 (InterPro:IPR019782)	2.0404	-0.183247	1.68852	-0.726302	2.02483	-1.62581	2.10119	3.99972	0.0138891	0.0647346	2.11998e-07	1.45708e-06	1.0401e-84	6.20487e-83	1.32634e-07	7.40888e-07	8.31809e-83	3.50922e-81	2.63144e-83	1.44559e-81	0.0303505	0.493545
581	AT3G47540	Chitinase family protein; FUNCTIONS IN: chitinase activity; INVOLVED IN: cell wall macromolecule catabolic process; LOCATED IN: endomembrane system; EXPRESSED IN: 22 plant structures; EXPRESSED DURING: 13 growth stages; CONTAINS InterPro DOMAIN/s: Glycoside hydrolase	3.05377	0.180732	2.42895	-0.440361	3.04553	0.224491	2.66981	4.78756	0.0124551	0.0599417	0.526161	0.624135	2.92912e-83	1.67751e-81	0.0249866	0.0487683	1.76092e-81	7.20344e-80	7.74301e-83	4.16378e-81	0.676285	1
582	AT2G46030	Ubiquitin conjugating enzyme E2	2.55407	0.067271	1.49824	-0.85896	2.64225	-1.14395	2.25491	6.10336	0.00262046	0.0181522	2.23669e-07	1.53086e-06	9.1942e-80	4.67008e-78	3.86688e-09	2.72898e-08	3.37681e-78	1.26813e-76	4.15901e-82	2.20034e-80	0.0687347	0.615715
583	AT4G32250	Protein kinase superfamily protein; FUNCTIONS IN: protein kinase activity	3.23678	0.413298	2.50553	0.35338	3.52001	-0.824021	3.16229	7.1726	7.9354e-05	0.00108272	9.83704e-05	0.000400973	2.87843e-81	1.55151e-79	1.1484e-05	4.64141e-05	1.12493e-80	4.52102e-79	5.40281e-82	2.85179e-80	0.00140025	0.112261
584	AT4G28750	mutant has Decreased effective quantum yield of photosystem II; Pale green plants; Reduced growth rate; Subunit E of Photosystem I	-3.58438	-0.285763	-4.02995	-2.53106	-3.78387	-3.03262	-3.71073	10.2617	0.279662	0.478633	1.44829e-26	1.3062e-24	2.3611e-44	3.65214e-43	7.94867e-25	3.47496e-23	2.08289e-79	8.11478e-78	6.0014e-44	8.82414e-43	0.267928	0.877894
585	AT2G15890	maternal effect embryo arrest 14 (MEE14); FUNCTIONS IN: molecular_function unknown; INVOLVED IN: defense response to fungus	-3.14433	-0.423883	-3.47509	-2.17753	-3.19807	-2.65442	-3.52451	8.02351	0.0809084	0.219473	6.11816e-27	5.74405e-25	1.94683e-47	3.34318e-46	2.88962e-27	1.61847e-25	2.82591e-81	1.14984e-79	1.42525e-48	2.46972e-47	0.91862	1
586	AT2G02870	Galactose oxidase/kelch repeat superfamily protein; CONTAINS InterPro DOMAIN/s: Galactose oxidase/kelch	3.17662	0.429204	2.63134	0.779983	3.21969	1.19521	3.09664	7.25388	0.0214767	0.0889992	4.18167e-05	0.000184609	4.33788e-83	2.47194e-81	2.03093e-06	9.40081e-06	5.87165e-83	2.49089e-81	1.40686e-81	7.3246e-80	0.370074	0.931304
587	AT5G59250	Major facilitator superfamily protein; FUNCTIONS IN: carbohydrate transmembrane transporter activity	-2.49022	-0.611374	-2.75188	-1.06774	-3.14994	-1.39135	-2.67423	5.55533	0.00227764	0.0164179	4.29048e-10	4.63396e-09	4.70731e-66	1.54713e-64	1.22408e-11	1.20452e-10	6.13683e-79	2.35482e-77	1.74358e-69	6.35008e-68	0.31689	0.905463
588	AT3G43800	Encodes glutathione transferase belonging to the tau class of GSTs. Naming convention according to Wagner et al. (2002).	-2.74664	0.2027	-2.85817	-1.35777	-3.17584	-1.41242	-3.48926	4.41603	0.776141	0.865241	1.88937e-16	4.76147e-15	1.94826e-62	5.59985e-61	2.44737e-15	3.79582e-14	1.23542e-82	5.17387e-81	1.36984e-60	3.60692e-59	0.922716	1
589	AT4G24750	Rhodanese/Cell cycle control phosphatase superfamily protein; FUNCTIONS IN: molecular_function unknown; INVOLVED IN: biological_process unknown; LOCATED IN: chloroplast; EXPRESSED IN: 22 plant structures; EXPRESSED DURING: 13 growth stages; CONTAINS InterPro DOMAIN/s: Rhodanese-like (InterPro:IPR001763); BEST Arabidopsis thaliana protein match is: Rhodanese/Cell cycle control phosphatase superfam…	-2.74161	-0.498879	-2.86589	-1.00731	-3.08735	-1.58651	-3.09203	4.37027	0.00906023	0.04756	1.63185e-10	1.86819e-09	2.93807e-66	9.75439e-65	5.3695e-12	5.55576e-11	7.79604e-79	2.9815e-77	3.80603e-69	1.37089e-67	0.687852	1
590	AT1G11530	Encodes a monocysteinic thioredoxin	-3.24274	-0.09598	-3.04822	-1.04576	-2.68537	-1.77897	-2.97225	3.94959	0.0181421	0.0785931	1.48566e-16	3.7857e-15	8.89301e-66	2.90201e-64	4.77596e-16	7.97432e-15	2.1263e-81	8.68259e-80	1.43986e-66	4.72554e-65	0.775611	1
591	AT5G59840	Ras-related small GTP-binding family protein; FUNCTIONS IN: GTP binding; INVOLVED IN: protein transport	2.4418	0.0792666	1.86238	0.143432	2.45976	0.0785186	2.46605	6.02025	0.167156	0.34935	0.123493	0.20552	8.89899e-82	4.87699e-80	0.0868984	0.141012	5.12718e-81	2.07515e-79	1.18223e-80	5.99172e-79	0.105198	0.707101
592	AT2G29650	Encodes an inorganic phosphate transporter (PHT4;1) that is localized to the thylakoid membrane.	-2.64046	-0.31677	-3.17904	-2.19409	-2.42025	-2.61767	-2.65044	5.34854	0.0437897	0.145826	5.535e-38	1.30717e-35	1.53823e-45	2.48154e-44	3.00872e-38	4.78637e-36	6.36411e-80	2.50067e-78	8.91873e-47	1.44083e-45	0.410672	0.947467
593	AT5G38870	transposable element gene; pseudogene	-3.41256	-0.730987	-4.21255	-2.53171	-3.98837	-3.51563	-3.52704	4.10156	0.000196226	0.00227142	6.56103e-31	8.78948e-29	3.15753e-42	4.45398e-41	2.39022e-32	2.23491e-30	7.79816e-78	2.90945e-76	1.5963e-45	2.47583e-44	0.0277215	0.477364
594	AT5G20960	Encodes aldehyde oxidase AA01.	5.68644	2.08345	5.92038	2.54171	5.65232	5.23563	6.04742	7.0899	2.02387e-19	8.9159e-17	2.73437e-26	2.3908e-24	2.78874e-79	1.38578e-77	7.24959e-49	2.44226e-46	3.90307e-79	1.50525e-77	4.79907e-81	2.45944e-79	0.527029	0.996045
595	AT3G49930	C2H2 and C2HC zinc fingers superfamily protein; FUNCTIONS IN: sequence-specific DNA binding transcription factor activity	-11.8244	-0.253033	-6.32292	-2.99326	-6.38279	-3.54611	-5.59617	1.19321	0.303721	0.50343	3.63871e-28	3.82365e-26	4.72515e-48	8.33285e-47	6.83884e-27	3.68622e-25	1.47648e-80	5.92349e-79	1.90104e-47	3.18341e-46	0.311185	0.903478
596	AT1G11210	Protein of unknown function (DUF761); FUNCTIONS IN: molecular_function unknown; INVOLVED IN: response to oxidative stress; LOCATED IN: endomembrane system; EXPRESSED IN: 10 plant structures; EXPRESSED DURING: LP.06 six leaves visible	-3.71827	-0.474862	-4.24693	-0.842582	-3.53021	-3.03375	-4.7377	4.24237	5.68284e-12	5.83778e-10	1.08854e-14	2.15712e-13	6.78952e-58	1.69243e-56	1.0043e-18	2.24454e-17	2.13571e-75	7.5038e-74	1.03926e-70	3.98117e-69	0.15747	0.778349
597	AT1G26730	EXS (ERD1/XPR1/SYG1) family protein; LOCATED IN: integral to membrane	3.21179	-0.075744	3.13277	0.143082	3.14773	1.24737	3.65244	4.04055	0.00148969	0.0117333	0.00014753	0.000580392	4.01985e-82	2.23511e-80	7.91085e-06	3.30094e-05	3.33331e-81	1.35149e-79	3.11108e-81	1.60877e-79	0.319571	0.906557
598	AT3G57380	Glycosyltransferase family 61 protein; FUNCTIONS IN: transferase activity	5.48729	1.10023	4.83466	1.94126	5.35959	3.09882	5.37327	2.49212	0.00147398	0.0116455	5.58136e-08	4.22391e-07	4.97125e-82	2.75076e-80	2.33059e-10	1.9478e-09	3.05973e-81	1.24277e-79	3.34158e-80	1.67503e-78	0.469404	0.97148
599	AT1G06040	Encodes salt tolerance protein (STO) which confers salt tolerance to yeast cells. Fully complements calcineurin deficient yeast but does not encode a phosphoprotein phosphatase. Sequence has similarities to CONSTANS. STO co-localizes with COP1 and plays a role in light signaling.	-2.97189	-0.200789	-2.77474	-1.85748	-2.75034	-2.15201	-3.0884	6.29752	0.352036	0.548938	6.79725e-27	6.32973e-25	1.2664e-49	2.37598e-48	9.81207e-26	4.76218e-24	7.38358e-81	2.98312e-79	3.69672e-49	6.56977e-48	0.381194	0.936897
600	AT2G28260	member of Cyclic nucleotide gated channel family	-3.50577	-0.250812	-3.28879	-1.08939	-4.00431	-2.0208	-3.72612	2.6863	0.0044559	0.0273955	7.05282e-15	1.43487e-13	5.10535e-63	1.4994e-61	3.08151e-15	4.72499e-14	4.35839e-79	1.67802e-77	9.87553e-65	2.98849e-63	0.316327	0.905463
601	AT2G35130	Tetratricopeptide repeat (TPR)-like superfamily protein; FUNCTIONS IN: molecular_function unknown; INVOLVED IN: biological_process unknown; LOCATED IN: endomembrane system; CONTAINS InterPro DOMAIN/s: Pentatricopeptide repeat (InterPro:IPR002885); BEST Arabidopsis thaliana protein match is: Pentatricopeptide repeat (PPR) superfamily protein (TAIR:AT5G02860.1).	-2.99535	-0.564944	-3.65575	-0.86372	-4.00467	-2.06062	-3.43942	3.25084	1.19962e-06	3.19175e-05	4.84138e-11	5.9307e-10	7.66486e-65	2.41855e-63	5.43165e-14	7.17993e-13	2.59343e-75	9.09805e-74	1.09869e-70	4.20178e-69	0.00462455	0.217982
602	AT5G21105	Plant L-ascorbate oxidase; FUNCTIONS IN: oxidoreductase activity	2.63381	0.183412	2.04868	0.422694	2.64705	0.382846	2.3419	6.65808	0.0600581	0.180909	0.16507	0.258984	1.41734e-80	7.46399e-79	0.0183388	0.0373659	1.98361e-79	7.74114e-78	1.04691e-80	5.32945e-79	0.255279	0.868847
603	AT3G25230	Encodes a a high molecular weight member of the FK506 binding protein (FKBP) family. It has three FKBP12-like domains	1.67817	0.743827	2.45779	2.95312	1.3078	4.1888	1.68303	7.0521	2.20936e-08	1.0414e-06	2.80681e-60	2.79558e-57	4.41799e-39	5.4618e-38	2.18589e-71	2.27611e-68	1.80003e-68	5.0782e-67	2.52209e-52	5.02838e-51	0.0954451	0.680692
604	AT5G64310	Encodes arabinogalactan-protein (AGP1).	4.59783	0.242691	3.59131	0.886079	4.42856	1.3337	3.98272	6.64173	0.0186041	0.0799744	0.000806317	0.0026822	4.32935e-80	2.22869e-78	3.5589e-05	0.000132071	1.9568e-78	7.38489e-77	8.02744e-81	4.0956e-79	0.60822	1
605	AT5G11950	Encodes a protein of unknown function. It has been crystallized and shown to be structurally almost identical to the protein encoded by At2G37210.	2.83318	0.958378	2.48885	0.537712	2.85678	1.02906	2.89988	6.16024	1.36732e-05	0.000251586	0.0446475	0.0893261	1.97384e-81	1.06895e-79	1.17686e-05	4.74639e-05	1.05825e-80	4.26804e-79	1.20353e-79	5.9164e-78	0.0511091	0.572522
606	AT1G77770	FUNCTIONS IN: zinc ion binding; INVOLVED IN: biological_process unknown; LOCATED IN: intracellular; EXPRESSED IN: 24 plant structures; EXPRESSED DURING: 15 growth stages; CONTAINS InterPro DOMAIN/s: Zinc finger	2.27874	0.328963	1.68678	-0.380955	2.40708	-0.111277	2.19948	5.92156	0.026077	0.102019	0.0154868	0.0364986	1.77652e-80	9.31268e-79	0.000661349	0.00191468	3.74211e-79	1.4456e-77	9.71623e-80	4.81774e-78	0.326987	0.909069
607	AT5G67310	member of CYP81G	5.27552	1.32918	5.17136	1.35357	5.31989	3.92148	5.57662	4.54658	2.98006e-12	3.17522e-10	2.11121e-12	3.11823e-11	2.19873e-80	1.14734e-78	6.91892e-27	3.72063e-25	4.96829e-80	1.96569e-78	2.52515e-79	1.23603e-77	0.248885	0.863817
608	AT3G18890	NAD(P)-binding Rossmann-fold superfamily protein; FUNCTIONS IN: binding	-3.16391	-0.647839	-3.29406	-1.39631	-3.87855	-1.7623	-3.5215	5.99455	0.0404073	0.137869	6.49863e-11	7.80653e-10	1.92144e-62	5.52969e-61	7.80908e-12	7.90501e-11	1.17797e-77	4.35943e-76	1.79365e-64	5.37814e-63	0.714439	1
609	AT3G52720	Encodes an alpha carbonic anhydrase (CAH1) located in the chloroplast stroma. Most chloroplast proteins are encoded by the nuclear genome and imported with the help of sorting signals that are intrinsic parts of the polypeptides. CAH1 takes an alternative route through the secretory pathway	-4.88181	-0.0967914	-4.14893	-0.800832	-5.22329	-2.48633	-5.73206	2.73795	2.68542e-05	0.000445734	2.47338e-12	3.60894e-11	4.44908e-65	1.41949e-63	1.98361e-12	2.18675e-11	6.50284e-79	2.49109e-77	1.70813e-69	6.23085e-68	0.764177	1
610	AT3G07970	Required for pollen separation during normal development. In qrt mutants	12.0611	7.35998	11.6199	7.82952	12.3259	8.62492	12.3467	2.12465	0.00120883	0.00995749	7.52581e-06	3.87157e-05	2.80276e-80	1.45591e-78	1.36618e-06	6.51058e-06	6.18863e-80	2.43589e-78	2.1808e-78	1.03862e-76	0.0028643	0.167746
611	AT4G24380	INVOLVED IN: 10-formyltetrahydrofolate biosynthetic process	2.99396	0.0145048	2.43401	-0.510989	2.87746	-0.448304	2.92697	4.78322	0.484406	0.662296	0.0903743	0.160079	7.58292e-82	4.17571e-80	0.137396	0.206405	5.9144e-80	2.33196e-78	2.56081e-80	1.2893e-78	0.354736	0.921721
612	AT4G25960	P-glycoprotein 2 (PGP2); FUNCTIONS IN: ATPase activity	-3.53993	-0.525166	-3.20249	-1.06682	-3.953	-1.49785	-3.79974	3.60055	0.0697418	0.199208	1.17623e-07	8.45204e-07	4.70576e-69	1.7387e-67	1.09023e-08	7.16028e-08	1.93232e-78	7.30454e-77	2.63099e-70	9.96209e-69	0.667199	1
613	AT1G10360	Encodes glutathione transferase belonging to the tau class of GSTs. Naming convention according to Wagner et al. (2002).	-2.52111	-0.673962	-3.27693	-1.16951	-3.12748	-1.99742	-3.14408	4.80527	4.58772e-06	0.000102833	1.60361e-13	2.7435e-12	8.81267e-58	2.18014e-56	2.41665e-17	4.60188e-16	2.15285e-73	7.13711e-72	4.2989e-64	1.26906e-62	0.0786829	0.640309
614	AT5G28646	Encodes a novel protein. The wvd2 gain-of-function mutant has impaired cell expansion and root waving	7.43401	1.07018	6.68786	0.283957	7.60793	3.88104	7.75047	2.24183	3.62914e-05	0.000571777	0.000379564	0.00136586	9.18938e-80	4.67008e-78	4.52615e-08	2.71569e-07	7.58417e-80	2.97497e-78	4.45873e-78	2.09734e-76	0.34757	0.916173
615	AT2G40670	response regulator 16	3.73152	-0.273491	2.08707	-1.17688	3.70118	-1.96581	2.92527	4.41675	7.46213e-05	0.00102977	1.26262e-05	6.20823e-05	2.71137e-74	1.18084e-72	7.55763e-09	5.08011e-08	9.88749e-73	3.2128e-71	7.55025e-80	3.75187e-78	0.0916468	0.670717
616	AT3G57470	Insulinase (Peptidase family M16) family protein; FUNCTIONS IN: metalloendopeptidase activity	-3.26358	-0.718229	-3.00126	-1.28071	-3.52097	-1.46066	-3.36111	5.13329	0.0261529	0.102272	2.40869e-08	1.95183e-07	3.86207e-65	1.23911e-63	9.50503e-10	7.33135e-09	2.15792e-77	7.93479e-76	6.3277e-68	2.1765e-66	0.230649	0.850554
617	AT2G33860	ettin (ett) mutations have pleiotropic effects on Arabidopsis flower development	-3.39899	-0.847064	-3.06547	-1.80873	-3.55422	-2.13141	-4.36977	3.73761	0.000672851	0.00615562	5.50772e-19	1.95009e-17	1.87069e-52	3.86767e-51	2.87395e-21	8.49503e-20	1.27471e-75	4.51331e-74	1.13527e-56	2.63494e-55	0.00696258	0.264948
618	AT5G46350	member of WRKY Transcription Factor; Group II-c	3.57672	1.21603	3.31872	0.591741	3.58664	1.95232	3.62668	3.47708	1.15628e-08	5.8088e-07	0.0115081	0.0282075	4.10295e-81	2.20635e-79	2.30663e-10	1.92918e-09	4.63313e-80	1.83626e-78	1.01388e-79	5.00561e-78	0.778684	1
619	AT2G26910	Encodes a member of the PLEIOTROPIC DRUG RESISTANCE family of ATP binding cassette transporters. Required for the formation of a functional cuticle.	-2.45265	-0.290529	-2.40395	-1.01992	-3.2706	-1.19529	-2.9367	4.99611	0.379374	0.573939	2.2318e-11	2.87549e-10	4.60451e-66	1.51552e-64	2.66916e-11	2.51315e-10	2.10238e-79	8.17681e-78	7.82202e-66	2.48871e-64	0.721312	1
620	AT3G03710	Encodes a chloroplast polynucleotide phosphorylase (PNPase). Involved in response to phosphorus (P) starvation. Mutants impaired in the expression of this gene have been selected through their resistance to fosmidomycin	-2.93117	-0.637641	-2.4045	-0.413366	-3.13974	-0.800932	-3.0085	4.46332	0.00240418	0.0171089	0.0431203	0.086773	1.57721e-76	7.25518e-75	0.00011728	0.000395038	2.31916e-77	8.51398e-76	1.20472e-78	5.77356e-77	0.199057	0.820589
621	AT5G43750	NAD(P)H dehydrogenase 18 (NDH18); FUNCTIONS IN: molecular_function unknown; INVOLVED IN: response to oxidative stress; LOCATED IN: chloroplast thylakoid membrane	-2.69328	-0.324753	-3.21114	-1.38015	-2.97515	-1.9994	-3.10826	5.79652	0.0133936	0.0630784	2.97869e-17	8.48703e-16	7.04157e-57	1.70336e-55	1.2332e-17	2.41002e-16	1.27523e-77	4.70418e-76	3.08721e-58	7.59632e-57	0.18561	0.804382
622	AT1G15290	Tetratricopeptide repeat (TPR)-like superfamily protein; FUNCTIONS IN: binding; INVOLVED IN: biological_process unknown; LOCATED IN: cellular_component unknown; EXPRESSED IN: 24 plant structures; EXPRESSED DURING: 13 growth stages; CONTAINS InterPro DOMAIN/s: Tetratricopeptide-like helical (InterPro:IPR011990)	-3.23316	-0.725965	-2.82781	-0.872583	-3.76762	-1.03114	-3.42551	5.82149	0.0144397	0.0665698	0.000247098	0.000927499	1.54444e-72	6.36334e-71	3.43564e-06	1.52734e-05	7.97441e-78	2.97037e-76	1.0147e-74	4.28078e-73	0.246002	0.861169
623	AT1G74470	Encodes for a multifunctional protein with geranylgeranyl reductase activity shown to catalyze the reduction of prenylated geranylgeranyl-chlorophyll a to phytyl-chlorophyll a (chlorophyll a) and free geranylgeranyl pyrophosphate to phytyl pyrophosphate.	-3.25467	-0.848586	-3.6919	-1.70932	-3.44668	-2.46126	-3.51435	7.42214	0.000307297	0.00327726	3.66196e-16	8.93378e-15	5.42102e-53	1.1414e-51	1.70495e-19	4.17721e-18	3.32666e-74	1.13572e-72	1.92063e-58	4.76165e-57	0.624172	1
624	AT1G17380	jasmonate-zim-domain protein 5 (JAZ5); CONTAINS InterPro DOMAIN/s: Tify (InterPro:IPR010399)	4.38152	0.432237	3.88338	-0.275218	4.06887	0.738166	4.42039	5.04283	0.0270062	0.104627	0.431827	0.54031	1.53186e-81	8.33535e-80	0.0812269	0.13335	9.04642e-80	3.54249e-78	1.12306e-79	5.5327e-78	0.726094	1
625	AT5G64750	Encodes a putative transcription factor containing an AP2 domain. Is a member of the ERF (ethylene response factor) subfamily B-4 of ERF/AP2 transcription factor family. Expressed in response to ABA	5.62806	1.3429	5.24475	0.524111	5.29193	3.99405	5.61451	3.55461	5.96661e-16	1.31426e-13	1.92838e-09	1.87183e-08	1.19035e-80	6.29758e-79	4.56267e-27	2.50652e-25	1.41181e-79	5.51908e-78	1.00478e-79	4.97141e-78	0.0974461	0.687444
626	AT4G34090	unknown protein; FUNCTIONS IN: molecular_function unknown; INVOLVED IN: biological_process unknown; EXPRESSED IN: 22 plant structures; EXPRESSED DURING: 13 growth stages; BEST Arabidopsis thaliana protein match is: unknown protein (TAIR:AT2G23370.1).	-2.96729	-0.537283	-3.20889	-1.25155	-3.27905	-1.7625	-2.91619	4.05011	0.0106014	0.0531647	7.0852e-13	1.12014e-11	6.08503e-62	1.72094e-60	4.43223e-14	5.92032e-13	1.09127e-76	3.96177e-75	1.66465e-64	4.99787e-63	0.280627	0.883185
627	AT1G11580	methylesterase PCR A (PMEPCRA); FUNCTIONS IN: enzyme inhibitor activity	3.07614	0.220154	2.12575	-0.65984	3.06602	-0.857846	2.59098	6.08956	0.0170851	0.0751221	0.000564365	0.00194882	1.13207e-77	5.42539e-76	2.94002e-05	0.000110901	6.99523e-76	2.49217e-74	2.79202e-79	1.36375e-77	0.149395	0.769351
628	AT5G05590	Encodes phosphoribosylanthranilate isomerase which catalyzes the third step in the tryptophan biosynthetic pathway.	3.22949	0.859853	3.03549	-0.0338762	3.35004	-0.196296	3.49908	3.27829	0.116774	0.278363	0.0141768	0.0338965	1.69698e-81	9.21197e-80	0.0156664	0.0326111	5.09435e-80	2.01209e-78	7.23477e-80	3.60292e-78	0.0340026	0.507723
629	AT2G03550	alpha/beta-Hydrolases superfamily protein; FUNCTIONS IN: hydrolase activity; INVOLVED IN: metabolic process; LOCATED IN: cellular_component unknown; EXPRESSED IN: 21 plant structures; EXPRESSED DURING: 13 growth stages; CONTAINS InterPro DOMAIN/s: Alpha/beta hydrolase fold-3 (InterPro:IPR013094); BEST Arabidopsis thaliana protein match is: carboxyesterase 13 (TAIR:AT3G48700.1); Has 9970 Blast hit…	-2.76615	-0.199232	-3.54044	-0.381836	-2.41511	-1.3464	-3.3881	5.58745	8.47887e-07	2.38617e-05	2.96425e-05	0.000135215	6.58103e-72	2.67302e-70	5.71634e-10	4.54529e-09	1.99843e-75	7.03227e-74	1.50667e-75	6.57425e-74	0.293336	0.89243
630	AT1G10700	Encodes a P-independent phosphoribosyl pyrophosphate (PRPP) synthase.	3.50558	0.28346	3.24853	-0.0130215	3.3785	1.15007	3.85417	6.22156	0.00089317	0.00781243	0.0163987	0.0383406	2.92152e-80	1.51417e-78	0.000216846	0.000693108	3.60565e-79	1.39524e-77	8.44931e-79	4.06632e-77	0.813715	1
631	AT3G52770	ZPR3 is a small-leucine zipper containing protein that is involved in the establishment of leaf polarity.	3.9297	-0.604016	3.0285	1.3356	3.69516	0.244274	4.10491	2.63221	0.000440121	0.00437485	1.40594e-05	6.85405e-05	4.5237e-78	2.18166e-76	4.92772e-07	2.52368e-06	1.38364e-78	5.27397e-77	2.32374e-77	1.06464e-75	0.0180976	0.402115
632	AT5G57340	unknown protein; Has 35333 Blast hits to 34131 proteins in 2444 species: Archae - 798; Bacteria - 22429; Metazoa - 974; Fungi - 991; Plants - 531; Viruses - 0; Other Eukaryotes - 9610 (source: NCBI BLink).	-4.06697	-0.652245	-3.62414	-1.97741	-4.31416	-3.11839	-4.34214	2.50042	0.000519771	0.00499241	4.83385e-24	3.26649e-22	9.9084e-46	1.60752e-44	1.12137e-25	5.37414e-24	1.16215e-74	4.0034e-73	8.60317e-50	1.56787e-48	0.983166	1
633	AT1G19715	Mannose-binding lectin superfamily protein; FUNCTIONS IN: molecular_function unknown; INVOLVED IN: biological_process unknown; LOCATED IN: cellular_component unknown; EXPRESSED IN: 22 plant structures; EXPRESSED DURING: 13 growth stages; CONTAINS InterPro DOMAIN/s: Mannose-binding lectin (InterPro:IPR001229); BEST Arabidopsis thaliana protein match is: Mannose-binding lectin superfamily protein (…	-2.6937	-0.586567	-2.46454	-1.06664	-2.59425	-1.83708	-2.90549	4.96551	2.36273e-05	0.000400336	6.97628e-15	1.42182e-13	1.3059e-56	3.1391e-55	4.22539e-18	8.74392e-17	2.87924e-73	9.51768e-72	5.30516e-62	1.46776e-60	0.424439	0.95452
634	AT5G55410	Bifunctional inhibitor/lipid-transfer protein/seed storage 2S albumin superfamily protein; FUNCTIONS IN: lipid binding; INVOLVED IN: lipid transport; LOCATED IN: endomembrane system; CONTAINS InterPro DOMAIN/s: Bifunctional inhibitor/plant lipid transfer protein/seed storage (InterPro:IPR016140)	9.94304	0.668335	7.6514	2.00579	10.0851	2.5753	8.88724	4.25934	0.00164636	0.012662	0.0289284	0.0622012	9.36963e-73	3.89545e-71	0.000153091	0.000504097	4.15507e-72	1.32569e-70	7.54996e-78	3.5011e-76	0.517012	0.992446
635	AT1G32170	xyloglucan endotransglycosylase-related protein (XTR4)	2.62657	0.18019	2.43774	-0.620473	2.48354	0.568805	2.64026	4.93667	0.000110542	0.00141266	0.0581696	0.111669	1.09181e-80	5.78961e-79	0.000702053	0.00201967	9.7503e-79	3.72266e-77	6.42767e-79	3.09989e-77	0.198066	0.819303
636	AT3G45010	serine carboxypeptidase-like 48 (scpl48); FUNCTIONS IN: serine-type carboxypeptidase activity; INVOLVED IN: proteolysis; LOCATED IN: endomembrane system; EXPRESSED IN: 24 plant structures; EXPRESSED DURING: 13 growth stages; CONTAINS InterPro DOMAIN/s: Peptidase S10	3.62365	0.202616	2.49558	-0.221925	4.01693	-0.425941	3.3198	7.55107	0.00874524	0.0462776	0.0399607	0.0814953	3.3974e-74	1.47401e-72	0.000388759	0.00117769	4.69384e-74	1.58594e-72	5.23722e-77	2.37103e-75	0.236463	0.856673
637	AT3G15850	Chloroplastic enzyme responsible for the synthesis of 16:1 fatty acids from galactolipids and sulpholipids. Uses ferredoxin as electron donor.	-3.71124	-0.731178	-3.15216	-1.17884	-4.16221	-1.30017	-3.88276	5.63533	0.0265059	0.10323	5.93505e-06	3.10553e-05	8.25115e-69	3.02428e-67	1.34132e-07	7.48523e-07	6.08047e-77	2.21802e-75	1.49629e-70	5.68443e-69	0.143607	0.765769
638	AT1G27300	unknown protein; Has 54 Blast hits to 54 proteins in 19 species: Archae - 0; Bacteria - 0; Metazoa - 11; Fungi - 6; Plants - 34; Viruses - 0; Other Eukaryotes - 3 (source: NCBI BLink).	3.0964	0.743972	2.62452	0.836913	3.2084	0.946432	3.13173	6.15547	0.00977802	0.0501274	0.00179381	0.00547603	2.82924e-78	1.37606e-76	0.000325226	0.00100286	2.73406e-78	1.02844e-76	9.93445e-77	4.47109e-75	0.0360796	0.518084
639	AT2G36780	UDP-Glycosyltransferase superfamily protein; FUNCTIONS IN: UDP-glycosyltransferase activity	6.85644	2.79642	6.36277	1.92274	7.03542	3.36976	6.92447	5.44245	8.70429e-09	4.54209e-07	0.00112621	0.00361334	1.30507e-79	6.5419e-78	1.70362e-09	1.26442e-08	1.6962e-78	6.42259e-77	7.45041e-78	3.46195e-76	0.0585272	0.593952
640	AT4G28940	Phosphorylase superfamily protein; FUNCTIONS IN: catalytic activity; INVOLVED IN: nucleoside metabolic process; LOCATED IN: endomembrane system; EXPRESSED IN: hypocotyl	8.82351	0.0881852	6.863	0.659905	8.8373	3.87252	7.74845	2.13189	2.29164e-06	5.63876e-05	0.00490515	0.0134186	4.25204e-72	1.7425e-70	4.09772e-08	2.47876e-07	4.24237e-71	1.29406e-69	2.49236e-77	1.13962e-75	0.359468	0.924187
641	AT2G43870	Pectin lyase-like superfamily protein; FUNCTIONS IN: polygalacturonase activity; INVOLVED IN: carbohydrate metabolic process; LOCATED IN: endomembrane system; EXPRESSED IN: sepal	3.78177	-1.0574	3.42886	-2.42963	4.18681	-2.19928	4.20937	2.90931	0.400131	0.592471	0.000361461	0.00130873	6.54002e-80	3.34417e-78	0.000518609	0.00153631	5.75687e-79	2.21272e-77	3.9561e-78	1.86858e-76	0.436777	0.961268
642	AT4G23100	Encodes the enzyme glutamate-cysteine ligase catalyzing the first	3.29239	0.279705	3.12146	0.479185	3.33142	0.844992	3.51422	9.84701	0.493979	0.670423	0.068715	0.128186	1.96262e-77	9.34712e-76	0.0811851	0.133299	1.4969e-76	5.41722e-75	1.44712e-75	6.32646e-74	0.649193	1
643	AT3G04717	Based on qRT-PCR data	5.09971	1.25188	5.03269	1.62625	5.09484	3.09511	5.45637	2.24878	0.000389346	0.00397289	5.42764e-06	2.85372e-05	4.26049e-78	2.06341e-76	3.18611e-09	2.28085e-08	4.02606e-77	1.47331e-75	2.65799e-77	1.21293e-75	0.803169	1
644	AT1G14870	PCR2 encodes a membrane protein involved in zinc transport and detoxification.	4.35496	0.85112	4.10159	1.15363	4.18499	2.95402	4.32206	6.58055	5.249e-09	2.89745e-07	8.78694e-13	1.37306e-11	2.47735e-79	1.23372e-77	7.91889e-23	2.71973e-21	2.29978e-78	8.66504e-77	6.92008e-78	3.22862e-76	0.369722	0.931133
645	AT2G44920	Tetratricopeptide repeat (TPR)-like superfamily protein; FUNCTIONS IN: molecular_function unknown; LOCATED IN: thylakoid	-2.75283	-0.42962	-2.70248	-1.01212	-3.13529	-1.4819	-2.94508	4.74873	0.0530337	0.166038	6.98231e-10	7.28042e-09	3.71782e-64	1.14781e-62	1.07979e-10	9.40526e-10	2.45174e-76	8.83088e-75	2.21638e-65	6.91728e-64	0.71549	1
646	AT5G22580	Stress responsive A/B Barrel Domain; FUNCTIONS IN: molecular_function unknown; INVOLVED IN: biological_process unknown; LOCATED IN: chloroplast; EXPRESSED IN: 22 plant structures; EXPRESSED DURING: 13 growth stages; CONTAINS InterPro DOMAIN/s: Stress responsive alpha-beta barrel (InterPro:IPR013097)	-4.75088	-0.530269	-4.60926	-1.61269	-6.68538	-1.67922	-6.09434	4.79505	0.560059	0.717064	2.9233e-09	2.75698e-08	1.28848e-68	4.67034e-67	4.53133e-09	3.16089e-08	1.01099e-77	3.75359e-76	2.64731e-68	9.17466e-67	0.988994	1
647	AT2G23970	Class I glutamine amidotransferase-like superfamily protein; FUNCTIONS IN: catalytic activity; INVOLVED IN: defense response; LOCATED IN: endomembrane system; EXPRESSED IN: 6 plant structures; EXPRESSED DURING: 4 anthesis	8.06476	0.0902541	6.69294	-3.89911	8.28615	-3.89911	7.81384	1.64611	0.0914481	0.237247	0.0869236	0.155263	1.99792e-75	8.97417e-74	0.0196482	0.0396544	6.89207e-75	2.38495e-73	4.53519e-76	2.0046e-74	1	1
648	AT2G46820	Encodes the P subunit of Photosystem I. About 25% of the TMP14 pool appeared to be phosphorylated	-3.40568	-0.629573	-3.63825	-1.71914	-3.67467	-2.21139	-3.5363	8.89731	0.0549994	0.170214	2.12668e-14	4.10084e-13	6.8344e-55	1.55474e-53	5.44266e-15	8.12781e-14	5.05524e-75	1.75996e-73	9.09353e-57	2.11702e-55	0.688296	1
649	AT2G01300	unknown protein; BEST Arabidopsis thaliana protein match is: unknown protein (TAIR:AT1G15010.1); Has 73 Blast hits to 73 proteins in 12 species: Archae - 0; Bacteria - 0; Metazoa - 0; Fungi - 0; Plants - 73; Viruses - 0; Other Eukaryotes - 0 (source: NCBI BLink).	4.3696	0.659616	3.60927	-0.468584	3.81757	-1.53449	4.15844	2.46379	0.0443769	0.147074	0.000484656	0.00170388	9.68488e-80	4.90844e-78	0.002014	0.00525774	5.03942e-78	1.88632e-76	4.20523e-78	1.98217e-76	0.00288588	0.167988
650	AT5G46110	Encodes a chloroplast triose phosphate / 3-phosphoglycerate translocator that transports triose phosphates derived from the Calvin cycle in the stroma to the cytosol for use in sucrose synthesis and other biosynthetic processes. A tpt mutant has altered acclimation responses.	-3.50313	-0.774551	-3.72711	-1.79068	-3.54482	-2.14426	-3.72637	9.32004	0.0343271	0.123584	4.05859e-13	6.66959e-12	2.81434e-54	6.25323e-53	2.96467e-14	4.04254e-13	3.8654e-73	1.27225e-71	3.071e-57	7.29778e-56	0.517802	0.992446
651	AT1G26920	unknown protein; BEST Arabidopsis thaliana protein match is: unknown protein (TAIR:AT1G69760.1); Has 47 Blast hits to 47 proteins in 13 species: Archae - 0; Bacteria - 0; Metazoa - 0; Fungi - 7; Plants - 34; Viruses - 0; Other Eukaryotes - 6 (source: NCBI BLink).	1.87133	-0.409204	0.890256	-1.15259	2.12444	-2.2653	1.73966	6.40109	3.32203e-06	7.79723e-05	2.8437e-14	5.38376e-13	2.78258e-74	1.20955e-72	1.33141e-17	2.59795e-16	9.71043e-73	3.15975e-71	1.7134e-77	7.86586e-76	0.0225343	0.440656
652	AT2G15970	encodes an alpha form of a protein similar to the cold acclimation protein WCOR413 in wheat. Expression is induced by short-term cold-treatment	-3.69914	-0.700324	-4.84507	-1.11826	-3.59913	-3.42224	-4.54152	7.68519	4.08327e-13	5.02901e-11	1.05967e-14	2.10379e-13	4.66873e-53	9.85726e-52	4.04621e-21	1.18228e-19	6.15373e-71	1.86715e-69	5.28831e-66	1.6896e-64	0.0104033	0.318342
653	AT1G10070	Encodes a chloroplast branched-chain amino acid aminotransferase. Complements the yeast leu/iso-leu/val auxotrophy mutant.	3.69477	0.716498	3.90439	1.01546	3.42024	1.53094	4.15108	6.64232	0.0043857	0.0270511	0.000271988	0.00101246	8.54809e-78	4.11386e-76	5.96826e-06	2.54081e-05	6.22524e-76	2.22477e-74	2.68377e-78	1.27551e-76	0.230837	0.850848
654	AT1G71000	Chaperone DnaJ-domain superfamily protein; FUNCTIONS IN: heat shock protein binding; INVOLVED IN: protein folding; LOCATED IN: cellular_component unknown; EXPRESSED IN: 7 plant structures; EXPRESSED DURING: 4 anthesis	-0.86863	1.31005	0.014159	3.86516	-2.10233	4.67646	-3.8369	2.33697	0.00766224	0.0417017	2.74841e-28	2.94209e-26	1.1848e-41	1.62232e-40	5.48057e-29	3.69261e-27	5.64068e-75	1.95783e-73	6.66098e-44	9.78139e-43	0.236556	0.856673
655	AT5G51550	EXORDIUM like 3 (EXL3); CONTAINS InterPro DOMAIN/s: Phosphate-induced protein 1 (InterPro:IPR006766); BEST Arabidopsis thaliana protein match is: EXORDIUM like 5 (TAIR:AT2G17230.1); Has 398 Blast hits to 397 proteins in 23 species: Archae - 0; Bacteria - 2; Metazoa - 0; Fungi - 0; Plants - 396; Viruses - 0; Other Eukaryotes - 0 (source: NCBI BLink).	-3.83617	-0.279224	-2.59703	-0.706862	-5.08331	-1.00635	-4.31607	4.4918	0.00415994	0.0259886	6.54461e-08	4.89788e-07	4.98191e-74	2.14522e-72	2.79609e-12	3.00295e-11	8.38905e-78	3.11974e-76	1.14372e-72	4.63721e-71	0.531396	0.998558
656	AT2G33710	encodes a member of the ERF (ethylene response factor) subfamily B-4 of ERF/AP2 transcription factor family. The protein contains one AP2 domain. There are 7 members in this subfamily.	4.08779	0.98266	3.59836	-0.157402	3.85585	1.18276	4.0447	4.07408	5.65796e-05	0.000821372	0.590689	0.680865	6.02774e-80	3.08911e-78	0.000314879	0.000973447	4.45451e-78	1.67011e-76	5.27297e-78	2.47527e-76	0.642128	1
657	AT5G11520	Encodes the chloroplastic isozyme of aspartate aminotransferase. Involved in aspartate biosynthesis and nitrogen metabolism. mRNA is expressed in senescing leaves.	4.07011	0.691785	3.49532	1.15259	4.11692	1.54863	3.97227	9.30176	0.0317962	0.117066	4.13708e-05	0.000182817	9.93077e-77	4.61448e-75	8.10338e-06	3.37574e-05	3.6363e-76	1.30565e-74	2.74579e-75	1.1868e-73	0.243288	0.860085
658	AT2G24040	Low temperature and salt responsive protein family; INVOLVED IN: response to cold	2.22649	0.30419	1.44361	0.207774	2.29029	-0.389429	2.01757	4.86986	4.64518e-05	0.000700925	0.000764872	0.00255903	3.67506e-75	1.63472e-73	7.39009e-06	3.10059e-05	4.85507e-74	1.63559e-72	6.47867e-77	2.92729e-75	0.000868254	0.0880087
659	AT1G02310	Glycosyl hydrolase superfamily protein; FUNCTIONS IN: cation binding	8.33419	0.0812557	6.72797	2.94387	8.72851	-0.20414	7.83872	1.94229	0.00049623	0.00481271	0.0242218	0.0536005	1.85734e-71	7.39966e-70	3.45419e-05	0.000128643	2.00442e-71	6.20505e-70	1.24543e-74	5.24455e-73	0.137919	0.756073
660	AT2G34500	Encodes a protein with C22-sterol desaturase activity. The enzyme was shown to catalyze in the presence of NADPH the conversion of &beta;-sitosterol to stigmasterol	9.29581	3.85171	8.99618	4.44991	9.13741	8.10705	9.38002	8.05675	2.00562e-21	1.20907e-18	1.12213e-27	1.14248e-25	1.34752e-78	6.62423e-77	8.48401e-49	2.81669e-46	1.08496e-77	4.02172e-76	2.97339e-77	1.35416e-75	0.455145	0.967414
661	AT1G22360	UDP-glucosyl transferase 85A2 (UGT85A2); FUNCTIONS IN: UDP-glycosyltransferase activity	3.02218	0.468481	2.74865	0.320278	3.03452	1.23006	3.08364	7.04249	0.000744152	0.00668774	0.00950579	0.0238875	1.21108e-79	6.106e-78	1.27647e-05	5.11124e-05	1.44368e-78	5.49366e-77	1.01916e-77	4.70706e-76	0.814349	1
662	AT5G58310	Encodes a protein shown to have methyl IAA esterase activity in vitro. This protein does not act on methyl JA	-3.54743	-0.692812	-4.08977	-1.5135	-4.48632	-1.7009	-3.91813	4.2031	0.0355812	0.126535	4.1982e-09	3.85306e-08	4.00665e-63	1.18431e-61	1.71994e-09	1.2751e-08	1.50553e-75	5.31414e-74	3.56069e-65	1.10227e-63	0.379957	0.936897
663	AT3G09350	Encodes one of the Arabidopsis orthologs of the human Hsp70-binding protein 1 (HspBP-1) and yeast Fes1p: Fes1A (AT3G09350)	2.41436	1.18516	3.54137	4.18509	1.92808	5.79185	1.99181	7.94398	6.62e-08	2.68884e-06	3.52038e-54	2.44378e-51	7.3209e-39	8.9301e-38	7.71104e-64	5.88815e-61	3.74645e-65	9.53596e-64	2.44184e-51	4.72447e-50	0.0470167	0.561261
664	AT2G29940	pleiotropic drug resistance 3 (PDR3); FUNCTIONS IN: ATPase activity	1.64126	-0.487164	1.58611	-1.24594	1.60419	-1.47345	1.55573	4.55325	0.303968	0.503547	4.669e-08	3.58917e-07	3.88375e-78	1.88494e-76	4.20077e-08	2.53507e-07	1.23817e-77	4.57483e-76	8.29381e-77	3.74005e-75	0.617755	1
665	AT5G47610	RING/U-box superfamily protein; FUNCTIONS IN: zinc ion binding; EXPRESSED IN: 17 plant structures; EXPRESSED DURING: 12 growth stages; CONTAINS InterPro DOMAIN/s: Zinc finger	-3.55533	0.271133	-2.92658	0.0678473	-4.43907	-0.639218	-4.0044	4.61863	0.0478641	0.154738	0.000520171	0.00181537	2.05449e-77	9.76438e-76	0.000132089	0.000440416	1.48856e-77	5.48229e-76	3.17364e-76	1.41443e-74	0.287039	0.887556
666	AT1G78060	Glycosyl hydrolase family protein; FUNCTIONS IN: hydrolase activity	-3.36808	-0.306811	-2.89142	-0.169913	-2.85551	-1.20407	-3.91023	3.12194	5.73711e-06	0.000123058	0.000116491	0.000467269	3.3586e-71	1.32882e-69	1.04412e-06	5.07719e-06	1.4296e-72	4.59963e-71	9.29877e-76	4.08077e-74	0.226631	0.846514
667	AT5G57930	ACCUMULATION OF PHOTOSYSTEM ONE 2	-2.75693	-0.521486	-2.96382	-0.893676	-2.99402	-1.34698	-3.16903	6.62694	0.0352163	0.125723	5.15512e-06	2.72544e-05	7.51021e-67	2.53378e-65	4.03278e-07	2.09059e-06	1.70077e-74	5.84125e-73	6.35733e-69	2.26844e-67	0.941151	1
668	AT3G17520	Late embryogenesis abundant protein (LEA) family protein; INVOLVED IN: embryo development ending in seed dormancy; LOCATED IN: endomembrane system; EXPRESSED IN: cultured cell	8.35207	0	5.5107	11.5152	7.5917	0	5.65342	0.157641	2.27758e-30	5.7972e-27	1.00891e-25	8.4299e-24	1.0681e-18	5.28584e-18	2.7605e-64	2.18061e-61	4.80772e-36	4.51004e-35	2.21795e-48	3.81734e-47	0.999705	1
669	AT5G02490	Heat shock protein 70 (Hsp 70) family protein; FUNCTIONS IN: protein binding; INVOLVED IN: protein folding	2.5902	1.37206	3.72721	4.50995	2.12146	6.35101	2.2219	8.6884	2.76786e-08	1.26307e-06	1.63827e-50	8.93562e-48	8.34431e-36	9.11982e-35	3.79468e-60	2.34942e-57	3.38727e-63	8.09975e-62	1.87569e-48	3.23312e-47	0.0651222	0.611305
670	AT5G12880	proline-rich family protein; FUNCTIONS IN: molecular_function unknown; INVOLVED IN: biological_process unknown; LOCATED IN: endomembrane system; EXPRESSED IN: 10 plant structures; EXPRESSED DURING: LP.06 six leaves visible	5.01475	0.926517	4.48503	1.59866	4.8445	2.71252	4.81181	2.80572	0.00259843	0.0180488	4.95036e-07	3.17922e-06	1.43649e-78	7.04647e-77	2.18981e-09	1.59911e-08	3.98319e-77	1.45995e-75	1.21508e-76	5.45787e-75	0.686126	1
671	AT4G39670	Glycolipid transfer protein (GLTP) family protein; FUNCTIONS IN: glycolipid transporter activity	5.15841	1.40773	4.75614	0.902399	4.87375	1.87188	5.24179	5.42792	0.000279266	0.00304097	0.0650738	0.122541	1.65299e-78	8.08444e-77	0.000186747	0.000604195	9.83508e-77	3.57622e-75	1.28188e-76	5.74662e-75	0.119474	0.725953
672	AT5G20150	Expression is upregulated in the shoot of cax1/cax3 mutant.	-2.34932	0.126218	-2.79295	-1.9749	-2.50193	-2.07749	-2.78241	4.52436	0.437286	0.6241	1.35286e-31	1.88971e-29	1.34399e-43	2.01625e-42	9.46015e-31	7.71221e-29	4.20474e-77	1.53624e-75	4.11769e-42	5.62817e-41	0.457876	0.967414
673	AT4G18030	S-adenosyl-L-methionine-dependent methyltransferases superfamily protein; INVOLVED IN: biological_process unknown; LOCATED IN: Golgi apparatus	-2.42759	-0.244799	-2.44461	-0.653244	-2.99653	-1.26466	-2.76687	4.12064	0.023585	0.0951878	2.28732e-08	1.85809e-07	5.06657e-67	1.7349e-65	5.84479e-09	4.00276e-08	2.92421e-75	1.02272e-73	9.17683e-68	3.13298e-66	0.208546	0.827452
674	AT5G28235	Ulp1 protease family protein; FUNCTIONS IN: cysteine-type peptidase activity; INVOLVED IN: proteolysis; LOCATED IN: cellular_component unknown; CONTAINS InterPro DOMAIN/s: Peptidase C48	12.0224	0	10.998	0	11.782	0	11.555	1.54174	0.380189	0.574875	0.846303	0.884537	6.52884e-77	3.0523e-75	0.614399	0.681948	4.60741e-75	1.60649e-73	4.29703e-76	1.90399e-74	0.999528	1
675	AT2G21187	Potential natural antisense gene	5.76574	0.23997	4.28576	0.912423	5.87975	-0.222247	5.24717	2.38223	0.0027842	0.0189654	0.137328	0.223605	1.10828e-72	4.58276e-71	0.00234096	0.00602479	7.25505e-72	2.2924e-70	2.99387e-75	1.29159e-73	0.0623261	0.604217
676	AT3G24430	Encodes chloroplast protein HCF101 (high chlorophyll fluorescence 101). Serves as a chloroplast scaffold protein that specifically assembles [4Fe-4S] clusters and transfers them to the chloroplast membrane and soluble target proteins.	-2.58353	-0.425502	-2.58976	-0.718505	-2.84343	-1.22397	-2.95583	5.65823	0.041004	0.139343	8.77895e-06	4.45423e-05	3.05372e-67	1.05672e-65	1.16102e-06	5.60399e-06	8.14904e-74	2.72126e-72	9.70833e-69	3.45339e-67	0.955525	1
677	AT3G15270	Encodes a member of the SPL (squamosa-promoter binding protein-like)gene family	-3.77647	-0.178661	-3.0438	-1.084	-3.69504	-2.32462	-3.06991	3.39826	1.32976e-05	0.000246058	9.31718e-17	2.45613e-15	7.17962e-58	1.78773e-56	4.1422e-18	8.58729e-17	1.14228e-75	4.05068e-74	1.1669e-59	2.97677e-58	0.153387	0.772772
678	AT4G28270	Encodes a RING finger E3 ubiquitin ligase. Binds and ubiquitinates ABP1 in vivo and in vitro.	-2.87328	-0.129085	-3.16332	-0.806217	-3.01511	-1.20614	-3.76741	4.5679	0.0713804	0.202424	1.18438e-06	7.04174e-06	5.38158e-69	1.98521e-67	1.06538e-06	5.17401e-06	5.06058e-76	1.81137e-74	2.05996e-68	7.17168e-67	0.741221	1
679	AT1G65690	Late embryogenesis abundant (LEA) hydroxyproline-rich glycoprotein family; CONTAINS InterPro DOMAIN/s: Late embryogenesis abundant protein	4.37088	0.891304	4.03299	1.57487	4.59237	2.4286	4.48291	5.76524	0.00276473	0.0188979	5.44066e-10	5.7728e-09	4.93837e-76	2.24461e-74	3.22267e-12	3.43531e-11	1.97106e-76	7.1107e-75	3.4773e-74	1.45894e-72	0.682592	1
680	AT1G07650	Leucine-rich repeat transmembrane protein kinase; FUNCTIONS IN: protein serine/threonine kinase activity	-2.77818	-0.394572	-1.98213	-0.341044	-2.74621	-0.0751653	-2.87343	5.19882	0.0074512	0.0408843	0.00307831	0.00888806	1.68922e-75	7.60249e-74	0.000804336	0.00228407	2.74909e-76	9.88638e-75	3.842e-76	1.70898e-74	0.00118471	0.103595
681	AT1G75220	Encodes a vacuolar glucose exporter that is induced in response to factors that activate vacuolar glucose pools like darkness	2.06709	-0.0984062	1.59511	-0.278069	1.99495	-0.351937	1.96891	5.7985	0.31029	0.509434	0.193998	0.294136	3.6234e-77	1.70441e-75	0.15753	0.230735	2.60177e-75	9.11337e-74	4.54159e-76	2.0046e-74	0.33421	0.912924
682	AT4G03420	Protein of unknown function (DUF789); CONTAINS InterPro DOMAIN/s: Protein of unknown function DUF789 (InterPro:IPR008507); BEST Arabidopsis thaliana protein match is: Protein of unknown function (DUF789) (TAIR:AT1G03610.1); Has 30201 Blast hits to 17322 proteins in 780 species: Archae - 12; Bacteria - 1396; Metazoa - 17338; Fungi - 3422; Plants - 5037; Viruses - 0; Other Eukaryotes - 2996 (source…	2.71584	0.61414	2.61248	0.717436	2.72471	0.881913	3.06921	5.82451	0.0398469	0.136499	0.00446077	0.012337	2.23868e-76	1.02773e-74	0.00254694	0.00649798	7.28685e-76	2.59204e-74	4.5146e-75	1.93309e-73	0.0533242	0.578981
683	AT1G26230	Encodes a subunit of chloroplasts chaperonins that are involved in mediating the folding of newly synthesized	-3.40973	-0.495145	-3.30277	-0.972475	-3.76096	-1.62264	-3.61709	4.47161	0.0397699	0.136331	7.68118e-07	4.75697e-06	1.64831e-65	5.3408e-64	9.58139e-08	5.47221e-07	5.3517e-74	1.80025e-72	6.71765e-67	2.24e-65	0.754517	1
684	AT5G22300	encodes a nitrilase isomer. The purified enzyme shows a strong substrate specificity for beta-cyano-L-alanine	5.83431	2.35025	5.88815	2.487	5.4875	4.43897	6.08486	8.09867	2.13114e-15	4.20863e-13	6.12718e-17	1.66305e-15	3.11752e-76	1.42547e-74	1.04101e-29	7.57065e-28	1.26782e-74	4.36085e-73	1.58031e-76	7.07066e-75	0.192195	0.810856
685	AT4G29230	NAC domain containing protein 75 (NAC075); FUNCTIONS IN: sequence-specific DNA binding transcription factor activity; INVOLVED IN: multicellular organismal development	2.9109	-0.167673	2.46502	-0.569846	3.10836	-0.0443808	3.09278	4.28185	0.293471	0.492767	0.105921	0.181674	5.32467e-77	2.49954e-75	0.133666	0.201901	4.7125e-76	1.68942e-74	2.41013e-75	1.04567e-73	0.680848	1
686	AT4G12900	Gamma interferon responsive lysosomal thiol (GILT) reductase family protein; FUNCTIONS IN: catalytic activity; LOCATED IN: endomembrane system; CONTAINS InterPro DOMAIN/s: Gamma interferon inducible lysosomal thiol reductase GILT (InterPro:IPR004911); BEST Arabidopsis thaliana protein match is: Gamma interferon responsive lysosomal thiol (GILT) reductase family protein (TAIR:AT4G12890.1); Has 477…	-3.72867	-0.482048	-4.58058	-2.97727	-4.07505	-3.59272	-4.85608	2.54091	0.0548858	0.169886	5.11336e-30	6.50761e-28	3.12471e-37	3.61519e-36	3.21557e-30	2.46727e-28	3.72249e-74	1.26897e-72	2.20409e-38	2.55006e-37	0.827807	1
687	AT2G35260	unknown protein; FUNCTIONS IN: molecular_function unknown; INVOLVED IN: biological_process unknown; LOCATED IN: chloroplast; EXPRESSED IN: 21 plant structures; EXPRESSED DURING: 13 growth stages; BEST Arabidopsis thaliana protein match is: unknown protein (TAIR:AT4G17840.1); Has 42 Blast hits to 42 proteins in 14 species: Archae - 0; Bacteria - 0; Metazoa - 0; Fungi - 0; Plants - 42; Viruses - 0;…	-2.88575	-0.228709	-2.93185	-1.04939	-2.90521	-1.72591	-2.81669	6.42712	0.0491628	0.157627	2.39301e-12	3.5073e-11	8.13544e-61	2.24268e-59	3.88539e-12	4.09982e-11	7.57482e-75	2.61726e-73	3.26156e-61	8.72847e-60	0.246419	0.861414
688	AT2G38120	Encodes an auxin influx transporter. AUX1 resides at the apical plasma membrane of protophloem cells and at highly dynamic subpopulations of Golgi apparatus and endosomes in all cell types. AUX1 action in the lateral root cap and/or epidermal cells influences lateral root initiation and positioning.	-3.55696	-0.849955	-3.17609	-1.51808	-3.84816	-2.0751	-4.04337	4.51097	0.00249999	0.0176377	2.52102e-12	3.67269e-11	4.98293e-55	1.13921e-53	6.87217e-15	1.01305e-13	1.3855e-71	4.32411e-70	8.6042e-59	2.14946e-57	0.159548	0.780217
689	AT5G64330	Involved in blue light response signaling pathway; interacts with the blue light photoreceptor NPH1.Null mutations abolish phototrophic responses of etiolated seedlings to low fluence blue light. Protein contains multiple protein-protein interaction domains.	-3.96209	-0.695474	-4.17369	-1.2195	-5.67258	-1.66517	-4.48501	3.93194	0.0172551	0.0756247	4.4365e-07	2.87419e-06	1.24047e-66	4.15449e-65	6.42072e-08	3.76564e-07	4.82034e-74	1.62628e-72	6.809e-68	2.33854e-66	0.162144	0.782375
690	AT4G05180	Encodes the PsbQ subunit of the oxygen evolving complex of photosystem II.	-3.71141	-0.490417	-4.168	-2.58575	-4.10006	-3.26188	-3.75217	9.82089	0.0678692	0.195566	1.40052e-24	9.96371e-23	1.11857e-40	1.46675e-39	1.20038e-23	4.66865e-22	3.81163e-73	1.25636e-71	4.24643e-41	5.55552e-40	0.158092	0.778349
691	AT1G50732	unknown protein.	-5.14531	-0.676098	-4.28533	-1.66317	-5.01686	-2.691	-4.78679	2.76576	0.00256751	0.0179102	4.28788e-13	7.0012e-12	1.53385e-55	3.56363e-54	1.10716e-14	1.59314e-13	1.05154e-72	3.412e-71	2.6544e-58	6.53839e-57	0.776693	1
692	AT5G05365	Heavy metal transport/detoxification superfamily protein ; FUNCTIONS IN: metal ion binding; INVOLVED IN: metal ion transport; LOCATED IN: cellular_component unknown; CONTAINS InterPro DOMAIN/s: Heavy metal transport/detoxification protein (InterPro:IPR006121); BEST Arabidopsis thaliana protein match is: Heavy metal transport/detoxification superfamily protein (TAIR:AT5G19090.3); Has 886 Blast hit…	3.70976	-0.23706	3.01314	1.00263	3.71232	0.433575	3.38681	3.86213	0.0518885	0.163638	0.00692666	0.0181282	2.32581e-75	1.04266e-73	0.000618555	0.00180301	4.27716e-74	1.45157e-72	1.57846e-75	6.87441e-74	0.288734	0.889381
693	AT5G02710	unknown protein; LOCATED IN: chloroplast; EXPRESSED IN: 21 plant structures; EXPRESSED DURING: 13 growth stages; CONTAINS InterPro DOMAIN/s: Uncharacterised protein family UPF0153 (InterPro:IPR005358); Has 240 Blast hits to 240 proteins in 73 species: Archae - 10; Bacteria - 110; Metazoa - 0; Fungi - 0; Plants - 25; Viruses - 0; Other Eukaryotes - 95 (source: NCBI BLink).	-2.60256	-0.285765	-2.55513	-0.385207	-2.94589	-0.971943	-3.11473	4.21359	0.047022	0.152777	0.00106442	0.00343096	6.77781e-72	2.74807e-70	0.000235352	0.000747358	4.38856e-74	1.48718e-72	1.00539e-72	4.09084e-71	0.870903	1
694	AT3G50685	unknown protein; Has 52 Blast hits to 46 proteins in 20 species: Archae - 0; Bacteria - 0; Metazoa - 0; Fungi - 0; Plants - 45; Viruses - 0; Other Eukaryotes - 7 (source: NCBI BLink).	-2.47834	-0.328374	-3.1382	-1.08056	-2.65046	-2.05607	-3.03389	5.65958	1.43602e-05	0.000262751	9.68581e-16	2.20376e-14	1.29843e-54	2.91043e-53	5.79197e-18	1.17211e-16	7.49415e-72	2.36143e-70	7.9692e-59	1.99736e-57	0.0659468	0.611818
695	AT1G64610	Transducin/WD40 repeat-like superfamily protein; CONTAINS InterPro DOMAIN/s: WD40 repeat 2 (InterPro:IPR019782)	2.93163	0.243458	2.58985	0.225359	2.87821	1.07346	3.01598	5.6743	0.00535285	0.0315909	0.005524	0.0148858	1.03739e-76	4.81062e-75	0.000160897	0.000527527	8.39957e-76	2.98321e-74	8.31436e-75	3.52062e-73	0.808138	1
696	AT3G16250	encodes a novel subunit of the chloroplast NAD(P)H dehydrogenase complex	-4.29972	-0.925652	-4.39471	-1.53832	-5.53166	-2.26368	-4.5516	4.91975	0.00234676	0.0168156	1.44946e-08	1.22254e-07	1.75431e-60	4.74473e-59	1.51461e-10	1.29707e-09	8.59814e-72	2.70187e-70	2.88998e-63	8.25482e-62	0.265498	0.877894
697	AT3G26300	putative cytochrome P450	-2.25968	-0.119947	-2.33694	-0.120303	-2.33732	-0.699427	-2.28304	5.02247	0.0475687	0.154087	0.0487061	0.0961843	2.06916e-74	9.02862e-73	0.0186063	0.0378303	3.95801e-74	1.34525e-72	1.707e-74	7.17502e-73	0.179675	0.79922
698	AT4G35380	SEC7-like guanine nucleotide exchange family protein; FUNCTIONS IN: binding	6.47941	1.7669	6.02139	2.13177	6.46622	4.48058	6.38484	2.59207	1.3119e-07	4.86911e-06	4.1909e-09	3.8479e-08	6.39748e-77	2.997e-75	5.27183e-17	9.73143e-16	6.26514e-76	2.23554e-74	5.57163e-75	2.37681e-73	0.853923	1
699	AT4G16860	Confers resistance to Peronospora parasitica. RPP4 is coordinately regulated by transcriptional activation and RNA silencing.	-3.10505	-0.774174	-2.63614	-1.67855	-3.28003	-1.54826	-3.19522	6.35818	0.00465015	0.0282486	5.64925e-14	1.03365e-12	9.95029e-54	2.16469e-52	1.49552e-15	2.37253e-14	7.67953e-74	2.56978e-72	3.49573e-57	8.27274e-56	0.0096464	0.308201
700	AT2G27310	F-box family protein; BEST Arabidopsis thaliana protein match is: F-box family protein (TAIR:AT2G36090.1); Has 105 Blast hits to 105 proteins in 13 species: Archae - 0; Bacteria - 0; Metazoa - 0; Fungi - 0; Plants - 105; Viruses - 0; Other Eukaryotes - 0 (source: NCBI BLink).	3.17292	1.06162	2.82952	-0.0632265	3.17273	1.18523	3.3064	5.80872	3.24455e-08	1.44604e-06	0.514292	0.613902	7.32354e-77	3.41686e-75	1.60776e-07	8.84074e-07	1.46049e-75	5.16312e-74	4.37992e-75	1.87893e-73	0.590719	1
701	AT3G46780	plastid transcriptionally active 16 (PTAC16); FUNCTIONS IN: binding	-4.23114	-0.591234	-4.25675	-2.58183	-5.18288	-2.88092	-4.28877	8.61773	0.0739059	0.207159	1.03418e-18	3.52021e-17	1.4132e-46	2.35959e-45	7.28769e-19	1.66447e-17	2.01456e-74	6.89828e-73	8.53872e-47	1.38139e-45	0.406764	0.94619
702	AT2G32100	ovate family protein 16 (OFP16); CONTAINS InterPro DOMAIN/s: Protein of unknown function DUF623 (InterPro:IPR006458); BEST Arabidopsis thaliana protein match is: ovate family protein 12 (TAIR:AT1G05420.1); Has 251 Blast hits to 251 proteins in 22 species: Archae - 0; Bacteria - 16; Metazoa - 0; Fungi - 0; Plants - 235; Viruses - 0; Other Eukaryotes - 0 (source: NCBI BLink).	-3.93234	-0.932298	-4.34742	-3.00799	-4.33439	-3.52236	-4.77297	2.86021	0.0170199	0.07494	4.12294e-27	3.98516e-25	8.5432e-36	9.32385e-35	5.54449e-29	3.72472e-27	8.21288e-71	2.47553e-69	2.04086e-39	2.47104e-38	0.612716	1
703	AT5G05690	Encodes a member of the CP90A family	-2.68801	-0.596531	-2.58113	-1.1606	-2.6069	-1.6143	-2.55022	5.91343	0.00549723	0.0322403	2.78138e-12	4.02247e-11	3.35524e-57	8.16981e-56	3.01901e-14	4.10685e-13	2.04906e-71	6.33467e-70	1.77308e-60	4.64735e-59	0.656794	1
704	AT4G26520	Aldolase superfamily protein; CONTAINS InterPro DOMAIN/s: Aldolase-type TIM barrel (InterPro:IPR013785)	-3.64819	-0.829935	-3.54021	-1.1683	-3.93491	-2.02702	-4.11866	4.45468	0.000877394	0.00769205	7.48471e-08	5.55066e-07	1.1786e-59	3.08211e-58	1.57949e-10	1.34911e-09	6.02419e-70	1.76926e-68	2.89576e-64	8.60232e-63	0.686699	1
705	AT2G36990	Encodes a general sigma factor in chloroplasts and is probably responsible for the recognition of sigma 70 type standard bacteria-type multi-subunit RNA polymerase (PEP) promoters in young cotyledons. It is a substrate for regulatory phosphorylation by cpCK2	-2.85521	-0.448683	-2.72217	-0.467058	-2.77684	-0.950242	-3.13864	5.62766	0.0326369	0.119299	0.020199	0.0459366	3.4616e-71	1.36486e-69	0.0025809	0.00657729	1.39578e-72	4.49711e-71	1.89907e-72	7.65913e-71	0.359739	0.924187
706	AT5G63130	Octicosapeptide/Phox/Bem1p family protein; CONTAINS InterPro DOMAIN/s: Octicosapeptide/Phox/Bem1p (InterPro:IPR000270); BEST Arabidopsis thaliana protein match is: Octicosapeptide/Phox/Bem1p family protein (TAIR:AT3G48240.1); Has 353 Blast hits to 353 proteins in 15 species: Archae - 0; Bacteria - 0; Metazoa - 0; Fungi - 0; Plants - 353; Viruses - 0; Other Eukaryotes - 0 (source: NCBI BLink).	3.53234	0.407209	2.80442	-0.14976	3.55358	-0.264124	3.30312	4.48976	0.151659	0.328871	0.181838	0.279784	1.0382e-75	4.68171e-74	0.0716251	0.119993	4.46477e-74	1.51077e-72	3.70317e-75	1.5916e-73	0.142082	0.763501
707	AT2G03360	Glycosyltransferase family 61 protein; FUNCTIONS IN: transferase activity	11.6316	0	10.7891	6.96521	12.1592	7.79438	11.4444	1.56507	0.0864524	0.229299	7.22385e-07	4.50296e-06	1.03417e-72	4.29182e-71	7.48848e-08	4.34734e-07	4.80435e-72	1.52647e-70	6.2604e-73	2.57474e-71	0.999731	1
708	AT3G05400	Major facilitator superfamily protein; FUNCTIONS IN: carbohydrate transmembrane transporter activity	5.19977	0.619637	4.1399	1.19941	5.69491	0.11631	4.97469	3.39654	0.00610911	0.0351097	0.0249666	0.0549462	2.4417e-71	9.67725e-70	0.000986796	0.00275442	1.68197e-71	5.22803e-70	6.46435e-73	2.65386e-71	0.0350911	0.512972
709	AT1G72640	NAD(P)-binding Rossmann-fold superfamily protein; FUNCTIONS IN: binding	-3.21527	-0.420425	-2.90402	-1.07179	-3.24423	-1.51818	-2.986	4.22267	0.064387	0.189027	5.01011e-09	4.55623e-08	4.70889e-63	1.38652e-61	8.68941e-10	6.74541e-09	7.41696e-74	2.48767e-72	9.5096e-64	2.75406e-62	0.96058	1
710	AT1G07400	HSP20-like chaperones superfamily protein; CONTAINS InterPro DOMAIN/s: Heat shock protein Hsp20 (InterPro:IPR002068)	3.49241	2.4647	4.75193	4.93705	3.29048	6.96405	2.94054	6.34502	8.64522e-15	1.44558e-12	3.82073e-52	2.3033e-49	2.14231e-37	2.48738e-36	2.49435e-64	2.04074e-61	2.31443e-59	4.8686e-58	3.52785e-53	7.32029e-52	0.149486	0.769362
711	AT2G37250	encodes adenylate kinase that is located in the chloroplast involved in the coordination of metabolism and growth	2.84793	0.733987	2.67033	1.97803	2.79565	2.28977	2.84971	6.28437	0.00101295	0.00863914	4.30759e-37	9.58041e-35	2.35901e-68	8.44378e-67	1.7994e-37	2.62552e-35	6.3066e-75	2.18565e-73	3.84172e-67	1.29041e-65	0.0896118	0.66607
712	AT5G47190	Ribosomal protein L19 family protein; FUNCTIONS IN: structural constituent of ribosome; INVOLVED IN: translation	-2.65932	-0.366633	-2.52884	-0.907342	-3.17659	-1.58523	-2.95164	5.23917	0.0116844	0.0572894	1.25717e-10	1.46412e-09	2.05142e-60	5.51571e-59	1.14417e-11	1.1327e-10	6.17029e-73	2.01927e-71	1.61304e-61	4.38333e-60	0.413794	0.948731
713	AT2G47770	Encodes a membrane-bound protein designated AtTSPO (Arabidopsis thaliana TSPO-related). AtTSPO is related to the bacterial outer membrane tryptophan-rich sensory protein (TspO) and the mammalian mitochondrial 18 kDa Translocator Protein (18 kDa TSPO)	1.1801	0.155594	0.379583	4.65671	1.49727	-0.586643	0.969338	3.62854	1.97128e-29	3.76316e-26	5.64469e-25	4.26761e-23	1.64796e-16	7.22384e-16	1.26322e-60	8.26794e-58	5.51729e-38	5.54343e-37	1.70024e-42	2.35769e-41	3.75425e-11	1.2286e-07
714	AT5G63410	Leucine-rich repeat protein kinase family protein; FUNCTIONS IN: protein serine/threonine kinase activity	-2.89671	0.143797	-2.13844	-0.253965	-2.86369	-0.264708	-3.07101	3.83113	0.177627	0.362404	0.00962321	0.0241323	7.86232e-76	3.56654e-74	0.00756147	0.017152	1.86068e-75	6.55762e-74	5.42142e-74	2.26218e-72	0.151879	0.771791
715	AT5G58260	Encodes subunit NDH-N of NAD(P)H:plastoquinone dehydrogenase complex (Ndh complex) present in the thylakoid membrane of chloroplasts. This subunit is thought to be required for Ndh complex assembly.	-3.29345	-0.482757	-3.48613	-1.08597	-3.90262	-1.83028	-3.5677	6.39435	0.0217599	0.0897816	2.53262e-08	2.0443e-07	4.24614e-62	1.20534e-60	6.09833e-09	4.159e-08	1.23095e-72	3.97164e-71	2.31725e-63	6.64375e-62	0.191782	0.810856
716	AT1G31173	Encodes a microRNA that targets ARF family members ARF6 and ARF8. MicroRNAs are regulatory RNAs with a mature length of ~21-nucleotides that are processed from hairpin precursors by Dicer-like enzymes. MicroRNAs can negatively regulate gene expression by attenuating translation or by directing mRNA cleavage.Mature sequence: UGAAGCUGCCAGCAUGAUCUGG	-12.3911	-1.46317	-5.51709	-4.97073	-7.91794	-6.22078	-7.70964	1.20189	0.000457256	0.00452085	5.56809e-31	7.50317e-29	1.97374e-27	1.52391e-26	1.12122e-34	1.29722e-32	1.65015e-67	4.56541e-66	8.10872e-32	7.28164e-31	0.118697	0.725953
717	AT2G05940	Encodes a receptor-like cytoplasmic kinase that phosphorylates the host target RIN4	2.51855	0.242461	2.10133	-0.112056	2.46608	0.0703006	2.49735	6.56235	0.349049	0.546251	0.510779	0.610887	9.16217e-77	4.266e-75	0.373635	0.460917	5.23422e-75	1.81951e-73	4.99909e-75	2.13655e-73	0.296035	0.89432
718	AT2G47590	photolyase/blue light photoreceptor PHR2 (PHR2) mRNA	-2.55085	-0.508339	-2.31751	-0.647181	-2.97737	-1.04207	-2.72822	6.40225	0.0206183	0.0863704	0.000181641	0.00070252	5.56431e-68	1.97013e-66	3.01486e-06	1.35076e-05	6.39032e-73	2.0883e-71	3.70166e-69	1.33539e-67	0.829131	1
719	AT1G47670	Transmembrane amino acid transporter family protein; FUNCTIONS IN: amino acid transmembrane transporter activity; INVOLVED IN: amino acid transport; LOCATED IN: plasma membrane	-3.52017	-0.379053	-2.88073	-1.53256	-5.80649	-2.08332	-4.59765	2.23512	0.0364451	0.128833	2.07456e-19	7.75269e-18	9.15222e-53	1.9112e-51	1.01007e-20	2.81493e-19	3.0623e-73	1.01082e-71	6.54109e-53	1.34028e-51	0.461917	0.969146
720	AT5G22640	EMB1211 is a MORN (multiple membrane occupation and recognition nexus) motif containing protein involved in embryo development and chloroplast biogenesis.	-3.29503	-0.874998	-3.03838	-0.975825	-3.6448	-1.298	-3.5528	6.08905	0.00665468	0.0373916	0.000237605	0.000895977	3.89822e-65	1.24896e-63	1.87801e-06	8.73356e-06	3.99114e-71	1.21905e-69	1.07451e-68	3.81034e-67	0.198818	0.820486
721	AT3G19850	Phototropic-responsive NPH3 family protein; FUNCTIONS IN: signal transducer activity; INVOLVED IN: response to light stimulus; LOCATED IN: endomembrane system; EXPRESSED IN: 19 plant structures; EXPRESSED DURING: 13 growth stages; CONTAINS InterPro DOMAIN/s: NPH3 (InterPro:IPR004249)	-3.53218	-0.738812	-4.38835	-2.13249	-3.17807	-2.59144	-4.53558	3.41719	0.000111194	0.00141591	4.58157e-19	1.63226e-17	7.26163e-48	1.27178e-46	2.32941e-23	8.7193e-22	3.31851e-70	9.87277e-69	7.02975e-52	1.38467e-50	0.284922	0.885375
722	AT5G23980	Encodes a ferric chelate reductase that is expressed at low levels in roots	-3.09427	-0.442176	-4.45041	-0.605827	-2.77732	-2.4029	-4.42812	3.12871	4.22397e-13	5.17447e-11	1.77232e-10	2.02394e-09	7.74007e-57	1.86838e-55	1.5886e-18	3.47913e-17	9.67546e-67	2.61683e-65	1.09271e-68	3.86295e-67	0.163207	0.782701
723	AT2G36390	Encodes a starch branching enzyme (EC.2.4.1.18) similar to SBE2 from maize and rice. Expressed throughout plant tissues.	-2.31453	-0.542571	-2.72514	-0.492864	-2.54444	-1.24099	-2.51196	7.35883	7.57274e-05	0.00104065	0.000563664	0.00194699	5.24787e-67	1.79163e-65	3.12422e-07	1.64793e-06	5.87125e-70	1.72655e-68	9.69685e-72	3.81676e-70	0.133503	0.749307
724	AT2G15220	Plant basic secretory protein (BSP) family protein; INVOLVED IN: defense response; LOCATED IN: endomembrane system; EXPRESSED DURING: seedling growth; CONTAINS InterPro DOMAIN/s: Uncharacterised protein family	11.9835	6.23457	11.2821	8.01066	12.3409	7.05437	12.141	1.9693	0.0190127	0.0813641	1.75666e-05	8.40819e-05	4.73417e-73	1.98992e-71	3.09472e-05	0.0001162	6.01579e-73	1.97153e-71	7.40116e-72	2.9232e-70	0.00207298	0.140496
725	AT1G72540	Protein kinase superfamily protein; FUNCTIONS IN: protein serine/threonine kinase activity	2.47439	-0.0821128	2.34717	-0.959347	2.5392	-0.344004	2.53024	3.03637	0.450191	0.634903	0.0472532	0.0938264	1.46775e-76	6.77887e-75	0.0972896	0.154911	8.99891e-75	3.10462e-73	8.26401e-75	3.50578e-73	0.340491	0.914415
726	AT2G28720	Histone superfamily protein; FUNCTIONS IN: DNA binding; INVOLVED IN: nucleosome assembly; LOCATED IN: nucleus	-2.01629	0.16771	-2.17248	-1.41174	-1.92976	-2.14535	-2.03686	5.2171	0.00598418	0.0345652	8.36701e-37	1.79132e-34	2.32508e-42	3.29801e-41	3.16767e-35	3.81921e-33	3.7488e-74	1.27604e-72	1.16632e-42	1.62223e-41	0.0290719	0.48626
727	AT1G36622	unknown protein; LOCATED IN: endomembrane system; BEST Arabidopsis thaliana protein match is: unknown protein (TAIR:AT1G36640.1); Has 12 Blast hits to 12 proteins in 2 species: Archae - 0; Bacteria - 0; Metazoa - 0; Fungi - 0; Plants - 12; Viruses - 0; Other Eukaryotes - 0 (source: NCBI BLink).	4.4058	1.23661	4.17977	2.5852	4.39474	4.99806	4.3569	4.59315	8.59327e-17	2.37174e-14	7.11835e-42	2.47071e-39	4.46699e-60	1.18575e-58	1.71729e-65	1.51306e-62	5.15762e-70	1.5206e-68	6.22499e-64	1.82123e-62	0.118434	0.725953
728	AT4G09010	Encodes a thylakoid lumen protein that was initially believed to act as a microsomal ascorbate peroxidase APX4 but to date	-3.35674	-0.651779	-3.62345	-1.89493	-3.94059	-2.69002	-3.57332	5.73677	0.00630864	0.0358784	1.3357e-18	4.513e-17	2.43758e-46	4.05226e-45	1.58439e-19	3.89432e-18	5.65865e-71	1.72149e-69	1.26847e-48	2.20304e-47	0.217294	0.837394
729	AT5G23120	encodes a stability and/or assembly factor of photosystem II	-2.76819	-0.527642	-2.92746	-0.881044	-3.14846	-1.48062	-2.90386	7.17104	0.0101527	0.0515009	9.42415e-07	5.73409e-06	4.88397e-64	1.50008e-62	3.48361e-08	2.13034e-07	3.59741e-72	1.14937e-70	3.61768e-66	1.17053e-64	0.335595	0.91326
730	AT1G17750	Encodes PEPR2	3.4164	0.29184	3.11727	-0.325608	2.99316	0.627556	3.43285	3.33518	0.0200597	0.084661	0.306969	0.419223	2.58913e-76	1.18624e-74	0.0652233	0.110841	1.74268e-74	5.97624e-73	8.36903e-75	3.53723e-73	0.90643	1
731	AT1G67700	unknown protein; FUNCTIONS IN: molecular_function unknown; INVOLVED IN: biological_process unknown; LOCATED IN: chloroplast	-2.69257	-0.328186	-2.87839	-0.861042	-2.91781	-1.53164	-2.90484	7.05263	0.0251177	0.0994806	1.75969e-08	1.45527e-07	5.25303e-63	1.5408e-61	4.78497e-09	3.32466e-08	8.47732e-73	2.76242e-71	3.42164e-64	1.01401e-62	0.270316	0.877894
732	AT1G64355	unknown protein; FUNCTIONS IN: molecular_function unknown; INVOLVED IN: biological_process unknown; LOCATED IN: chloroplast; EXPRESSED IN: 23 plant structures; EXPRESSED DURING: 13 growth stages; CONTAINS InterPro DOMAIN/s: Protein of unknown function DUF3593 (InterPro:IPR021995); Has 301 Blast hits to 301 proteins in 96 species: Archae - 0; Bacteria - 143; Metazoa - 0; Fungi - 0; Plants - 44; Vi…	-2.69844	-0.317706	-2.89792	-1.03735	-3.27836	-1.88424	-2.99746	3.89935	0.00270068	0.0185453	4.70594e-14	8.72197e-13	1.50731e-56	3.6081e-55	1.10416e-14	1.58982e-13	5.8276e-72	1.84901e-70	2.04628e-58	5.06223e-57	0.0683966	0.615169
733	AT3G11480	The gene encodes a SABATH methyltransferase that methylates both salicylic acid and benzoic acid. It is highly expressed in flowers	16.0162	3.98577	11.8612	3.63521	15.9031	4.64632	13.4268	5.10044	1.01542e-06	2.78578e-05	0.274194	0.384644	1.88866e-61	5.29564e-60	4.63932e-06	2.01207e-05	9.95693e-61	2.18271e-59	9.87254e-74	4.09711e-72	0.254778	0.867873
734	AT4G40060	Encodes a homeodomain leucine zipper class I (HD-Zip I) protein.	-2.8651	-0.439395	-2.96298	-1.03815	-2.92151	-1.63579	-3.57937	4.69474	0.00584349	0.0339323	6.05409e-10	6.37056e-09	2.17304e-59	5.61851e-58	5.60189e-11	5.05627e-10	6.56542e-71	1.9868e-69	1.40571e-61	3.82901e-60	0.458622	0.967414
735	AT2G03310	unknown protein; Has 17 Blast hits to 17 proteins in 6 species: Archae - 0; Bacteria - 0; Metazoa - 0; Fungi - 0; Plants - 17; Viruses - 0; Other Eukaryotes - 0 (source: NCBI BLink).	-2.57596	-0.0588374	-2.86185	-0.806601	-2.70539	-1.55853	-3.20142	4.8065	0.0069581	0.0387448	5.0706e-11	6.18187e-10	1.57481e-60	4.27946e-59	5.28167e-11	4.78232e-10	1.18122e-72	3.82196e-71	1.8149e-61	4.92021e-60	0.361169	0.924535
736	AT4G04750	Major facilitator superfamily protein; FUNCTIONS IN: carbohydrate transmembrane transporter activity	-3.25146	-0.311373	-3.64381	-0.202083	-4.02522	-1.75398	-3.61332	2.77052	4.75958e-07	1.46746e-05	4.42089e-06	2.36731e-05	1.45505e-64	4.56606e-63	1.53331e-08	9.89437e-08	2.69314e-68	7.56061e-67	7.12881e-71	2.74465e-69	0.00948534	0.305477
737	AT3G51960	bZIP transcription factor induced by salt stress and promoted salt tolerance. Localized to the cytoplasm and nucleus under control conditions and targeted preferentially to the nucleus under salt stress	3.5118	0.487321	2.65574	0.564353	3.79844	0.118303	3.41481	3.31886	0.0157446	0.0709838	0.0367222	0.0759097	2.06258e-71	8.20306e-70	0.00300047	0.00752021	2.3306e-71	7.18564e-70	6.64915e-72	2.63527e-70	0.0358354	0.516625
738	AT1G48420	Encodes an enzyme that decomposes D-cysteine into pyruvate	-2.25332	-0.182395	-2.33647	-0.37333	-2.35992	-0.840956	-2.50624	5.04577	0.121831	0.285836	0.00286955	0.00834527	5.91339e-70	2.25398e-68	0.0016574	0.0044046	4.61966e-72	1.46982e-70	4.3721e-70	1.63121e-68	0.613202	1
739	AT5G22860	Serine carboxypeptidase S28 family protein; FUNCTIONS IN: serine-type peptidase activity	3.81688	0.154957	3.2514	0.722067	4.18646	1.00627	3.59691	6.9821	0.175225	0.359335	0.00755126	0.019544	4.82039e-72	1.97188e-70	0.00114434	0.00315004	6.6567e-72	2.10624e-70	2.93606e-72	1.17792e-70	0.820614	1
740	AT1G79770	Protein of unknown function (DUF1677); CONTAINS InterPro DOMAIN/s: Protein of unknown function DUF1677	-5.27318	0.326842	-5.25226	-3.94597	-3.94053	-3.67339	-3.9409	0.804095	0.846811	0.909797	5.15592e-39	1.3271e-36	3.45235e-37	3.99023e-36	1.06865e-37	1.62123e-35	1.8591e-73	6.18117e-72	1.43883e-35	1.49144e-34	0.985339	1
741	AT2G30395	Member of the plant specific ovate protein family of unknown function.	4.62574	1.13539	4.47185	-0.600041	4.72633	-0.525382	5.17998	2.05584	0.303806	0.50343	0.0297235	0.0636539	1.43326e-74	6.2881e-73	0.0354731	0.0661363	4.47835e-73	1.47188e-71	6.74405e-73	2.7588e-71	0.142238	0.763501
742	AT5G41050	Pollen Ole e 1 allergen and extensin family protein; FUNCTIONS IN: molecular_function unknown; INVOLVED IN: biological_process unknown; LOCATED IN: endomembrane system; EXPRESSED IN: 22 plant structures; EXPRESSED DURING: 13 growth stages; CONTAINS InterPro DOMAIN/s: Pollen Ole e 1 allergen/extensin (InterPro:IPR006041); BEST Arabidopsis thaliana protein match is: Pollen Ole e 1 allergen and exte…	-3.92525	-0.579171	-3.53702	-1.68324	-4.32628	-2.28316	-4.05405	3.09726	0.0444734	0.147289	1.10437e-14	2.1847e-13	2.6655e-52	5.47635e-51	1.09018e-15	1.75377e-14	2.26573e-71	6.99505e-70	9.60646e-54	2.03199e-52	0.900991	1
743	AT3G17820	encodes a cytosolic glutamine synthetase	3.23831	0.50956	2.50802	1.32491	3.49797	1.27657	3.02094	6.56157	0.00454111	0.0278075	1.0199e-08	8.79993e-08	2.49582e-68	8.91954e-67	2.24262e-10	1.87907e-09	2.13969e-70	6.39063e-69	4.80103e-69	1.72116e-67	0.111507	0.718137
744	AT5G64905	elicitor peptide 3 precursor (PROPEP3); Has 30201 Blast hits to 17322 proteins in 780 species: Archae - 12; Bacteria - 1396; Metazoa - 17338; Fungi - 3422; Plants - 5037; Viruses - 0; Other Eukaryotes - 2996 (source: NCBI BLink).	6.8839	2.24172	6.15637	2.43161	6.62135	3.34958	6.95615	3.31948	0.000728778	0.00658574	7.81199e-05	0.000324963	4.34897e-75	1.927e-73	2.94797e-06	1.32286e-05	7.00935e-74	2.3544e-72	2.02999e-73	8.39405e-72	0.0186114	0.40417
745	AT3G47380	Plant invertase/pectin methylesterase inhibitor superfamily protein; FUNCTIONS IN: enzyme inhibitor activity	3.57852	-0.183939	3.45992	0.37799	3.66092	-0.172879	3.90976	2.68408	0.643861	0.776033	0.629637	0.713516	5.75826e-75	2.54653e-73	0.653818	0.716143	1.82906e-73	6.09013e-72	3.69728e-73	1.52608e-71	0.356358	0.922883
746	AT2G40765	unknown protein; FUNCTIONS IN: molecular_function unknown; INVOLVED IN: biological_process unknown; LOCATED IN: mitochondrion	2.72385	0.567022	2.33954	0.993976	2.73419	1.28527	2.65871	6.98443	0.00891624	0.0469461	4.11344e-08	3.1986e-07	1.03724e-73	4.43303e-72	2.555e-09	1.84987e-08	3.20834e-74	1.09696e-72	6.63312e-72	2.63347e-70	0.157896	0.778349
747	AT3G10060	FKBP-like peptidyl-prolyl cis-trans isomerase family protein; FUNCTIONS IN: FK506 binding	-2.26627	-0.2956	-2.47978	-1.12401	-2.89304	-1.46403	-2.6362	5.38679	0.162299	0.342889	8.99232e-14	1.60184e-12	2.16317e-55	5.01049e-54	1.95858e-13	2.43051e-12	7.38199e-72	2.32929e-70	1.27554e-55	2.85911e-54	0.261705	0.874126
748	AT1G10140	Uncharacterised conserved protein UCP031279; FUNCTIONS IN: molecular_function unknown; INVOLVED IN: biological_process unknown; LOCATED IN: plasma membrane; EXPRESSED IN: 23 plant structures; EXPRESSED DURING: 13 growth stages; CONTAINS InterPro DOMAIN/s: Uncharacterised conserved protein UCP031279 (InterPro:IPR016972); BEST Arabidopsis thaliana protein match is: Uncharacterised conserved protein…	3.65321	0.531986	3.14086	0.456434	3.2247	1.08724	3.68091	6.85201	0.0103769	0.0523435	0.0239552	0.0531442	3.42016e-75	1.5243e-73	0.00295052	0.00740637	1.0273e-73	3.42553e-72	1.15196e-73	4.77198e-72	0.145815	0.767424
749	AT2G16990	Major facilitator superfamily protein; FUNCTIONS IN: tetracycline transporter activity; INVOLVED IN: transmembrane transport; LOCATED IN: endomembrane system; EXPRESSED IN: 22 plant structures; EXPRESSED DURING: 13 growth stages; CONTAINS InterPro DOMAIN/s: Major facilitator superfamily MFS-1 (InterPro:IPR011701)	-4.13058	-0.623121	-4.51661	-1.39717	-3.58925	-4.0512	-5.63408	2.07753	1.7868e-12	2.01636e-10	9.8937e-22	4.9378e-20	1.66229e-41	2.25859e-40	2.30794e-25	1.06148e-23	2.78556e-65	7.12183e-64	3.54489e-55	7.83845e-54	0.742481	1
750	AT1G15415	The protein encoded by this gene was identified as a part of pollen proteome by mass spec analysis. It has weak homology to LEA (late embryo abundant) proteins. Encodes protein phosphatase 2A (PP2A) B'gamma subunit. Targeted to nucleus and cytosol.	6.29558	2.7756	6.07633	2.81919	5.93692	4.89937	6.70336	4.40409	1.07857e-14	1.77755e-12	5.1093e-15	1.06792e-13	1.77735e-71	7.09332e-70	1.84794e-27	1.05421e-25	3.92538e-71	1.20057e-69	5.40853e-72	2.15851e-70	0.0359588	0.517243
751	AT4G23290	Encodes a cysteine-rich receptor-like protein kinase.	-4.10544	-0.701989	-3.77989	-2.64884	-4.55369	-2.44733	-4.1182	2.66388	0.115519	0.276701	1.23497e-21	6.05797e-20	1.99059e-42	2.83762e-41	6.55355e-22	2.05938e-20	5.13753e-71	1.56503e-69	1.93245e-44	2.89148e-43	0.347957	0.916323
752	AT2G27040	AGO4 is a member of a class of PAZ/PIWI domain containing proteins involved in siRNA mediated gene silencing.Loss of function mutations have reduced site specific CpNpG and CpHpH methylation and increased susceptibility to bacterial pathogens.	-2.76698	-0.0683001	-2.1554	-0.626775	-3.36385	-0.909528	-3.11038	4.07713	0.172833	0.35637	4.4576e-07	2.88378e-06	3.28998e-67	1.13504e-65	5.70364e-08	3.3675e-07	4.9442e-73	1.62266e-71	1.38137e-65	4.35875e-64	0.794093	1
753	AT4G39710	FK506-binding protein 16-2 (FKBP16-2); FUNCTIONS IN: FK506 binding	-3.49429	-0.412206	-3.5683	-1.22371	-4.43767	-1.69679	-3.78315	5.93177	0.10631	0.262141	2.85205e-08	2.28363e-07	3.1313e-61	8.70532e-60	2.23829e-08	1.41058e-07	1.42791e-71	4.45041e-70	4.70175e-61	1.25241e-59	0.233265	0.853754
754	AT5G52300	encodes a protein that is induced in expression in response to water deprivation such as cold	-3.20256	-0.968027	-5.87986	4.42964	-1.78819	-2.82581	-5.53102	4.60113	5.77482e-21	2.93977e-18	4.51927e-10	4.86729e-09	5.08127e-24	3.34392e-23	2.05466e-34	2.31863e-32	1.91457e-36	1.82214e-35	1.45181e-49	2.62287e-48	0.00455828	0.216157
755	AT1G53000	Encodes a mitochondrial-localized CMP-KDO (3-deoxy-D-manno-octulosonate) synthetase. This is the enzyme activating KDO as a nucleotide sugar prior to its incorporation into rhamnogalacturonan-II. Heterozygous mutants are defective in pollen development and in pollen tube elongation.	-2.9302	-0.25706	-2.35669	-0.422909	-3.16208	-1.04807	-3.38695	3.71405	0.0123439	0.0595437	2.6226e-05	0.000121151	3.46527e-68	1.23456e-66	2.60214e-06	1.18016e-05	2.40483e-71	7.40456e-70	1.47085e-68	5.16784e-67	0.453787	0.967273
756	AT3G19515	CONTAINS InterPro DOMAIN/s: Apoptosis inhibitory 5 (InterPro:IPR008383); BEST Arabidopsis thaliana protein match is: unknown protein (TAIR:AT1G23935.1); Has 546 Blast hits to 394 proteins in 84 species: Archae - 0; Bacteria - 3; Metazoa - 210; Fungi - 15; Plants - 143; Viruses - 0; Other Eukaryotes - 175 (source: NCBI BLink).	-2.78073	-0.253237	-1.85046	-0.0299935	-2.38452	-0.247026	-2.87916	4.26914	0.00266981	0.0183719	0.00407634	0.0114074	3.84087e-74	1.66012e-72	0.00141768	0.00382298	2.25109e-72	7.22239e-71	6.60534e-73	2.70689e-71	0.00334468	0.18151
757	AT1G51760	encodes a member of the six Arabidopsis IAA-amino acid conjugate hydrolase subfamily and conjugates and conjugates IAA-Ala in vitro. Gene is expressed most strongly in roots	4.58416	1.22372	4.29757	0.782655	4.38952	1.97948	4.7455	9.34206	2.74307e-05	0.000452399	0.0181516	0.0418748	3.29318e-73	1.39704e-71	2.50807e-06	1.13975e-05	1.09962e-71	3.43658e-70	1.83747e-71	7.17083e-70	0.349447	0.917019
758	AT4G21790	encodes a host factor that is required for TMV virus multiplication.	2.28571	-0.170078	1.7133	-0.0738339	2.24183	-0.283149	2.38072	7.34585	0.142518	0.316203	0.113211	0.191722	6.84835e-74	2.93237e-72	0.0936303	0.150034	1.07178e-72	3.47276e-71	9.98728e-73	4.07097e-71	0.120039	0.727087
759	AT3G59690	IQ-domain 13 (IQD13); FUNCTIONS IN: calmodulin binding; LOCATED IN: plasma membrane; EXPRESSED IN: 19 plant structures; EXPRESSED DURING: 8 growth stages; CONTAINS InterPro DOMAIN/s: IQ calmodulin-binding region (InterPro:IPR000048); BEST Arabidopsis thaliana protein match is: IQ-domain 14 (TAIR:AT2G43680.1); Has 1694 Blast hits to 1201 proteins in 100 species: Archae - 0; Bacteria - 16; Metazoa …	3.42021	-0.0844292	3.11876	-0.224161	3.27593	0.402245	3.73213	3.21313	0.230799	0.426687	0.229374	0.334809	3.56604e-74	1.54425e-72	0.322786	0.410457	1.20024e-72	3.878e-71	1.78492e-72	7.22419e-71	0.949009	1
760	AT5G01340	Mitochondrial substrate carrier family protein; FUNCTIONS IN: transporter activity	4.0017	0.334127	3.67502	1.10568	3.82515	3.2724	3.98718	4.75125	3.23566e-11	2.90676e-09	1.25955e-20	5.51696e-19	4.79294e-70	1.83606e-68	6.18183e-34	6.71153e-32	1.95134e-71	6.04888e-70	7.32686e-70	2.71153e-68	0.0322659	0.500272
761	AT1G48850	embryo defective 1144 (EMB1144); FUNCTIONS IN: chorismate synthase activity; INVOLVED IN: aromatic amino acid family biosynthetic process	2.9735	0.620579	2.7087	1.16067	3.00389	1.56443	3.0407	7.44515	0.0126322	0.0605646	7.73681e-10	7.98715e-09	7.42542e-73	3.09839e-71	5.81537e-11	5.24276e-10	2.09472e-73	6.95446e-72	4.95215e-71	1.91305e-69	0.255883	0.870104
762	AT2G36770	UDP-Glycosyltransferase superfamily protein; FUNCTIONS IN: transferase activity	5.2697	1.76743	4.57968	2.28819	5.19671	2.99195	5.18286	3.76412	2.9142e-05	0.000475827	1.20024e-09	1.19857e-08	8.18893e-73	3.41077e-71	5.47251e-12	5.64722e-11	2.21629e-72	7.12074e-71	4.58837e-71	1.77551e-69	0.0156672	0.377329
763	AT3G46130	Encodes a putative transcription factor (MYB48) that functions to regulate flavonol biosynthesis primarily in cotyledons.	-3.91738	-0.0343866	-3.25282	-1.87246	-3.41665	-2.09551	-3.60607	2.64678	0.602679	0.747411	2.37425e-21	1.13785e-19	1.12026e-48	2.02869e-47	4.9796e-20	1.2875e-18	4.38542e-72	1.39723e-70	2.62109e-47	4.35733e-46	0.388676	0.940957
764	AT5G50950	Encodes a fumarase enzyme initially shown to be in the mitochondria through proteomic studies but later shown to be present in the cytosol using an RFP fluorescent protein tag. It appears to be important for the accumulation of fumarate from malate in leaves in the light	1.74804	-0.126611	1.00549	-1.02781	1.7343	-2.73872	1.47495	7.93553	1.58683e-09	9.98655e-08	1.23444e-21	6.05797e-20	2.30455e-71	9.14952e-70	3.12687e-23	1.14243e-21	8.05729e-70	2.3573e-68	7.03173e-73	2.87135e-71	0.000193528	0.0330846
765	AT4G34220	Leucine-rich repeat protein kinase family protein; FUNCTIONS IN: protein serine/threonine kinase activity	-4.56932	-1.30762	-4.70252	-4.02303	-5.67706	-4.50943	-5.03245	2.63301	0.00888987	0.046859	6.63814e-29	7.49096e-27	4.54105e-27	3.45603e-26	9.68424e-32	8.49987e-30	5.82686e-66	1.52725e-64	3.42923e-31	3.00064e-30	0.970096	1
766	AT1G02460	Pectin lyase-like superfamily protein; FUNCTIONS IN: polygalacturonase activity; INVOLVED IN: carbohydrate metabolic process; EXPRESSED IN: stem	2.25213	-0.255189	1.55753	-1.67605	2.51102	-0.524396	1.97345	3.4104	0.000202474	0.00233784	4.32659e-06	2.31899e-05	8.33215e-72	3.36697e-70	1.21198e-07	6.80824e-07	3.96074e-70	1.17377e-68	2.65447e-72	1.06682e-70	0.0399173	0.530717
767	AT5G57110	Arabidopsis-autoinhibited Ca2+ -ATPase	-2.72911	-0.674216	-2.81108	-1.57921	-2.74344	-2.20989	-3.06826	5.12566	0.000987957	0.00847301	1.41131e-19	5.4064e-18	7.31978e-44	1.10827e-42	5.22958e-22	1.65468e-20	9.83981e-67	2.65814e-65	1.59535e-48	2.76237e-47	0.565222	1
768	AT3G49130	SWAP (Suppressor-of-White-APricot)/surp RNA-binding domain-containing protein; FUNCTIONS IN: RNA binding; INVOLVED IN: RNA processing; LOCATED IN: cellular_component unknown; EXPRESSED IN: stamen; EXPRESSED DURING: 4 anthesis; CONTAINS InterPro DOMAIN/s: SWAP/Surp (InterPro:IPR000061); BEST Arabidopsis thaliana protein match is: SWAP (Suppressor-of-White-APricot)/surp domain-containing protein (T…	4.55691	-0.780977	4.47345	-0.714705	4.84092	1.87141	4.6496	2.39182	7.23347e-05	0.00100488	0.000139318	0.000549596	3.77046e-73	1.59068e-71	1.847e-06	8.60507e-06	5.90652e-72	1.87146e-70	1.7075e-71	6.67499e-70	0.00113087	0.10041
769	AT5G34930	arogenate dehydrogenase; FUNCTIONS IN: binding	2.6687	0.0879157	2.37079	0.210435	2.80522	0.838461	2.92486	5.29247	0.0924444	0.238697	0.00654826	0.0172601	9.55017e-72	3.85168e-70	0.0028808	0.0072465	8.37969e-72	2.63684e-70	8.02937e-70	2.96195e-68	0.813295	1
770	AT5G17990	Encodes the tryptophan biosynthetic enzyme phosphoribosylanthranilate transferase (PAT1	3.35339	0.757794	3.25845	0.612771	3.39444	1.37283	3.69613	7.87466	0.00250441	0.0176538	0.015852	0.0372449	3.57806e-73	1.51229e-71	9.98366e-05	0.000341607	3.34919e-72	1.07305e-70	9.38424e-72	3.70007e-70	0.49263	0.981477
771	AT1G43160	encodes a member of the ERF (ethylene response factor) subfamily B-4 of ERF/AP2 transcription factor family (RAP2.6). The protein contains one AP2 domain. There are 7 members in this subfamily.	3.23243	0.288349	2.81677	0.109721	2.92115	-0.428322	3.14295	3.80114	0.221712	0.416345	0.14572	0.234281	4.11672e-74	1.776e-72	0.301475	0.388644	3.58573e-72	1.14723e-70	3.10291e-72	1.24268e-70	0.0225279	0.440656
772	AT4G18950	Integrin-linked protein kinase family; FUNCTIONS IN: protein serine/threonine/tyrosine kinase activity	2.12201	-0.0943263	1.64457	-0.324003	2.00886	0.121341	2.03347	5.9031	0.0552231	0.170676	0.154399	0.245345	6.6168e-73	2.76602e-71	0.109691	0.171231	2.77157e-71	8.51086e-70	2.27047e-71	8.83056e-70	0.931314	1
773	AT1G71030	Encodes a putative myb family transcription factor. In contrast to most other myb-like proteins its myb domain consists of a single repeat. A proline-rich region potentially involved in transactivation is found in the C-terminal part of the protein. Its transcript accumulates mainly in leaves.	-2.97682	0.0664177	-2.8976	-2.48655	-3.16355	-2.51178	-3.24591	5.54538	0.99626	0.998709	7.2706e-30	9.00296e-28	2.04437e-35	2.19459e-34	2.96312e-28	1.85462e-26	1.05208e-71	3.30153e-70	6.93356e-34	6.7474e-33	0.910754	1
774	AT3G06980	DEA(D/H)-box RNA helicase family protein; FUNCTIONS IN: helicase activity	-2.49658	-0.594543	-2.36737	-0.462716	-2.62494	-1.09459	-3.0752	4.7341	0.000304699	0.00325816	0.000993961	0.00322653	1.50107e-64	4.69762e-63	2.18104e-06	1.00307e-05	7.16435e-67	1.95615e-65	1.72303e-68	6.01696e-67	0.252418	0.864903
775	AT3G61080	Protein kinase superfamily protein; FUNCTIONS IN: kinase activity; INVOLVED IN: biological_process unknown; LOCATED IN: mitochondrion	-2.76333	-0.390935	-2.81849	-0.950928	-3.15813	-1.6403	-2.63663	4.35157	0.00350677	0.0227637	2.34285e-10	2.63864e-09	9.76694e-59	2.48878e-57	1.68485e-11	1.62855e-10	9.96012e-70	2.89184e-68	4.76351e-60	1.23302e-58	0.0924543	0.673006
776	AT1G80640	Protein kinase superfamily protein; FUNCTIONS IN: kinase activity; INVOLVED IN: protein amino acid phosphorylation; LOCATED IN: endomembrane system; EXPRESSED IN: 21 plant structures; EXPRESSED DURING: 13 growth stages; CONTAINS InterPro DOMAIN/s: Protein kinase	-3.32776	-0.400951	-2.69032	-0.908908	-3.85951	-1.2189	-3.51809	3.66909	0.0792398	0.216614	1.74234e-06	1.00487e-05	2.65698e-64	8.28111e-63	8.58339e-08	4.93174e-07	3.18902e-71	9.77967e-70	4.38528e-64	1.2929e-62	0.54034	1
777	AT2G38530	Involved in lipid transfer between membranes. Belongs to a family of Lipid transfer proteins. Sequence similarity to other plant/Arabidopsis LPT genes but highest similarity to LPT1. Stress and pathogen-inducible motifs found in the upstream region. Expressed in flower	-2.30634	0.968686	-2.45387	-1.76957	-3.08346	-1.4619	-2.46952	3.97392	0.00251299	0.0176696	2.56338e-23	1.58717e-21	1.17316e-39	1.49056e-38	5.06361e-26	2.52168e-24	1.24476e-66	3.3547e-65	6.16959e-41	8.03028e-40	0.0285871	0.484076
778	AT5G59820	Encodes a zinc finger protein involved in high light and cold acclimation. Overexpression of this putative transcription factor increases the expression level of 9 cold-responsive genes and represses the expression level of 15 cold-responsive genes	4.18413	2.01021	3.74644	0.474754	3.94377	0.447617	4.24159	5.03722	3.63822e-07	1.18219e-05	3.79263e-05	0.000169195	1.97819e-73	8.40748e-72	8.00558e-09	5.3592e-08	1.49965e-71	4.66766e-70	1.37403e-71	5.38979e-70	6.03192e-05	0.0145452
779	AT3G54950	Encodes pPLAIIIbeta	3.65294	1.15135	3.29747	1.27819	3.6523	1.92026	3.61835	5.09983	4.09869e-05	0.000632275	1.80981e-06	1.03881e-05	6.42923e-72	2.616e-70	1.64899e-09	1.22686e-08	1.83566e-71	5.69801e-70	4.33242e-70	1.61904e-68	0.123336	0.733149
780	AT1G12250	Pentapeptide repeat-containing protein; FUNCTIONS IN: molecular_function unknown; INVOLVED IN: biological_process unknown; LOCATED IN: thylakoid	-2.52582	-0.271601	-2.47616	-0.773819	-2.50912	-1.35693	-2.75795	5.12739	0.0307281	0.114495	1.26039e-08	1.07374e-07	3.09048e-60	8.261e-59	6.0518e-09	4.12971e-08	2.51971e-69	7.26972e-68	2.67823e-61	7.19261e-60	0.977654	1
781	AT4G12880	early nodulin-like protein 19 (ENODL19); FUNCTIONS IN: electron carrier activity	-2.75876	0.193488	-3.46344	-0.392064	-3.86608	-1.86455	-3.55958	3.28472	6.23561e-06	0.00013202	1.01364e-11	1.36191e-10	3.12315e-60	8.32889e-59	3.09095e-11	2.88304e-10	7.43633e-71	2.24442e-69	1.69157e-63	4.88041e-62	0.000292056	0.0428454
782	AT3G02140	Encodes a protein that acts in the nucleus and is an important negative regulator of ABA and salt stress responses	3.81514	0.858568	3.31482	0.72717	3.70853	1.70044	3.83877	4.3671	0.000319193	0.0033814	0.00254259	0.00748947	1.20841e-72	4.98779e-71	2.63923e-06	1.19604e-05	1.08555e-71	3.39724e-70	9.27347e-71	3.56437e-69	0.399396	0.943234
783	AT3G56130	biotin/lipoyl attachment domain-containing protein; FUNCTIONS IN: binding; LOCATED IN: chloroplast; EXPRESSED IN: 22 plant structures; EXPRESSED DURING: 13 growth stages; CONTAINS InterPro DOMAIN/s: Single hybrid motif (InterPro:IPR011053)	-2.48459	-0.472558	-2.73834	-0.844914	-2.50304	-1.69885	-2.86068	4.86295	7.09581e-05	0.000989354	3.68154e-10	4.03332e-09	1.48481e-55	3.45321e-54	6.50577e-13	7.54221e-12	4.21708e-66	1.11553e-64	1.48583e-60	3.90338e-59	0.558757	1
784	AT5G02580	Plant protein 1589 of unknown function; CONTAINS InterPro DOMAIN/s: Conserved hypothetical protein CHP01589	8.78182	2.59718	6.3655	-0.269559	8.5688	-3.89771	7.41477	1.88582	1.3292e-05	0.000246058	0.0151702	0.0358341	3.65217e-64	1.12907e-62	5.07692e-06	2.18654e-05	9.58148e-63	2.26048e-61	1.28048e-70	4.88075e-69	0.0371929	0.523029
785	AT4G00730	Encodes a homeodomain protein of the HD-GLABRA2 group. Involved in the accumulation of anthocyanin and in root development	-2.69197	-0.4195	-2.23309	-0.984226	-2.928	-0.723537	-2.955	6.33966	0.0763687	0.211439	2.9715e-06	1.64343e-05	8.11219e-64	2.46791e-62	2.83633e-06	1.27652e-05	2.6516e-71	8.1534e-70	6.8234e-65	2.08136e-63	0.0140877	0.357321
786	AT3G51950	Zinc finger (CCCH-type) family protein / RNA recognition motif (RRM)-containing protein; FUNCTIONS IN: RNA binding	-3.0271	-0.620321	-2.98551	-1.12236	-2.92551	-2.03036	-3.44	5.59454	0.000115439	0.00146315	2.15583e-11	2.78859e-10	2.29431e-52	4.73069e-51	8.88883e-14	1.14461e-12	5.89358e-66	1.54297e-64	3.12568e-57	7.42e-56	0.617557	1
787	AT3G43250	Family of unknown function (DUF572) ; CONTAINS InterPro DOMAIN/s: Protein of unknown function DUF572 (InterPro:IPR007590); BEST Arabidopsis thaliana protein match is: Family of unknown function (DUF572) (TAIR:AT2G32050.1); Has 1346 Blast hits to 1149 proteins in 221 species: Archae - 2; Bacteria - 13; Metazoa - 444; Fungi - 243; Plants - 125; Viruses - 0; Other Eukaryotes - 519 (source: NCBI BLin…	6.28248	-0.0488762	6.00769	0.180267	5.76106	2.1616	6.57263	3.82727	0.00533055	0.0314884	0.00378289	0.0106814	6.42329e-73	2.69496e-71	0.000181827	0.000590153	3.21717e-71	9.85279e-70	1.38373e-71	5.41853e-70	0.417248	0.949565
788	AT5G54840	Monomeric G protein. Expressed in the root quiescent center	3.19979	0.970761	2.90426	1.12889	3.22527	1.90231	3.28247	5.49873	7.39765e-06	0.000152672	2.89891e-08	2.31791e-07	2.76556e-70	1.07016e-68	1.50372e-12	1.67463e-11	6.244e-71	1.89203e-69	1.22415e-68	4.32092e-67	0.252958	0.865326
789	AT2G28120	Major facilitator superfamily protein; INVOLVED IN: N-terminal protein myristoylation	2.76131	0.428603	2.80904	0.847903	2.86165	1.59143	2.80021	4.53811	0.00589128	0.0341482	8.50852e-08	6.25523e-07	4.61067e-71	1.81168e-69	6.43602e-10	5.08226e-09	6.639e-71	2.00641e-69	3.05807e-70	1.15411e-68	0.36655	0.928238
790	AT1G03600	PSB27; FUNCTIONS IN: molecular_function unknown; INVOLVED IN: photosystem II repair; LOCATED IN: thylakoid	-3.53603	-0.658377	-3.2278	-0.996086	-4.13011	-1.46548	-3.642	6.89561	0.0259443	0.101683	5.73531e-05	0.000245624	3.74776e-63	1.10922e-61	1.15013e-06	5.55736e-06	2.389e-69	6.9013e-68	2.5261e-64	7.5251e-63	0.988256	1
791	AT4G24350	Phosphorylase superfamily protein; FUNCTIONS IN: catalytic activity	4.27517	0.561623	3.91004	-0.535031	3.84687	-0.256741	4.44536	9.71607	0.274757	0.474028	0.0722633	0.13377	8.33365e-72	3.36697e-70	0.0817756	0.134115	3.9741e-70	1.17621e-68	4.31662e-70	1.61577e-68	0.133411	0.749307
792	AT1G69920	Encodes glutathione transferase belonging to the tau class of GSTs. Naming convention according to Wagner et al. (2002).	9.75998	2.78636	8.72151	4.04396	9.65064	4.26047	9.70005	5.30455	0.00834341	0.0445324	9.7175e-07	5.886e-06	1.42009e-71	5.70728e-70	2.20396e-06	1.0126e-05	2.28261e-70	6.79973e-69	2.21221e-70	8.39027e-69	0.00662409	0.25895
793	AT5G62150	peptidoglycan-binding LysM domain-containing protein; FUNCTIONS IN: molecular_function unknown; INVOLVED IN: cell wall macromolecule catabolic process; LOCATED IN: endomembrane system; EXPRESSED IN: 15 plant structures; EXPRESSED DURING: 6 growth stages; BEST Arabidopsis thaliana protein match is: peptidoglycan-binding LysM domain-containing protein (TAIR:AT4G25433.1); Has 63 Blast hits to 63 pro…	5.43478	1.95966	4.68883	2.83064	5.05525	3.00434	5.28664	2.24999	0.000431793	0.00431943	6.13681e-10	6.44576e-09	1.72297e-71	6.88828e-70	6.56981e-10	5.18433e-09	1.47997e-70	4.43758e-69	1.02207e-69	3.75818e-68	0.000293641	0.0428454
794	AT3G52180	Encodes a plant-specific glucan phosphatase that contains a noncatalytic carbohydrate-binding module as well as a dual specificity protein phosphatase domain. SEX4 can dephosphorylate C6- and C3-glucosyl residues on native starch grains and related maltodextrin compounds in vitro. This protein interacts with the plant SnRK AKIN11	-1.80564	-0.140577	-2.17808	-0.0927481	-2.1509	-0.65527	-2.34394	6.18301	0.011698	0.0573217	0.0325163	0.0686683	1.27991e-68	4.64662e-67	0.00430283	0.0103834	1.57453e-68	4.46403e-67	2.81707e-69	1.01949e-67	0.146618	0.767424
795	AT1G73880	UDP-glucosyl transferase 89B1 (UGT89B1); FUNCTIONS IN: in 7 functions; INVOLVED IN: metabolic process; LOCATED IN: cellular_component unknown; CONTAINS InterPro DOMAIN/s: UDP-glucuronosyl/UDP-glucosyltransferase (InterPro:IPR002213); BEST Arabidopsis thaliana protein match is: UDP-Glycosyltransferase superfamily protein (TAIR:AT1G51210.1); Has 6052 Blast hits to 5982 proteins in 308 species: Arch…	3.25763	0.64017	2.95096	1.09497	3.41018	0.877601	3.34734	5.30006	0.128355	0.295601	0.000858466	0.00283491	1.3397e-70	5.2105e-69	0.00235614	0.00605705	1.986e-70	5.94709e-69	3.14956e-69	1.13802e-67	0.0482184	0.563734
796	AT1G12640	MBOAT (membrane bound O-acyl transferase) family protein; FUNCTIONS IN: acyltransferase activity; INVOLVED IN: biological_process unknown; LOCATED IN: plasma membrane	2.51415	-0.0280438	1.8883	0.154406	2.5867	0.317242	2.41189	6.76391	0.127513	0.294641	0.132958	0.218056	1.95685e-70	7.59787e-69	0.0359422	0.0668586	8.88005e-70	2.5947e-68	7.31861e-70	2.71153e-68	0.592622	1
797	AT4G28085	unknown protein; Has 30201 Blast hits to 17322 proteins in 780 species: Archae - 12; Bacteria - 1396; Metazoa - 17338; Fungi - 3422; Plants - 5037; Viruses - 0; Other Eukaryotes - 2996 (source: NCBI BLink).	4.37775	0.837344	3.63666	0.683558	4.13241	1.10893	4.17709	4.88146	0.0255818	0.100692	0.14058	0.227558	4.85639e-72	1.98307e-70	0.0236444	0.0464792	2.16098e-70	6.44579e-69	1.47139e-70	5.5991e-69	0.0942291	0.676823
798	AT4G34881	unknown protein; FUNCTIONS IN: molecular_function unknown; INVOLVED IN: biological_process unknown; LOCATED IN: endomembrane system; Has 30201 Blast hits to 17322 proteins in 780 species: Archae - 12; Bacteria - 1396; Metazoa - 17338; Fungi - 3422; Plants - 5037; Viruses - 0; Other Eukaryotes - 2996 (source: NCBI BLink).	-2.14281	-0.384212	-2.05228	-0.00644542	-2.12762	-0.75756	-2.37579	6.31422	0.00030023	0.00322139	0.20216	0.303398	4.41686e-67	1.51924e-65	0.000743264	0.00212621	5.3277e-66	1.40284e-64	3.20147e-70	1.20624e-68	0.945692	1
799	AT4G11900	S-locus lectin protein kinase family protein; FUNCTIONS IN: in 6 functions; INVOLVED IN: protein amino acid phosphorylation	-2.52783	-0.591637	-2.63004	-0.084467	-2.65367	-0.1407	-3.45096	4.6363	0.0157504	0.0709838	0.0339798	0.0712307	3.14204e-69	1.16847e-67	0.0156108	0.0325073	1.68256e-69	4.86666e-68	1.0143e-70	3.89206e-69	0.0276055	0.476913
800	AT4G23820	Pectin lyase-like superfamily protein; FUNCTIONS IN: polygalacturonase activity; INVOLVED IN: carbohydrate metabolic process; LOCATED IN: endomembrane system; EXPRESSED IN: 22 plant structures; EXPRESSED DURING: 13 growth stages; CONTAINS InterPro DOMAIN/s: Pectin lyase fold/virulence factor (InterPro:IPR011050)	-5.17695	-1.11068	-4.85142	-3.98065	-6.1235	-4.05339	-5.89925	2.35456	0.0862532	0.228876	1.84973e-25	1.50261e-23	1.1606e-30	1.03291e-29	8.6974e-27	4.63349e-25	2.10268e-66	5.60747e-65	3.59052e-33	3.41719e-32	0.371516	0.932588
801	AT3G28080	nodulin MtN21-like transporter family protein	-2.66959	-0.480491	-2.79304	-1.54283	-2.96614	-2.03792	-2.71837	4.8088	0.0351091	0.125505	3.71948e-19	1.34819e-17	4.08871e-46	6.73358e-45	9.15719e-20	2.30014e-18	2.55064e-68	7.16932e-67	9.40342e-48	1.59921e-46	0.446266	0.964558
802	AT5G14420	Encodes RGLG2 (RING domain ligase 2)	2.10452	-0.39073	1.59177	-0.291288	2.24096	0.128248	2.08478	5.97986	0.0237905	0.0957099	0.0233121	0.0518882	8.61535e-70	3.25677e-68	0.012376	0.0265657	3.42089e-69	9.84494e-68	5.70896e-69	2.04345e-67	0.336712	0.913806
803	AT1G64680	unknown protein; BEST Arabidopsis thaliana protein match is: unknown protein (TAIR:AT1G03055.1); Has 146 Blast hits to 146 proteins in 26 species: Archae - 0; Bacteria - 6; Metazoa - 0; Fungi - 0; Plants - 125; Viruses - 0; Other Eukaryotes - 15 (source: NCBI BLink).	-2.75835	-0.309841	-2.73823	-0.703035	-3.25212	-1.24557	-2.88335	6.72913	0.0755303	0.210033	2.18309e-05	0.000102417	5.4614e-64	1.67483e-62	7.19779e-06	3.02767e-05	9.08152e-70	2.64681e-68	6.30729e-64	1.84295e-62	0.263143	0.875665
804	AT3G57190	Encodes a chloroplast stroma-localized ribosomal peptide chain release factor that is involved in the light- and stress-dependent regulation of stability of 3' processed petB transcripts to adjust cytochrome b(6) levels. It appears to bind to the 3'-UTR of petB RNA	-3.04465	-0.127387	-2.59986	-0.493693	-3.13346	-1.08969	-3.03117	4.07357	0.0707673	0.201434	0.000134506	0.000531803	2.87102e-66	9.54563e-65	6.96225e-05	0.000244618	4.71648e-70	1.39234e-68	1.04415e-65	3.30377e-64	0.826013	1
805	AT5G21430	Chaperone DnaJ-domain superfamily protein; FUNCTIONS IN: heat shock protein binding; LOCATED IN: chloroplast thylakoid membrane	-2.97951	-0.372214	-2.98377	-0.67736	-3.90516	-1.41877	-3.0609	5.95682	0.00233871	0.0167684	5.19388e-06	2.7453e-05	1.82965e-63	5.4789e-62	3.00268e-07	1.58711e-06	9.64332e-69	2.74763e-67	7.95007e-64	2.31411e-62	0.0373856	0.524982
806	AT5G54130	Calcium-binding endonuclease/exonuclease/phosphatase family; FUNCTIONS IN: calcium ion binding; EXPRESSED IN: 24 plant structures; EXPRESSED DURING: 15 growth stages; CONTAINS InterPro DOMAIN/s: EF-Hand 1	2.09531	0.553972	1.54825	-1.42663	2.33086	-1.20471	2.34431	4.01849	0.0957082	0.24388	2.18608e-13	3.69585e-12	2.74982e-72	1.13093e-70	8.94419e-14	1.15109e-12	1.45427e-70	4.36624e-69	1.2522e-70	4.78091e-69	0.131074	0.744464
807	AT3G12830	SAUR-like auxin-responsive protein family ; CONTAINS InterPro DOMAIN/s: Auxin responsive SAUR protein (InterPro:IPR003676); BEST Arabidopsis thaliana protein match is: SAUR-like auxin-responsive protein family (TAIR:AT1G56150.1); Has 1206 Blast hits to 1201 proteins in 26 species: Archae - 0; Bacteria - 0; Metazoa - 0; Fungi - 0; Plants - 1205; Viruses - 0; Other Eukaryotes - 1 (source: NCBI BLin…	3.04536	0.519765	2.59097	0.699227	3.21304	0.820309	3.06179	5.04286	0.136242	0.307158	0.0208144	0.0471022	7.22664e-70	2.74086e-68	0.0084522	0.0189196	9.99822e-70	2.89923e-68	1.58634e-68	5.55657e-67	0.192258	0.810856
808	AT5G03550	BEST Arabidopsis thaliana protein match is: TRAF-like family protein (TAIR:AT2G42460.1); Has 137 Blast hits to 125 proteins in 2 species: Archae - 0; Bacteria - 0; Metazoa - 0; Fungi - 0; Plants - 137; Viruses - 0; Other Eukaryotes - 0 (source: NCBI BLink).	11.6894	4.94237	10.7323	3.62363	11.6823	7.98546	11.2982	1.34025	2.11597e-05	0.000364182	0.00688141	0.01802	2.76122e-70	1.07016e-68	2.14607e-07	1.15839e-06	7.15483e-69	2.05135e-67	2.38399e-69	8.65492e-68	0.614898	1
809	AT2G30360	Encodes a SOS2-like protein kinase that is a member of the CBL-interacting protein kinase family.Loss of function mutants show a decrease in sensitivity to high pH.Phosphorylates AHA2	3.86201	0.198942	2.92998	0.937917	3.54259	0.333768	3.81806	2.79837	0.0147651	0.0676478	0.00443162	0.0122712	1.11322e-70	4.337e-69	0.00503815	0.0119662	7.40106e-70	2.16808e-68	7.89164e-70	2.91583e-68	0.00456697	0.216157
810	AT5G60300	Lectin Receptor Kinase involved in protein-protein interactions with RGD-containing proteins as potential ligands. Role in cell wall-plasma membrane adhesion. Involved in Phytophthora resistance.	3.18626	0.391821	3.02441	-0.515332	2.83496	0.183593	3.44153	5.47917	0.0424232	0.142623	0.223834	0.328523	1.50835e-71	6.04077e-70	0.0601084	0.103484	9.87593e-70	2.87104e-68	2.64286e-70	9.99055e-69	0.480212	0.975832
811	AT5G57910	unknown protein; BEST Arabidopsis thaliana protein match is: unknown protein (TAIR:AT4G30630.1); Has 30201 Blast hits to 17322 proteins in 780 species: Archae - 12; Bacteria - 1396; Metazoa - 17338; Fungi - 3422; Plants - 5037; Viruses - 0; Other Eukaryotes - 2996 (source: NCBI BLink).	3.20584	1.12986	2.92912	1.48965	3.35613	1.85583	3.45218	5.23715	4.15159e-05	0.000638286	8.72591e-11	1.03411e-09	7.84053e-68	2.75477e-66	1.65415e-12	1.8377e-11	3.77717e-70	1.12082e-68	2.79301e-66	9.08838e-65	0.0176645	0.397504
812	AT2G18570	UDP-Glycosyltransferase superfamily protein; FUNCTIONS IN: transferase activity	-4.24571	-0.337327	-2.59573	-1.49547	-4.70848	-2.176	-4.81512	2.15452	0.00152009	0.0119091	5.61063e-19	1.9804e-17	1.00996e-48	1.83621e-47	3.17502e-21	9.36079e-20	6.53197e-69	1.87512e-67	7.34326e-49	1.28707e-47	0.151425	0.771791
813	AT4G27900	CCT motif family protein; FUNCTIONS IN: molecular_function unknown; INVOLVED IN: biological_process unknown; LOCATED IN: cellular_component unknown; EXPRESSED IN: 23 plant structures; EXPRESSED DURING: 13 growth stages; CONTAINS InterPro DOMAIN/s: CCT domain (InterPro:IPR010402); BEST Arabidopsis thaliana protein match is: CCT motif family protein (TAIR:AT5G53420.1); Has 1589 Blast hits to 1589 p…	-2.5796	0.0993827	-2.26466	-0.940681	-2.35651	-1.49422	-2.5556	5.3967	0.0632546	0.186742	2.0613e-15	4.5121e-14	4.32069e-54	9.55391e-53	3.49797e-14	4.72195e-13	4.6051e-70	1.36121e-68	2.21166e-53	4.61007e-52	0.769275	1
814	AT1G76390	ARM repeat superfamily protein; FUNCTIONS IN: ubiquitin-protein ligase activity	2.36334	0.0493488	2.01969	0.278459	2.51706	0.446707	2.44397	6.11482	0.604176	0.748579	0.0858549	0.15375	4.89701e-70	1.8728e-68	0.0909652	0.146511	9.45761e-70	2.75292e-68	1.72949e-68	6.03033e-67	0.745727	1
815	AT3G49670	Encodes a CLAVATA1-related receptor kinase-like protein required for both shoot and flower meristem function. Very similar to BAM1	-4.29207	-0.954226	-3.89813	-2.11627	-5.02548	-2.91476	-4.75546	3.49797	0.00507339	0.030265	1.39716e-15	3.14093e-14	3.30223e-44	5.08042e-43	4.80455e-18	9.8358e-17	5.01631e-66	1.32237e-64	1.56197e-47	2.62522e-46	0.741158	1
816	AT1G17870	S2P-like putative metalloprotease	-0.818538	0.061463	-0.772237	2.43373	-0.951049	-0.291833	-1.31971	3.19905	3.56385e-21	1.89862e-18	7.86051e-18	2.4268e-16	6.18771e-32	5.78327e-31	1.07294e-35	1.33581e-33	3.4902e-48	5.12195e-47	2.98714e-54	6.44952e-53	0.000220501	0.0360803
817	AT4G32570	TIFY domain protein 8 (TIFY8); CONTAINS InterPro DOMAIN/s: Tify (InterPro:IPR010399); Has 30201 Blast hits to 17322 proteins in 780 species: Archae - 12; Bacteria - 1396; Metazoa - 17338; Fungi - 3422; Plants - 5037; Viruses - 0; Other Eukaryotes - 2996 (source: NCBI BLink).	-2.45553	-0.412203	-2.57724	-1.67644	-2.62141	-1.97978	-2.65987	4.63666	0.187719	0.37555	9.88227e-24	6.46809e-22	2.20471e-42	3.1331e-41	9.74157e-24	3.84758e-22	1.62865e-68	4.60607e-67	1.22869e-43	1.78258e-42	0.957355	1
818	AT1G76150	Encodes a monofunctional enoyl-CoA hydratase 2	2.53037	0.259549	2.02051	0.279465	2.62819	0.637456	2.49897	7.46845	0.0650055	0.190207	0.0687807	0.128288	4.15953e-71	1.63723e-69	0.00733851	0.0166979	1.15987e-70	3.48693e-69	1.02915e-69	3.77819e-68	0.541266	1
819	AT2G43000	Encodes a NAC transcription factor induced by hydrogen peroxide (H2O2. Involved in senescence. Over expression of the gene strongly delays senescence and enhances tolerance to various abiotic stresses.	6.27689	2.524	5.8826	1.87833	5.93834	3.885	6.30713	5.57721	6.83473e-12	6.74871e-10	2.59046e-06	1.44596e-05	1.27714e-71	5.14177e-70	5.5575e-16	9.21209e-15	5.32339e-70	1.56746e-68	5.55647e-70	2.06972e-68	0.126001	0.739166
820	AT3G18110	embryo defective 1270 (EMB1270); INVOLVED IN: embryo development ending in seed dormancy; LOCATED IN: chloroplast; EXPRESSED IN: 21 plant structures; EXPRESSED DURING: 13 growth stages; CONTAINS InterPro DOMAIN/s: Pentatricopeptide repeat (InterPro:IPR002885); BEST Arabidopsis thaliana protein match is: proton gradient regulation 3 (TAIR:AT4G31850.1); Has 86684 Blast hits to 15673 proteins in 320…	-3.18791	-0.858621	-2.95329	-0.795463	-4.09349	-1.36457	-3.55207	3.62007	0.000715882	0.00647942	0.000171274	0.000665459	1.30381e-61	3.67828e-60	7.78475e-08	4.5045e-07	5.53837e-66	1.45664e-64	1.66426e-65	5.23692e-64	0.978067	1
821	AT4G00860	putative pathogenesis-related protein whose transcript level is induced in response to ozone and pathogenic Pseudomonas strains.	2.80729	0.628327	2.29858	0.877042	2.81449	1.24181	2.62198	7.2746	0.00118398	0.00980575	9.10908e-06	4.59931e-05	7.27419e-71	2.8485e-69	4.61089e-08	2.76291e-07	8.32253e-71	2.50529e-69	2.54253e-69	9.21586e-68	0.180351	0.800056
822	AT1G55670	Encodes subunit G of photosystem I	-3.70532	-0.594916	-4.18706	-2.41432	-4.24767	-3.02079	-3.88163	10.621	0.0716648	0.202975	4.18743e-19	1.49884e-17	1.78096e-39	2.24413e-38	2.27541e-18	4.85789e-17	6.24917e-66	1.63234e-64	3.40616e-40	4.26152e-39	0.236944	0.856673
823	AT1G64200	vacuolar H+-ATPase subunit E isoform 3 (VHA-E3); FUNCTIONS IN: proton-transporting ATPase activity	3.32992	0.393156	2.39679	0.707136	3.28029	0.229526	3.28112	4.98291	0.0075504	0.0412705	0.00550943	0.0148525	1.04409e-68	3.80861e-67	0.00282795	0.00713073	2.23327e-68	6.28499e-67	2.08489e-68	7.24745e-67	0.00253607	0.158301
824	AT1G35420	alpha/beta-Hydrolases superfamily protein; FUNCTIONS IN: hydrolase activity; INVOLVED IN: biological_process unknown; EXPRESSED IN: 22 plant structures; EXPRESSED DURING: 13 growth stages; CONTAINS InterPro DOMAIN/s: Dienelactone hydrolase (InterPro:IPR002925); BEST Arabidopsis thaliana protein match is: alpha/beta-Hydrolases superfamily protein (TAIR:AT3G23600.1).	-2.51833	-0.360964	-2.67908	-1.17882	-2.33902	-1.88606	-2.67567	5.33062	0.00273709	0.018756	6.32416e-17	1.71246e-15	1.3553e-49	2.5386e-48	5.09135e-18	1.03766e-16	1.25251e-66	3.37127e-65	1.76913e-52	3.5519e-51	0.714388	1
825	AT5G01220	involved in sulfolipid biosynthesis	-2.34831	-0.359671	-2.51554	0.583376	-2.50638	-0.255015	-2.61976	6.21649	0.00708422	0.0393038	0.18532	0.283815	8.90118e-67	2.99425e-65	0.00358766	0.00882582	6.55787e-66	1.71102e-64	1.52717e-68	5.35751e-67	0.322438	0.907456
826	AT1G20190	member of Alpha-Expansin Gene Family. Naming convention from the Expansin Working Group (Kende et al	-12.5402	-0.978908	-12.5402	-3.31065	-12.5402	-6.62829	-12.5402	1.52011	7.86803e-05	0.00107478	9.46169e-21	4.21689e-19	8.90755e-37	1.01117e-35	4.09582e-21	1.19373e-19	5.76048e-66	1.51158e-64	2.89428e-42	3.98451e-41	1	1
827	AT4G16563	Eukaryotic aspartyl protease family protein; FUNCTIONS IN: aspartic-type endopeptidase activity; INVOLVED IN: proteolysis; LOCATED IN: plant-type cell wall; EXPRESSED IN: 19 plant structures; EXPRESSED DURING: 11 growth stages; CONTAINS InterPro DOMAIN/s: Peptidase aspartic (InterPro:IPR021109)	-3.46807	-0.0685958	-2.79136	-1.61814	-4.32596	-2.37104	-4.40206	3.30394	0.0680453	0.195901	7.61412e-21	3.4268e-19	2.32415e-45	3.70505e-44	8.18001e-21	2.29642e-19	3.61639e-70	1.0745e-68	7.20285e-45	1.08769e-43	0.929596	1
828	AT5G42223	Encodes a defensin-like (DEFL) family protein.	11.0525	0	10.4954	0	11.4127	5.92819	10.8748	0.908748	0.0464328	0.151521	0.140117	0.227098	6.21982e-70	2.36684e-68	0.00711905	0.0162482	7.18527e-69	2.0575e-67	4.27487e-69	1.53493e-67	0.999555	1
829	AT2G42690	alpha/beta-Hydrolases superfamily protein; FUNCTIONS IN: triglyceride lipase activity; INVOLVED IN: lipid metabolic process; LOCATED IN: chloroplast; EXPRESSED IN: 22 plant structures; EXPRESSED DURING: 13 growth stages; CONTAINS InterPro DOMAIN/s: Lipase	-2.57688	-0.22747	-2.47512	0.0187249	-2.42187	-0.458371	-2.88425	6.51058	0.0838112	0.224845	0.46457	0.57024	2.90649e-70	1.11902e-68	0.190454	0.269399	1.56178e-68	4.43336e-67	5.65032e-70	2.10126e-68	0.532118	0.998706
830	AT5G58350	Encodes a member of the WNK family (9 members in all) of protein kinases	3.14215	0.507722	2.90565	0.344032	3.10889	0.687919	3.25715	8.12131	0.204718	0.396148	0.48926	0.591481	5.45805e-72	2.22479e-70	0.217781	0.299887	2.02847e-70	6.06635e-69	3.89004e-70	1.45848e-68	0.338432	0.913806
831	AT4G15560	Encodes a protein with 1-deoxyxylulose 5-phosphate synthase activity involved in the MEP pathway. It is essential for chloroplast development in Arabidopsis	-2.53244	-0.368867	-2.78557	-1.07429	-2.48961	-1.41953	-2.89062	6.78574	0.0611671	0.183316	1.21398e-09	1.20965e-08	2.54229e-57	6.22875e-56	1.97586e-10	1.6696e-09	2.18853e-68	6.16666e-67	2.10266e-58	5.19609e-57	0.71392	1
832	AT5G49280	hydroxyproline-rich glycoprotein family protein; Has 30201 Blast hits to 17322 proteins in 780 species: Archae - 12; Bacteria - 1396; Metazoa - 17338; Fungi - 3422; Plants - 5037; Viruses - 0; Other Eukaryotes - 2996 (source: NCBI BLink).	3.61429	0.941071	3.32609	2.02364	3.56375	1.29384	3.73687	6.33677	0.000258576	0.00285882	4.61924e-12	6.49188e-11	8.07868e-70	3.05895e-68	3.58153e-11	3.32035e-10	9.03469e-70	2.63652e-68	2.72986e-68	9.44648e-67	9.75036e-05	0.0197665
833	AT4G09040	RNA-binding (RRM/RBD/RNP motifs) family protein; FUNCTIONS IN: RNA binding	-2.52487	-0.55595	-2.3856	-0.501553	-2.86868	-1.01168	-2.96178	4.58893	0.00984768	0.0503663	0.00254425	0.00749339	3.38553e-64	1.05089e-62	3.88853e-05	0.000143236	1.29509e-66	3.46992e-65	1.6586e-66	5.42788e-65	0.571248	1
834	AT2G27389	unknown protein; LOCATED IN: endomembrane system.	7.98395	1.60755	7.25283	4.07208	8.02429	5.6407	7.8616	1.75668	0.00251005	0.0176652	4.422e-11	5.43742e-10	4.65498e-69	1.72272e-67	1.41766e-13	1.79028e-12	8.09975e-69	2.31358e-67	2.05739e-67	6.95143e-66	0.709005	1
835	AT1G20030	Pathogenesis-related thaumatin superfamily protein; CONTAINS InterPro DOMAIN/s: Thaumatin	-2.85824	-0.736074	-4.30476	-4.3606	-2.25922	-6.45044	-3.64326	2.17266	2.56554e-06	6.21262e-05	2.53215e-49	1.31833e-46	3.74372e-31	3.40187e-30	1.61399e-53	6.97609e-51	2.59971e-64	6.42438e-63	1.4621e-37	1.63624e-36	0.168414	0.786515
836	AT3G45780	Blue-light photoreceptor. Contains a light activated serine-threonine kinase domain and LOV1 and LOV2 repeats. Mutants are defective in blue-light response. Mediates blue light-induced growth enhancements. PHOT1 and PHOT2 mediate blue light-dependent activation of the plasma membrane H+-ATPase in guard cell protoplasts. PHOT1 undergoes blue-light-dependent autophosphorylation. At least eight phos…	-2.87659	-0.843981	-3.25846	-1.13512	-2.74204	-1.80349	-3.2098	6.10871	4.40177e-05	0.000670897	6.56375e-08	4.90819e-07	9.44844e-53	1.97126e-51	2.37042e-12	2.58087e-11	4.95623e-62	1.14108e-60	2.16971e-59	5.5104e-58	0.612158	1
837	AT5G40800	unknown protein; BEST Arabidopsis thaliana protein match is: unknown protein (TAIR:AT3G27250.1); Has 1807 Blast hits to 1807 proteins in 277 species: Archae - 0; Bacteria - 0; Metazoa - 736; Fungi - 347; Plants - 385; Viruses - 0; Other Eukaryotes - 339 (source: NCBI BLink).	-0.416306	-1.26149	-3.40295	3.98359	0.615283	-2.14243	-2.68071	0.995815	3.2615e-28	5.74726e-25	1.0598e-14	2.10379e-13	4.57701e-11	1.42925e-10	7.77453e-48	2.40674e-45	6.98838e-26	4.39566e-25	2.57906e-41	3.40525e-40	0.0223597	0.440048
838	AT5G10520	ROP binding protein kinases 1 (RBK1); FUNCTIONS IN: protein serine/threonine kinase activity	4.90471	1.11409	4.92223	1.01402	4.60563	2.7623	5.1679	6.15187	1.61617e-06	4.13668e-05	1.6275e-05	7.83912e-05	2.83429e-70	1.09306e-68	1.00477e-11	1.00293e-10	1.7594e-68	4.96972e-67	1.65394e-69	6.0428e-68	0.907925	1
839	AT4G39940	adenosine-5'-phosphosulfate-kinase (akn2) mRNA	2.70239	1.04595	2.45936	-0.427459	2.47186	0.119594	2.91254	6.70863	6.20185e-05	0.000885735	0.000664736	0.0022573	3.37159e-71	1.33166e-69	1.87409e-07	1.01975e-06	2.99127e-69	8.61937e-68	5.92107e-70	2.19838e-68	0.0262749	0.468642
840	AT4G33720	CAP (Cysteine-rich secretory proteins	10.1967	0	10.7078	5.13268	10.567	0	10.8343	0.502662	0.217787	0.411809	0.367494	0.479017	9.80682e-70	3.69498e-68	0.144626	0.215289	7.80923e-69	2.23338e-67	1.08807e-69	3.9881e-68	1	1
841	AT1G72160	Sec14p-like phosphatidylinositol transfer family protein; FUNCTIONS IN: transporter activity; INVOLVED IN: transport; LOCATED IN: plasma membrane; EXPRESSED IN: 24 plant structures; EXPRESSED DURING: 13 growth stages; CONTAINS InterPro DOMAIN/s: Cellular retinaldehyde-binding/triple function	-2.76118	-0.338804	-2.53274	-0.540391	-2.39546	-1.06443	-3.20002	5.41719	0.0018945	0.0141874	6.75591e-05	0.000284825	8.51633e-64	2.58743e-62	1.19814e-05	4.82033e-05	8.89922e-67	2.41258e-65	6.06772e-65	1.85828e-63	0.0878266	0.661307
842	AT3G26820	Esterase/lipase/thioesterase family protein; FUNCTIONS IN: transferase activity	8.08977	3.80256	8.3312	3.62281	8.05292	5.76443	8.47693	2.2229	2.56504e-06	6.21262e-05	4.14623e-05	0.000183151	1.73693e-69	6.49097e-68	2.58653e-10	2.14993e-09	8.12889e-68	2.27649e-66	3.89984e-69	1.40247e-67	0.216175	0.835049
843	AT2G39350	ABC-2 type transporter family protein; FUNCTIONS IN: ATPase activity	3.48845	0.254752	3.08963	0.0177888	3.67378	0.544163	3.82905	2.01261	0.463278	0.64441	0.17459	0.270731	1.67307e-69	6.26253e-68	0.200846	0.280976	8.84918e-69	2.5245e-67	1.37289e-67	4.65927e-66	0.718703	1
844	AT1G62660	Glycosyl hydrolases family 32 protein; FUNCTIONS IN: hydrolase activity	3.38696	0.457794	2.42076	0.753368	3.48317	-0.695177	3.10248	7.32432	1.19789e-06	3.19175e-05	9.08444e-05	0.000373352	3.17024e-67	1.09538e-65	1.74045e-06	8.14508e-06	3.82786e-66	1.01492e-64	9.35837e-69	3.33408e-67	0.000114062	0.0221435
845	AT4G20930	6-phosphogluconate dehydrogenase family protein; FUNCTIONS IN: in 7 functions; INVOLVED IN: oxidation reduction	2.24464	-0.0211041	1.39746	-0.392572	2.45952	-1.23439	2.0704	5.24741	0.000525681	0.00504073	1.69981e-05	8.15738e-05	3.04794e-66	1.01045e-64	2.43909e-07	1.3067e-06	5.18345e-65	1.31352e-63	3.19902e-68	1.10533e-66	0.0220671	0.438434
846	AT5G03940	mutant has Yellow first leaves; Chloroplast Signal Recognition Particle Subunit	-2.59198	-0.48911	-2.48027	-0.601614	-2.56164	-1.29119	-2.80665	5.25843	0.00166255	0.0127633	6.53976e-05	0.000276545	3.10888e-60	8.3005e-59	7.2056e-07	3.59151e-06	6.05078e-65	1.52824e-63	2.7198e-63	7.77843e-62	0.739499	1
847	AT3G49210	O-acyltransferase (WSD1-like) family protein; FUNCTIONS IN: molecular_function unknown; INVOLVED IN: biological_process unknown; LOCATED IN: cellular_component unknown; EXPRESSED IN: 16 plant structures; EXPRESSED DURING: LP.06 six leaves visible	3.65971	0.921099	3.18047	1.46199	3.83586	2.05019	3.67922	5.44611	0.000901761	0.00786492	8.6811e-10	8.87402e-09	2.59919e-67	9.03524e-66	6.25681e-12	6.41876e-11	1.02926e-68	2.92898e-67	1.4845e-65	4.67772e-64	0.241422	0.859899
848	AT4G39580	Galactose oxidase/kelch repeat superfamily protein; CONTAINS InterPro DOMAIN/s: F-box domain	3.74907	0.736914	3.3328	1.19459	3.64266	2.0275	3.83864	3.58922	0.00261403	0.0181378	2.38419e-07	1.62116e-06	8.94567e-70	3.37607e-68	2.04282e-09	1.49654e-08	1.59187e-69	4.61019e-68	4.86575e-68	1.67616e-66	0.385117	0.938879
849	AT3G63190	The gene encodes a chloroplast ribosome recycling factor homologue. Analysis of mutants revealed its role in the chloroplast development and eary stages of embryo development.	-2.44915	-0.378821	-2.25072	-0.505545	-2.89777	-0.935017	-2.77873	5.70589	0.0954214	0.243371	0.000687008	0.00232302	3.44676e-64	1.06845e-62	8.47202e-05	0.000293124	2.52356e-67	6.9483e-66	2.10152e-64	6.27662e-63	0.951953	1
850	AT5G58960	Mutant plants display impaired light-regulation of the hypocotyl randomization response.	-2.96786	-0.483461	-3.40655	-0.733728	-3.05026	-1.22879	-4.17501	3.24907	0.00297031	0.0199659	0.000288916	0.00107078	1.59048e-62	4.58877e-61	4.95334e-06	2.13693e-05	5.65385e-66	1.4853e-64	1.16243e-64	3.50843e-63	0.316781	0.905463
851	AT1G63010	Major Facilitator Superfamily with SPX (SYG1/Pho81/XPR1) domain-containing protein; INVOLVED IN: transmembrane transport; LOCATED IN: vacuolar membrane; EXPRESSED IN: 24 plant structures; EXPRESSED DURING: 13 growth stages; CONTAINS InterPro DOMAIN/s: SPX	2.67513	0.118445	2.39847	0.464153	2.7564	0.915739	2.82873	7.75653	0.272967	0.472076	0.00122864	0.00390098	2.96088e-70	1.13805e-68	0.000965853	0.00270156	6.66878e-70	1.95606e-68	2.41231e-68	8.37292e-67	0.974584	1
852	AT4G12800	Encodes subunit L of photosystem I reaction center.	-3.46466	-0.534111	-3.90325	-2.26828	-3.83833	-2.88552	-3.60225	10.5604	0.0824302	0.222102	1.33338e-19	5.12501e-18	9.47706e-39	1.15173e-37	9.33627e-19	2.09682e-17	9.65577e-65	2.42007e-63	1.85292e-39	2.24824e-38	0.268236	0.877894
853	AT1G11260	Encodes a H+/hexose cotransporter.	-3.78837	-1.10939	-3.72255	-1.34175	-3.80862	-1.50446	-4.37091	6.86863	0.00254909	0.0178413	5.77228e-05	0.000246977	7.26659e-58	1.80742e-56	8.87126e-07	4.36101e-06	5.47965e-65	1.38552e-63	1.59986e-62	4.48588e-61	0.01547	0.375807
854	AT3G01440	Encodes a subunit of the NAD(P)H complex located in the chloroplast thylakoid lumen.	-4.07216	-0.759499	-3.83879	-1.07339	-5.05276	-1.8093	-4.75394	4.34758	0.0297307	0.11195	9.25914e-06	4.66685e-05	7.04195e-60	1.85849e-58	3.15304e-07	1.6616e-06	6.71764e-66	1.75071e-64	1.02414e-61	2.79963e-60	0.958098	1
855	AT5G43580	Predicted to encode a PR (pathogenesis-related) peptide that belongs to the PR-6 proteinase inhibitor family. Functions in resistance to necrotrophic fungi and insect herbivory. Six putative PR-6-type protein encoding genes are found in Arabidopsis: At2g38900	4.51851	0.718259	3.56447	0.639537	4.57583	1.05461	4.18071	3.71476	0.0225141	0.0920495	0.222324	0.326579	2.82549e-68	1.0082e-66	0.0117711	0.0254054	3.99087e-67	1.0962e-65	3.22988e-68	1.11431e-66	0.274975	0.880879
856	AT1G20020	Encodes a leaf-type ferredoxin:NADP(H) oxidoreductase. It is present in both chloroplast stroma and thylakoid membranes but is more abundant in the stroma	-3.10352	-0.557766	-3.50089	-1.56674	-3.47588	-2.0962	-3.29276	9.13779	0.0462844	0.15121	1.10571e-12	1.70455e-11	5.22018e-49	9.58972e-48	5.65735e-13	6.62908e-12	9.65435e-66	2.50674e-64	2.07019e-50	3.86818e-49	0.347784	0.916173
857	AT3G46370	Leucine-rich repeat protein kinase family protein; FUNCTIONS IN: protein serine/threonine kinase activity	-4.86657	-0.76752	-3.54052	-2.50449	-5.50233	-2.25874	-6.0758	2.09339	0.0199285	0.0843226	1.65737e-18	5.53456e-17	4.83626e-44	7.37611e-43	1.88135e-19	4.58977e-18	8.50618e-67	2.3115e-65	1.41342e-45	2.19815e-44	0.0167364	0.386872
858	AT3G61260	Remorin family protein; FUNCTIONS IN: binding; INVOLVED IN: biological_process unknown; LOCATED IN: plasma membrane	-2.37355	-0.697324	-2.37753	-1.76683	-2.29995	-2.20116	-2.29889	5.94342	0.00141066	0.0112418	3.20882e-28	3.40314e-26	3.29959e-36	3.65154e-35	5.43419e-31	4.52678e-29	8.57297e-64	2.09148e-62	8.1175e-41	1.05e-39	0.543643	1
859	AT4G34200	embryo sac development arrest 9 (EDA9); FUNCTIONS IN: ATP binding; INVOLVED IN: megagametogenesis; LOCATED IN: mitochondrion	6.38812	2.28605	6.25631	2.08824	6.13643	3.24517	6.67898	10.1218	5.0035e-07	1.52623e-05	1.09913e-05	5.46059e-05	4.43781e-69	1.645e-67	4.18094e-09	2.93075e-08	1.90914e-67	5.26288e-66	1.55687e-67	5.27584e-66	0.0443738	0.551258
860	AT3G15352	Encodes protein similar to yeast COX17	3.64572	1.51409	3.6094	2.13884	3.63289	2.94607	3.97121	4.86809	2.24117e-09	1.36908e-07	1.10693e-21	5.50054e-20	4.56958e-64	1.40888e-62	3.93853e-27	2.1846e-25	8.26653e-67	2.25172e-65	8.66168e-65	2.63159e-63	0.0306331	0.494011
861	AT3G61590	HAWAIIAN SKIRT (HWS); CONTAINS InterPro DOMAIN/s: F-box domain	2.54876	0.354036	2.51913	0.228915	2.60625	0.665501	2.80974	3.3104	0.266307	0.464844	0.461045	0.567158	6.77927e-70	2.57545e-68	0.21799	0.300084	1.59446e-68	4.51493e-67	1.00079e-68	3.55445e-67	0.770153	1
862	AT4G21750	Encodes a homeobox protein similar to GL2. It is expressed in both the apical and basal daughter cells of the zygote as well as their progeny. Expression is detected starting the two-celled stage of embryo development and is later restricted to the outermost	-2.68899	-0.501846	-2.70668	-1.11803	-3.21948	-1.24922	-2.87731	4.15144	0.143357	0.317267	3.95574e-08	3.0854e-07	4.8591e-57	1.17791e-55	1.80274e-08	1.1497e-07	1.8236e-67	5.03315e-66	1.98853e-58	4.92468e-57	0.98385	1
863	AT5G44410	FAD-binding Berberine family protein; FUNCTIONS IN: electron carrier activity	-3.06147	-0.28904	-3.05998	-0.550726	-3.02667	-1.64024	-2.89192	3.2677	0.00016471	0.00196724	1.4119e-07	9.99812e-07	2.06134e-59	5.34177e-58	5.11604e-09	3.53646e-08	2.89136e-65	7.38409e-64	9.90462e-63	2.79084e-61	0.128562	0.741185
864	AT3G22210	unknown protein; FUNCTIONS IN: molecular_function unknown; INVOLVED IN: biological_process unknown; LOCATED IN: endomembrane system; EXPRESSED IN: 21 plant structures; EXPRESSED DURING: 13 growth stages; Has 26 Blast hits to 26 proteins in 13 species: Archae - 0; Bacteria - 0; Metazoa - 0; Fungi - 0; Plants - 26; Viruses - 0; Other Eukaryotes - 0 (source: NCBI BLink).	-2.84517	-0.398336	-2.98985	-0.493043	-3.26882	-0.782756	-2.86301	4.61129	0.208186	0.400497	0.0771685	0.14108	1.61436e-66	5.38307e-65	0.0428406	0.0777279	1.59939e-67	4.43033e-66	9.14391e-67	3.03139e-65	0.435797	0.96085
865	AT5G62670	H(+)-ATPase 11 (HA11); FUNCTIONS IN: ATPase activity; INVOLVED IN: cation transport	-2.41459	-0.644386	-2.83536	-0.649552	-3.08842	-1.16499	-3.06559	5.18294	0.00421715	0.0262233	0.00062479	0.00213559	1.79042e-60	4.83668e-59	9.21281e-06	3.80196e-05	3.36628e-64	8.2919e-63	8.14852e-64	2.36886e-62	0.541207	1
866	AT1G67070	Encodes a protein with phosphomannose isomerase activity that is involved in synthesis of ascorbic acid. Expression is induced after 24 hours of dark treatment	2.61943	0.345948	2.20075	-0.725781	2.78583	-0.975457	2.85352	3.2611	0.494335	0.670668	9.86833e-05	0.000402105	2.78206e-70	1.07473e-68	0.000341587	0.00104725	1.11011e-68	3.15514e-67	1.46007e-68	5.13782e-67	0.101657	0.697168
867	AT3G51660	Tautomerase/MIF superfamily protein; FUNCTIONS IN: molecular_function unknown; INVOLVED IN: inflammatory response	4.21939	1.09734	3.44737	0.423883	4.14914	2.43089	4.0633	7.30041	1.91903e-11	1.74449e-09	0.000125042	0.000498514	3.65754e-69	1.35797e-67	9.39356e-16	1.52184e-14	6.25039e-69	1.79654e-67	1.22769e-67	4.17889e-66	0.733953	1
868	AT1G27030	unknown protein; BEST Arabidopsis thaliana protein match is: unknown protein (TAIR:AT1G27020.1); Has 504 Blast hits to 502 proteins in 169 species: Archae - 0; Bacteria - 299; Metazoa - 0; Fungi - 0; Plants - 67; Viruses - 0; Other Eukaryotes - 138 (source: NCBI BLink).	-3.3527	-0.132401	-4.47933	-1.62195	-5.36779	-2.67302	-5.14938	2.01949	0.013799	0.0644461	8.84047e-18	2.69664e-16	1.328e-46	2.22382e-45	6.41769e-17	1.17519e-15	6.50971e-67	1.77953e-65	3.33964e-47	5.51185e-46	0.0545116	0.581106
869	AT4G04890	Encodes a homeodomain protein that is expressed in the LI layer of the vegetative	-2.89144	-0.370794	-2.55945	-0.565202	-2.97784	-0.920861	-3.20374	4.86004	0.158873	0.33851	0.00300835	0.00871243	9.78372e-65	3.08288e-63	0.00151613	0.00406692	4.519e-67	1.23978e-65	1.11319e-64	3.36423e-63	0.28889	0.889477
870	AT2G29150	NAD(P)-binding Rossmann-fold superfamily protein; FUNCTIONS IN: oxidoreductase activity	11.3156	0	10.2576	0	11.013	8.68622	11.1492	0.916589	2.91161e-09	1.71463e-07	1.20291e-07	8.62894e-07	4.08528e-68	1.45319e-66	9.58967e-16	1.55141e-14	5.03172e-68	1.41085e-66	2.94585e-67	9.90948e-66	0.999538	1
871	AT1G01250	encodes a member of the DREB subfamily A-4 of ERF/AP2 transcription factor family. The protein contains one AP2 domain. There are 17 members in this subfamily including TINY.	-2.70082	-0.00962989	-4.13833	-0.177274	-3.12594	-2.19583	-3.395	2.43564	1.66551e-11	1.52006e-09	5.80948e-12	8.08527e-11	2.36669e-54	5.26882e-53	2.0456e-14	2.84176e-13	5.58827e-63	1.32797e-61	1.74709e-63	5.03425e-62	9.52935e-05	0.0196665
872	AT2G36145	unknown protein; FUNCTIONS IN: molecular_function unknown; INVOLVED IN: biological_process unknown; LOCATED IN: chloroplast thylakoid membrane	-3.49759	-0.343227	-3.34185	-1.00101	-4.39818	-1.77158	-3.58561	4.56715	0.0157343	0.070967	7.95811e-08	5.87132e-07	4.56704e-58	1.14591e-56	1.38478e-08	8.98909e-08	5.07734e-67	1.39129e-65	4.02725e-58	9.84591e-57	0.116492	0.724352
873	AT2G19880	Nucleotide-diphospho-sugar transferases superfamily protein; FUNCTIONS IN: ceramide glucosyltransferase activity; INVOLVED IN: biological_process unknown; LOCATED IN: endomembrane system; EXPRESSED IN: 24 plant structures; EXPRESSED DURING: 15 growth stages; CONTAINS InterPro DOMAIN/s: Glycosyl transferase	2.39495	0.132786	2.02382	0.153432	2.39649	0.425044	2.60339	5.54596	0.322178	0.52063	0.107522	0.183911	1.84082e-68	6.62003e-67	0.142679	0.212876	8.37526e-68	2.34223e-66	1.38603e-66	4.56194e-65	0.360433	0.924354
874	AT2G20560	DNAJ heat shock family protein; FUNCTIONS IN: unfolded protein binding	1.8744	1.26479	2.89137	4.36677	1.57833	5.06259	1.50274	6.01144	0.000142118	0.00174271	1.12038e-48	5.7035e-46	3.22262e-34	3.30604e-33	1.62789e-50	6.11339e-48	2.01924e-64	5.02245e-63	1.08061e-39	1.32448e-38	0.481893	0.976515
875	AT5G43700	Auxin inducible protein similar to transcription factors.	-3.2895	-0.2955	-2.53649	-0.823802	-3.84808	-1.27805	-3.06415	3.53684	0.00891664	0.0469461	1.93066e-06	1.10074e-05	1.09139e-60	2.97991e-59	1.15983e-08	7.59557e-08	1.32591e-67	3.6817e-66	5.42957e-60	1.40226e-58	0.763168	1
876	AT5G09660	encodes a microbody NAD-dependent malate dehydrogenase encodes an peroxisomal NAD-malate dehydrogenase that is involved in fatty acid beta-oxidation through providing NAD to the process of converting fatty acyl CoA to acetyl CoA.	-3.45664	-0.425543	-3.34544	-0.661898	-3.97428	-1.24571	-3.54219	9.43406	0.114928	0.275713	0.00533655	0.0144554	9.98353e-63	2.89864e-61	0.00155405	0.00415697	1.59679e-65	4.12702e-64	1.07623e-62	3.02879e-61	0.455601	0.967414
877	AT1G18590	encodes a desulfoglucosinolate sulfotransferase	3.20834	1.05753	3.04465	0.79659	3.07861	0.765098	3.32186	4.92023	0.00319238	0.0211361	0.0279383	0.0604354	2.59593e-69	9.66953e-68	0.0104154	0.0227972	8.97728e-68	2.50489e-66	7.14822e-68	2.45137e-66	0.00633486	0.253704
878	AT1G23060	BEST Arabidopsis thaliana protein match is: TPX2 (targeting protein for Xklp2) protein family (TAIR:AT1G70950.1); Has 449 Blast hits to 419 proteins in 98 species: Archae - 0; Bacteria - 40; Metazoa - 139; Fungi - 21; Plants - 158; Viruses - 3; Other Eukaryotes - 88 (source: NCBI BLink).	2.15748	-0.0885203	1.36818	-0.854226	2.34585	-1.22684	2.05263	3.87482	0.0367385	0.129538	6.50651e-06	3.38183e-05	4.0908e-67	1.40921e-65	6.80696e-07	3.40988e-06	1.6476e-65	4.25036e-64	8.33919e-68	2.85126e-66	0.179025	0.797882
879	AT1G76160	SKU5 similar 5 (sks5); FUNCTIONS IN: oxidoreductase activity	1.94519	-0.0216126	1.80461	-0.513069	1.83697	-0.249121	2.06665	5.91492	0.614235	0.755502	0.102415	0.176759	1.38715e-69	5.20932e-68	0.225473	0.308274	1.01943e-67	2.841e-66	1.01012e-67	3.44342e-66	0.855141	1
880	AT3G15020	Lactate/malate dehydrogenase family protein; FUNCTIONS IN: malate dehydrogenase activity	2.86941	0.0457384	2.14884	1.04769	3.06589	0.835143	2.72616	5.48093	0.0410084	0.139343	1.19328e-06	7.08914e-06	5.47501e-63	1.60385e-61	9.81952e-08	5.59845e-07	1.2575e-64	3.14142e-63	1.50689e-63	4.35858e-62	0.212444	0.831688
881	AT2G32010	Encodes an inositol polyphosphate 5?-phosphatase (5PTase). Mediating phosphoinositide signaling. Involved in establishment of foliar vein patterns.	-4.043	-0.536964	-3.47147	-1.6561	-4.12639	-1.63976	-4.55076	2.63546	0.2145	0.40768	5.7166e-11	6.9179e-10	3.43275e-53	7.28799e-52	1.04405e-10	9.12171e-10	1.21283e-66	3.2725e-65	7.31129e-54	1.55368e-52	0.0673976	0.613228
882	AT5G51440	HSP20-like chaperones superfamily protein; CONTAINS InterPro DOMAIN/s: Heat shock protein Hsp20 (InterPro:IPR002068)	2.99497	2.70425	4.56914	4.85067	2.49292	6.73551	2.90691	7.21056	1.7946e-15	3.6062e-13	6.12542e-44	2.30035e-41	4.39868e-32	4.15354e-31	1.48014e-56	7.37111e-54	1.69554e-52	2.8518e-51	4.88791e-49	8.63317e-48	0.68388	1
883	AT3G50820	Encodes a protein which is an extrinsic subunit of photosystem II and which has been proposed to play a central role in stabilization of the catalytic manganese cluster. In <i>Arabidopsis thaliana</i> the PsbO proteins are encoded by two genes: <i>psbO1</i> and <i>psbO2</i>. PsbO2 is the minor isoform in the wild-type. Mutants defective in this gene have been shown to be affected in the dephospho…	-2.87759	-0.253745	-3.14176	-0.91673	-2.98488	-1.4594	-3.12695	9.06677	0.171364	0.354648	9.07592e-07	5.53397e-06	7.81421e-58	1.93732e-56	1.28176e-06	6.13763e-06	6.24777e-66	1.63234e-64	8.49312e-58	2.05884e-56	0.455122	0.967414
884	AT5G45680	Peptidyl-Prolyl Isomerase located in chloroplast thylakoid lumen	-2.94081	-0.632879	-3.07556	-1.062	-3.48519	-1.6705	-3.31093	4.35015	0.012359	0.0596044	1.06951e-07	7.73128e-07	7.1071e-55	1.61517e-53	3.14208e-09	2.25145e-08	2.11707e-64	5.25437e-63	1.66488e-57	3.99363e-56	0.625117	1
885	AT3G54640	Catalyzes the conversion of indole-3-glycerolphosphate to indole	4.60394	1.58446	4.53349	0.588925	4.51268	1.95193	4.98258	9.45216	9.10654e-07	2.52864e-05	0.288012	0.399236	4.73508e-68	1.68173e-66	2.43075e-06	1.10703e-05	1.54865e-66	4.14444e-65	9.1659e-67	3.03428e-65	0.317551	0.905662
886	AT1G69810	member of WRKY Transcription Factor; Group II-b	3.56432	0.592637	3.00982	0.535845	3.68432	1.10245	3.4434	3.05947	0.0462627	0.151161	0.145512	0.234005	2.14816e-68	7.71319e-67	0.00955594	0.021124	1.79602e-67	4.96299e-66	5.26327e-67	1.76274e-65	0.601628	1
887	AT3G55040	Encodes a member of the lambda family of glutathione transferases. It has thiol transferase activity and self S-glutathionylation activity in vitro.	-2.12329	-0.298472	-1.96537	-0.315185	-2.36594	-0.700707	-2.16758	5.56929	0.0823523	0.221922	0.0470377	0.0934472	4.63521e-65	1.47682e-63	0.00566843	0.0133032	4.48811e-66	1.18585e-64	5.0732e-65	1.55578e-63	0.756484	1
888	AT1G09500	similar to Eucalyptus gunnii alcohol dehydrogenase of unknown physiological function (GI:1143445)	7.66806	2.76946	6.74415	4.26065	7.85397	2.48894	7.58654	8.91454	4.16946e-09	2.34678e-07	6.93651e-13	1.09739e-11	5.70824e-67	1.94301e-65	4.09848e-13	4.88237e-12	3.77861e-66	1.00302e-64	3.0784e-66	1.00028e-64	3.09634e-07	0.00022805
889	AT3G25250	Arabidopsis protein kinase	5.73243	3.58199	5.29863	-0.285645	5.55093	0.858549	5.88577	5.05846	8.96197e-12	8.62608e-10	4.49159e-07	2.90331e-06	2.05887e-69	7.68152e-68	2.98355e-20	7.86503e-19	1.49322e-67	4.14126e-66	1.2634e-67	4.29408e-66	0.000825247	0.086719
890	AT2G40110	Yippee family putative zinc-binding protein; CONTAINS InterPro DOMAIN/s: Yippee-like protein (InterPro:IPR004910); BEST Arabidopsis thaliana protein match is: Yippee family putative zinc-binding protein (TAIR:AT3G11230.2); Has 989 Blast hits to 989 proteins in 210 species: Archae - 0; Bacteria - 0; Metazoa - 470; Fungi - 205; Plants - 239; Viruses - 0; Other Eukaryotes - 75 (source: NCBI BLink).	2.24142	0.259926	1.74854	-0.0301857	2.20261	0.217558	2.33432	4.57881	0.106319	0.262141	0.146896	0.235684	6.31625e-69	2.32625e-67	0.0847388	0.138026	1.04828e-67	2.91787e-66	4.08439e-67	1.36991e-65	0.157471	0.778349
891	AT1G32060	phosphoribulokinase (PRK); FUNCTIONS IN: protein binding	-3.59852	-0.758244	-3.8613	-1.27364	-3.89486	-1.70569	-4.00552	10.2743	0.0786	0.215456	3.19282e-05	0.000144891	1.03534e-54	2.3344e-53	6.64062e-06	2.80722e-05	1.47692e-62	3.45942e-61	1.39886e-56	3.23362e-55	0.793499	1
892	AT3G57550	guanylate kinase	2.84164	0.423949	2.69924	0.744264	2.74153	1.72181	2.99143	6.38968	0.000125235	0.00156855	8.83806e-09	7.74008e-08	6.73427e-67	2.27535e-65	1.43483e-12	1.6018e-11	8.83065e-67	2.39683e-65	5.27517e-66	1.68776e-64	0.736943	1
893	AT5G56870	beta-galactosidase 4 (BGAL4); FUNCTIONS IN: beta-galactosidase activity; INVOLVED IN: lactose catabolic process	3.83725	-0.434149	3.37669	-0.856634	4.05458	0.665983	4.02659	7.26176	0.00204046	0.0151161	0.00476636	0.0130873	1.36423e-68	4.93709e-67	0.00223699	0.0057793	1.27511e-67	3.54493e-66	7.1395e-67	2.3772e-65	0.0662566	0.611818
894	AT4G12917	Unknown gene	-3.12996	-0.396882	-2.58605	-0.298069	-3.58603	-1.12766	-3.31784	3.11638	0.00159347	0.012353	0.0032989	0.00945466	1.30578e-63	3.92555e-62	1.6376e-05	6.438e-05	9.38968e-65	2.35595e-63	2.45663e-65	7.64625e-64	0.812674	1
895	AT5G04360	Encodes an enzyme thought to be involved in the hydrolysis of the &#945;-1	-2.27933	-0.67198	-2.4491	-1.13439	-2.88461	-1.61853	-2.53649	5.28395	0.000740768	0.00667041	6.25223e-12	8.64891e-11	2.67439e-48	4.76769e-47	1.64994e-14	2.32596e-13	5.12811e-63	1.21988e-61	3.13024e-52	6.2246e-51	0.463955	0.969823
896	AT1G22410	Class-II DAHP synthetase family protein; FUNCTIONS IN: 3-deoxy-7-phosphoheptulonate synthase activity; INVOLVED IN: aromatic amino acid family biosynthetic process; LOCATED IN: membrane; EXPRESSED IN: 23 plant structures; EXPRESSED DURING: 15 growth stages; CONTAINS InterPro DOMAIN/s: DAHP synthetase	3.22898	0.462354	2.81202	1.10096	3.21406	1.47663	3.20011	8.13759	0.0894815	0.234134	1.34552e-07	9.56353e-07	5.10112e-68	1.80892e-66	5.2138e-08	3.09825e-07	8.38411e-68	2.34223e-66	3.47672e-66	1.12652e-64	0.349565	0.917019
897	AT5G06760	Encodes LEA4-5	3.64785	-1.78457	2.15312	5.06223	3.96444	-1.11595	3.26197	2.10858	3.41956e-32	9.79192e-29	5.07908e-24	3.4221e-22	2.05323e-31	1.88519e-30	1.35325e-66	1.24001e-63	5.50621e-42	6.44538e-41	6.79905e-48	1.15887e-46	0.000150921	0.0272229
898	AT4G01895	systemic acquired resistance (SAR) regulator protein NIMIN-1-related; BEST Arabidopsis thaliana protein match is: NIM1-interacting 1 (TAIR:AT1G02450.1); Has 7634 Blast hits to 2740 proteins in 217 species: Archae - 4; Bacteria - 24; Metazoa - 4803; Fungi - 436; Plants - 277; Viruses - 156; Other Eukaryotes - 1934 (source: NCBI BLink).	4.21118	1.85179	3.8711	1.39412	3.98576	2.55862	4.33952	4.30238	1.1869e-10	9.40815e-09	1.27902e-05	6.27944e-05	6.58635e-68	2.32123e-66	2.37696e-13	2.91652e-12	7.78743e-67	2.12374e-65	6.592e-67	2.2013e-65	0.021383	0.431199
899	AT5G42890	sterol carrier protein 2 (SCP2); FUNCTIONS IN: oxidoreductase activity	2.35463	0.305724	1.6389	0.212171	2.54393	0.0499212	2.29871	6.0635	0.0184187	0.0793412	0.0400685	0.0816337	5.6791e-65	1.7994e-63	0.00303376	0.00759119	7.81083e-65	1.96627e-63	4.1131e-65	1.26474e-63	0.0472895	0.561881
900	AT4G27430	Positive regulator of light-regulated genes. Novel nuclear protein which requires light for its high level expression.	-2.53841	-0.611162	-2.46928	-1.28555	-2.71726	-1.86813	-2.66068	4.97469	0.00237294	0.0169444	3.25608e-15	6.99066e-14	2.23446e-45	3.56705e-44	1.81965e-17	3.48824e-16	2.81652e-63	6.75612e-62	9.47777e-49	1.65738e-47	0.929861	1
901	AT3G21950	S-adenosyl-L-methionine-dependent methyltransferases superfamily protein; FUNCTIONS IN: methyltransferase activity; INVOLVED IN: response to cadmium ion; LOCATED IN: cellular_component unknown; EXPRESSED IN: 13 plant structures; EXPRESSED DURING: 11 growth stages; CONTAINS InterPro DOMAIN/s: SAM dependent carboxyl methyltransferase (InterPro:IPR005299); BEST Arabidopsis thaliana protein match is:…	-2.91403	-0.412727	-4.85149	-1.79654	-6.62846	-2.67877	-5.10485	1.60306	0.000571322	0.00538373	1.02301e-19	3.9788e-18	3.27752e-44	5.0458e-43	7.12341e-20	1.81113e-18	3.96887e-64	9.76573e-63	1.13239e-45	1.76829e-44	0.00476261	0.219963
902	AT3G51970	acyl-CoA sterol acyl transferase 1 (ASAT1); FUNCTIONS IN: acyltransferase activity; INVOLVED IN: biological_process unknown; LOCATED IN: endomembrane system; EXPRESSED IN: 10 plant structures; EXPRESSED DURING: 6 growth stages; CONTAINS InterPro DOMAIN/s: Wax synthase (InterPro:IPR017088); BEST Arabidopsis thaliana protein match is: MBOAT (membrane bound O-acyl transferase) family protein (TAIR:A…	3.47945	0.510105	2.56768	0.619891	3.5871	0.361132	3.31549	3.01971	0.0171586	0.0753729	0.0543659	0.10549	4.91615e-66	1.61346e-64	0.00619718	0.0143745	2.12763e-65	5.47022e-64	5.09955e-66	1.63917e-64	0.0326057	0.503323
903	AT1G28480	Encodes GRX480	5.72403	2.84109	4.69664	0.73157	5.73787	0.335132	5.24233	2.41871	1.90273e-06	4.7846e-05	6.82842e-05	0.000287494	4.56713e-67	1.56857e-65	1.70023e-08	1.08765e-07	1.94822e-65	5.01458e-64	6.1212e-67	2.04707e-65	0.000340361	0.0469698
904	AT4G37990	Encodes an aromatic alcohol:NADP+ oxidoreductase whose mRNA levels are increased in response to treatment with a variety of phytopathogenic bacteria. Though similar to mannitol dehydrogenases	7.31823	1.56677	6.49125	2.05808	7.43977	5.96455	6.65958	7.44466	7.14434e-15	1.22136e-12	8.23089e-18	2.53432e-16	1.17815e-67	4.11418e-66	2.58933e-39	4.49366e-37	3.72957e-67	1.02565e-65	3.10485e-66	1.00745e-64	0.0214322	0.431431
905	AT2G34680	isolated from differential screening of a cDNA library from auxin-treated root culture. sequence does not show homology to any known proteins and is predicted to be extracellular.	-3.28835	-0.630653	-2.58394	-1.38524	-3.74743	-1.71379	-3.26086	4.0214	0.00488133	0.029388	2.19399e-11	2.82995e-10	1.12076e-50	2.18319e-49	3.03672e-14	4.1285e-13	1.06859e-65	2.76913e-64	8.81858e-52	1.72811e-50	0.381619	0.93736
906	AT3G16370	GDSL-like Lipase/Acylhydrolase superfamily protein; FUNCTIONS IN: hydrolase activity	-4.8799	-0.852072	-5.21658	-3.29235	-7.79066	-5.03956	-6.23431	5.1493	0.000542744	0.00517258	7.88463e-24	5.2354e-22	7.23942e-34	7.34458e-33	6.10546e-24	2.45375e-22	8.23759e-65	2.07142e-63	4.11434e-36	4.37564e-35	0.0149002	0.366632
907	AT3G20230	Ribosomal L18p/L5e family protein; FUNCTIONS IN: structural constituent of ribosome; INVOLVED IN: translation; LOCATED IN: ribosome	-2.71321	-0.253679	-2.34888	-0.874195	-2.9222	-1.15616	-2.77824	5.20106	0.290885	0.490006	5.3448e-07	3.40865e-06	3.18171e-58	8.00952e-57	3.74386e-07	1.9511e-06	1.58827e-66	4.24552e-65	1.93362e-57	4.62373e-56	0.700816	1
908	AT3G18410	Complex I subunit NDUFS6; CONTAINS InterPro DOMAIN/s: NADH-ubiquinone oxidoreductase	2.24575	0.392433	1.79498	0.501551	2.26148	0.703531	2.14683	6.34335	0.028207	0.10773	0.011158	0.0274433	6.39315e-67	2.16969e-65	0.00102157	0.0028418	1.26059e-66	3.38541e-65	2.17521e-65	6.80733e-64	0.175849	0.793298
909	AT1G18650	Encodes a member of the X8-GPI family of proteins. It localizes to the plasmodesmata and is predicted to bind callose.	-3.85423	-0.370533	-3.45539	-1.09084	-4.13807	-2.14408	-3.75806	2.45398	0.00265189	0.0182856	3.68916e-11	4.58056e-10	2.30187e-52	4.74203e-51	5.2623e-12	5.45208e-11	1.99186e-64	4.95972e-63	2.32935e-54	5.03879e-53	0.429804	0.958572
910	AT1G29330	Encodes a protein similar in sequence to animal and yeast endoplasmic reticulum retention signal receptor. This protein can functionally complement the yeast homologue. Transcript is detected in flower buds	3.06079	0.76761	2.75556	1.62577	3.01542	1.41441	3.26322	5.62834	0.00764623	0.0416551	3.13568e-12	4.49232e-11	9.3638e-66	3.04696e-64	4.37103e-11	4.00847e-10	6.30678e-67	1.72611e-65	5.59215e-64	1.64027e-62	0.00125634	0.106667
911	AT3G01930	Major facilitator superfamily protein; EXPRESSED IN: 23 plant structures; EXPRESSED DURING: 13 growth stages; CONTAINS InterPro DOMAIN/s: Nodulin-like (InterPro:IPR010658)	2.318	0.323714	2.12942	0.268026	2.11832	0.559999	2.29524	5.31127	0.217919	0.411855	0.362536	0.474117	1.50743e-68	5.43814e-67	0.194777	0.274295	9.36788e-67	2.53664e-65	7.85193e-67	2.61062e-65	0.353832	0.92147
912	AT5G14740	Encodes a beta carbonic anhydrase likely to be localized in the cytoplasm. Expression of its mRNA is seen in etiolated seedlings and points to a possible nonphotosynthetic role for this isoform.	-4.00629	-0.810697	-3.97869	-1.10806	-4.81813	-1.47695	-4.41251	9.84671	0.108147	0.265059	0.000727588	0.00244752	3.58032e-59	9.23626e-58	0.000146781	0.000484852	1.09099e-63	2.65032e-62	1.89277e-60	4.95538e-59	0.93131	1
913	AT5G17450	Heavy metal transport/detoxification superfamily protein ; FUNCTIONS IN: metal ion binding; INVOLVED IN: metal ion transport; EXPRESSED IN: 14 plant structures; EXPRESSED DURING: 7 growth stages; CONTAINS InterPro DOMAIN/s: Heavy metal transport/detoxification protein (InterPro:IPR006121); BEST Arabidopsis thaliana protein match is: Heavy metal transport/detoxification superfamily protein (TAIR:A…	2.5917	0.313576	2.36147	0.307774	2.35454	0.503413	2.56331	5.26314	0.401093	0.593249	0.412164	0.522053	1.22251e-68	4.44529e-67	0.401743	0.488308	8.36167e-67	2.27493e-65	8.27559e-67	2.7475e-65	0.248117	0.862737
914	AT5G27290	unknown protein; LOCATED IN: chloroplast; EXPRESSED IN: 22 plant structures; EXPRESSED DURING: 13 growth stages; BEST Arabidopsis thaliana protein match is: unknown protein (TAIR:AT1G54680.3); Has 30201 Blast hits to 17322 proteins in 780 species: Archae - 12; Bacteria - 1396; Metazoa - 17338; Fungi - 3422; Plants - 5037; Viruses - 0; Other Eukaryotes - 2996 (source: NCBI BLink).	-3.27068	-0.724723	-3.75792	-1.53089	-4.61974	-2.262	-3.4193	4.08393	0.000203295	0.00234613	9.16981e-13	1.43094e-11	3.1731e-49	5.86678e-48	2.96134e-14	4.0404e-13	7.38607e-64	1.80576e-62	1.67468e-51	3.25666e-50	0.0159215	0.380323
915	AT1G68390	Core-2/I-branching beta-1	5.84285	2.3387	5.72331	1.94685	5.54376	3.93577	5.7884	3.1733	2.90552e-09	1.71463e-07	3.74814e-06	2.03658e-05	1.63793e-68	5.89966e-67	1.31107e-14	1.87011e-13	1.26457e-66	3.39213e-65	2.27735e-67	7.67199e-66	0.405886	0.945595
916	AT1G59840	cofactor assembly of complex C (CCB4); FUNCTIONS IN: molecular_function unknown; INVOLVED IN: cytochrome b6f complex assembly; LOCATED IN: chloroplast; EXPRESSED IN: 20 plant structures; EXPRESSED DURING: 13 growth stages; CONTAINS InterPro DOMAIN/s: Protein of unknown function DUF2930 (InterPro:IPR021325); Has 391 Blast hits to 391 proteins in 82 species: Archae - 0; Bacteria - 112; Metazoa - 0;…	-3.22102	-0.381903	-3.00669	-1.0616	-3.79509	-1.50014	-3.09191	3.37801	0.0626205	0.185904	5.02694e-08	3.8437e-07	7.73804e-57	1.86838e-55	9.09032e-09	6.04298e-08	4.17251e-66	1.10501e-64	5.80911e-57	1.35791e-55	0.397961	0.94243
917	AT4G15450	Senescence/dehydration-associated protein-related; CONTAINS InterPro DOMAIN/s: Senescence/spartin-associated (InterPro:IPR009686); BEST Arabidopsis thaliana protein match is: Senescence/dehydration-associated protein-related (TAIR:AT3G21600.1); Has 171 Blast hits to 171 proteins in 35 species: Archae - 0; Bacteria - 4; Metazoa - 29; Fungi - 0; Plants - 134; Viruses - 0; Other Eukaryotes - 4 (sour…	-2.32608	-0.340736	-3.1251	-1.09182	-2.394	-2.9461	-2.85145	3.4796	2.30762e-12	2.56616e-10	4.13194e-25	3.18702e-23	2.53796e-39	3.17702e-38	5.7249e-29	3.83468e-27	4.62782e-61	1.031e-59	9.59023e-50	1.7436e-48	0.00135824	0.109558
918	AT1G60730	NAD(P)-linked oxidoreductase superfamily protein; FUNCTIONS IN: oxidoreductase activity	4.74613	1.48547	4.58525	2.27993	4.77734	3.66387	4.73963	8.60787	2.60982e-08	1.19811e-06	1.75505e-19	6.63443e-18	1.20647e-66	4.04652e-65	2.34235e-26	1.20581e-24	1.25385e-66	3.37127e-65	4.02897e-65	1.24053e-63	0.732534	1
919	AT3G29185	FUNCTIONS IN: molecular_function unknown; INVOLVED IN: biological_process unknown; LOCATED IN: chloroplast; EXPRESSED IN: 22 plant structures; EXPRESSED DURING: 14 growth stages; CONTAINS InterPro DOMAIN/s: Domain of unknown function DUF3598 (InterPro:IPR022017); Has 54 Blast hits to 54 proteins in 23 species: Archae - 0; Bacteria - 24; Metazoa - 0; Fungi - 0; Plants - 30; Viruses - 0; Other Euka…	-2.81039	-0.429261	-2.6328	-0.904071	-3.30262	-1.4478	-2.7984	4.0714	0.0170208	0.07494	1.18477e-07	8.50805e-07	1.99989e-56	4.75736e-55	5.31915e-09	3.66995e-08	3.87654e-65	9.84522e-64	3.06736e-57	7.29669e-56	0.418636	0.949797
920	AT2G27385	Pollen Ole e 1 allergen and extensin family protein; FUNCTIONS IN: molecular_function unknown; INVOLVED IN: biological_process unknown; LOCATED IN: endomembrane system; CONTAINS InterPro DOMAIN/s: Pollen Ole e 1 allergen/extensin (InterPro:IPR006041); BEST Arabidopsis thaliana protein match is: Pollen Ole e 1 allergen and extensin family protein (TAIR:AT5G22430.1); Has 33 Blast hits to 33 protein…	-3.60861	-1.09721	-4.13472	-4.05033	-3.99717	-6.00465	-4.50256	4.09136	1.82924e-05	0.00032285	1.12253e-37	2.59747e-35	5.02138e-21	2.83325e-20	9.05249e-40	1.67237e-37	9.8139e-62	2.23033e-60	3.83533e-26	2.65598e-25	0.341655	0.915356
921	AT2G03505	Carbohydrate-binding X8 domain superfamily protein; FUNCTIONS IN: molecular_function unknown; INVOLVED IN: biological_process unknown; LOCATED IN: endomembrane system; CONTAINS InterPro DOMAIN/s: X8 (InterPro:IPR012946); BEST Arabidopsis thaliana protein match is: Carbohydrate-binding X8 domain superfamily protein (TAIR:AT1G13830.1); Has 30201 Blast hits to 17322 proteins in 780 species: Archae -…	5.66079	2.38229	5.84673	2.29066	5.40596	4.62575	6.10401	4.38353	2.28559e-14	3.51398e-12	1.02668e-12	1.58913e-11	1.13275e-64	3.55955e-63	4.42727e-27	2.43798e-25	1.71972e-63	4.15125e-62	2.36207e-66	7.69707e-65	0.482498	0.976515
922	AT2G40130	Double Clp-N motif-containing P-loop nucleoside triphosphate hydrolases superfamily protein; FUNCTIONS IN: ATP binding; INVOLVED IN: biological_process unknown; EXPRESSED IN: 8 plant structures; EXPRESSED DURING: F mature embryo stage	-4.33356	-0.597269	-4.19326	0.0366617	-5.76526	-1.31772	-4.81896	1.80548	5.91193e-05	0.000852249	0.0961616	0.168171	8.58074e-61	2.36259e-59	8.82606e-05	0.000304453	1.20025e-59	2.54116e-58	8.14627e-66	2.58828e-64	0.259732	0.872178
923	AT1G14030	Encodes a lysine methyltransferase whose main soluble physiological substrates are chloroplastic fructose 1	-3.08734	-0.510463	-2.87284	-0.878962	-3.59328	-1.3395	-2.87998	3.88703	0.0124816	0.0600187	2.15249e-05	0.000101189	8.93712e-59	2.2824e-57	5.48278e-07	2.79048e-06	6.37894e-65	1.60935e-63	9.5836e-60	2.45024e-58	0.446768	0.964757
924	AT5G55220	trigger factor type chaperone family protein; FUNCTIONS IN: peptidyl-prolyl cis-trans isomerase activity; INVOLVED IN: protein folding	-2.52651	-0.589341	-2.35098	-0.374198	-3.33886	-1.19101	-2.66839	4.6628	4.44742e-05	0.000676503	0.00100716	0.00326567	1.29734e-60	3.52963e-59	1.3829e-07	7.70601e-07	1.62794e-62	3.80151e-61	2.53272e-63	7.25245e-62	0.164309	0.782701
925	AT1G15110	PSS1 encodes a base-exchange-type Phosphatidylserine (PS) synthase. Mutant analysis revealed its role in pollen maturation.	2.50765	0.339952	2.30012	-0.0117557	2.41172	0.517429	2.72747	4.27648	0.075025	0.209161	0.472944	0.57767	6.28649e-68	2.22239e-66	0.139731	0.209281	2.6782e-66	7.13399e-65	2.27178e-66	7.41339e-65	0.510404	0.990059
926	AT4G24110	unknown protein; Has 76 Blast hits to 76 proteins in 13 species: Archae - 0; Bacteria - 0; Metazoa - 1; Fungi - 0; Plants - 75; Viruses - 0; Other Eukaryotes - 0 (source: NCBI BLink).	4.65032	0.197478	4.52418	-1.28117	4.31583	1.95113	4.91148	2.27031	1.61166e-06	4.1365e-05	0.00293561	0.00852114	4.97441e-67	1.70589e-65	9.31839e-07	4.56904e-06	2.73089e-65	6.98986e-64	4.21203e-66	1.359e-64	0.0310086	0.496527
927	AT3G21700	Monomeric G protein. Expressed in root epidermal cells that are destined to become atrichoblasts. Also expressed during pollen development and in the pollen tube tip.	3.61144	0.76957	3.28716	0.489635	3.61274	1.53026	3.94915	4.1484	0.00117875	0.00977301	0.0161223	0.0377908	8.782e-67	2.9585e-65	6.6748e-05	0.000235023	3.12408e-66	8.31202e-65	3.64573e-65	1.12708e-63	0.549016	1
928	AT1G49200	RING/U-box superfamily protein; FUNCTIONS IN: zinc ion binding; EXPRESSED IN: 18 plant structures; EXPRESSED DURING: 10 growth stages; CONTAINS InterPro DOMAIN/s: Zinc finger	-4.16705	-0.358827	-3.69582	0.156716	-4.36968	-1.54905	-4.6845	2.57251	5.19845e-06	0.000114286	0.00275143	0.00803745	9.87521e-60	2.59131e-58	7.48055e-06	3.13682e-05	1.57966e-60	3.43655e-59	9.60355e-66	3.04706e-64	0.5895	1
929	AT1G72645	unknown protein; FUNCTIONS IN: molecular_function unknown; INVOLVED IN: biological_process unknown; LOCATED IN: endomembrane system; Has 35333 Blast hits to 34131 proteins in 2444 species: Archae - 798; Bacteria - 22429; Metazoa - 974; Fungi - 991; Plants - 531; Viruses - 0; Other Eukaryotes - 9610 (source: NCBI BLink).	-3.04524	-0.589542	-2.85353	-0.184554	-3.40293	-0.987846	-3.08955	4.12898	0.00252956	0.0177426	0.351701	0.464019	3.0457e-63	9.06114e-62	0.00215232	0.00557879	2.02542e-62	4.71049e-61	1.02657e-65	3.25264e-64	0.583095	1
930	AT5G48545	Encodes a protein that has adenylylsulfate sulfohydrolase activity (E.C. 3.6.2.1) in vitro.	-2.81249	-0.372373	-2.9907	-1.39126	-2.70904	-1.92069	-2.90384	4.99367	0.0886937	0.232791	4.28525e-15	9.06431e-14	2.1456e-47	3.67625e-46	2.97441e-15	4.56994e-14	5.46024e-64	1.33922e-62	1.63153e-48	2.82289e-47	0.792603	1
931	AT1G31230	Encodes a bifunctional aspartate kinase/homoserine dehydrogenase. These two activities catalyze the first and the third steps toward the synthesis of the essential amino acids threonine	-1.98281	0.0930381	-1.56064	0.472275	-2.80656	0.0810696	-2.47648	4.84361	0.165216	0.34656	0.000226035	0.000856861	8.656e-68	3.03663e-66	3.2933e-05	0.000122972	4.78059e-66	1.26168e-64	5.13225e-66	1.64663e-64	0.456894	0.967414
932	AT3G20810	JMJD5 encodes a protein which contains a jumonji-C (jmjC) domain. The jumonji-C is frequently found in proteins with histone demethylase activity. jmjd5 mutant plants have a short-period circadian phenotype.	-2.26145	-0.414239	-2.17579	-0.617628	-2.31148	-1.27515	-2.3197	6.26792	0.00210865	0.0155072	2.67236e-06	1.48878e-05	3.50022e-56	8.24929e-55	3.74966e-08	2.27965e-07	1.54833e-62	3.6193e-61	1.37879e-58	3.42947e-57	0.717961	1
933	AT4G13395	ROTUNDIFOLIA like 12 (RTFL12); CONTAINS InterPro DOMAIN/s: DVL (InterPro:IPR012552); BEST Arabidopsis thaliana protein match is: ROTUNDIFOLIA like 10 (TAIR:AT3G14362.1); Has 139 Blast hits to 139 proteins in 12 species: Archae - 0; Bacteria - 0; Metazoa - 0; Fungi - 0; Plants - 139; Viruses - 0; Other Eukaryotes - 0 (source: NCBI BLink).	3.81111	1.0035	3.55884	-2.55889	3.35655	-0.213993	4.06399	5.15334	9.93894e-07	2.73655e-05	4.13568e-08	3.21262e-07	3.00507e-67	1.04145e-65	6.97764e-11	6.23416e-10	1.53835e-65	3.98199e-64	5.75831e-66	1.83465e-64	0.664789	1
934	AT1G75450	This gene used to be called AtCKX6. It encodes a protein whose sequence is similar to cytokinin oxidase/dehydrogenase	3.63437	-0.381644	2.53635	-1.428	3.58877	-0.638525	3.14948	3.80148	0.016307	0.0727442	0.0116437	0.028481	3.19945e-65	1.03084e-63	0.00219262	0.00567297	1.53053e-63	3.69846e-62	5.50462e-66	1.75626e-64	0.547943	1
935	AT1G08940	Phosphoglycerate mutase family protein; FUNCTIONS IN: catalytic activity; INVOLVED IN: metabolic process; LOCATED IN: cellular_component unknown; EXPRESSED IN: 22 plant structures; EXPRESSED DURING: 13 growth stages; CONTAINS InterPro DOMAIN/s: Histidine phosphatase superfamily	3.25446	0.349098	3.08311	0.209967	3.11443	1.946	3.2262	5.25892	5.18289e-08	2.1666e-06	1.3788e-06	8.11965e-06	1.2454e-66	4.16491e-65	1.91448e-13	2.37965e-12	2.13296e-65	5.47779e-64	2.11222e-65	6.61924e-64	0.0590758	0.594338
936	AT5G38510	Rhomboid-related intramembrane serine protease family protein; FUNCTIONS IN: serine-type endopeptidase activity; INVOLVED IN: biological_process unknown; LOCATED IN: integral to membrane; EXPRESSED IN: 22 plant structures; EXPRESSED DURING: 13 growth stages; CONTAINS InterPro DOMAIN/s: Peptidase S54	-2.66041	-0.347619	-2.85827	-1.09347	-2.50993	-1.61878	-2.69769	5.2468	0.0644669	0.189116	2.55705e-11	3.2688e-10	4.49787e-52	9.18335e-51	1.01298e-11	1.01069e-10	1.34662e-63	3.26437e-62	2.72955e-53	5.67925e-52	0.706108	1
937	AT5G13980	Glycosyl hydrolase family 38 protein; FUNCTIONS IN: in 6 functions; INVOLVED IN: mannose metabolic process	-2.35181	-0.604815	-2.49041	-0.532764	-2.59518	-0.996819	-2.78568	5.56889	0.00757433	0.041352	0.0164996	0.0385388	1.52725e-59	3.97572e-58	0.000244676	0.000774712	8.53919e-62	1.94643e-60	1.24102e-62	3.48827e-61	0.68047	1
938	AT3G49120	Class III peroxidase Perx34. Expressed in roots	4.62114	0.622562	3.75284	0.947941	4.80115	1.71338	4.21421	11.407	0.00928735	0.0483753	0.00262952	0.00771675	1.43064e-61	4.02618e-60	4.3369e-05	0.000158251	4.22713e-61	9.43812e-60	1.39499e-61	3.80435e-60	0.860174	1
939	AT4G14680	ATP sulfurylase	2.16131	0.312899	1.76229	-1.35748	1.806	-0.786166	2.10399	5.62263	0.0589221	0.178482	2.77954e-09	2.63659e-08	6.70965e-67	2.27038e-65	4.50517e-09	3.1436e-08	8.92825e-66	2.32155e-64	4.55675e-65	1.39928e-63	0.422844	0.95274
940	AT4G17500	Encodes a member of the ERF (ethylene response factor) subfamily B-3 of ERF/AP2 transcription factor family (ATERF-1). The protein contains one AP2 domain. There are 18 members in this subfamily including ATERF-1	2.96779	0.542703	2.41954	-1.54654	2.58848	-0.856989	2.82371	6.65781	0.0434375	0.14499	2.547e-08	2.05519e-07	7.48149e-68	2.63266e-66	1.24526e-08	8.12719e-08	3.57558e-66	9.50225e-65	5.19635e-66	1.66487e-64	0.354942	0.921721
941	AT3G44720	Encodes a plastid-localized arogenate dehydratase involved in phenylalanine biosynthesis. Not less than six genes encoding ADT were identi&#64257;ed in the Arabidopsis genome: ADT1 [At1g11790]; ADT2 [At3g07630]; ADT3 [At2g27820]; ADT4 [At3g44720]; ADT5 [At5g22630]; and ADT6 [At1g08250].	3.0175	0.425067	2.85238	0.144595	2.74861	0.703255	3.0072	7.69543	0.0928823	0.239207	0.646458	0.72629	2.15722e-68	7.73357e-67	0.146077	0.216914	2.07644e-66	5.54395e-65	1.10685e-66	3.65357e-65	0.606365	1
942	AT5G25770	alpha/beta-Hydrolases superfamily protein; INVOLVED IN: biological_process unknown; EXPRESSED IN: 24 plant structures; EXPRESSED DURING: 15 growth stages; CONTAINS InterPro DOMAIN/s: Acetyl xylan esterase (InterPro:IPR008391); Has 1607 Blast hits to 1605 proteins in 565 species: Archae - 54; Bacteria - 1389; Metazoa - 0; Fungi - 31; Plants - 36; Viruses - 0; Other Eukaryotes - 97 (source: NCBI BL…	2.74213	0.201118	1.8839	0.498235	3.08343	0.692303	2.42955	5.81765	0.00195484	0.0145773	0.00974483	0.0244052	1.05436e-59	2.76037e-58	8.19803e-06	3.41393e-05	5.53249e-61	1.2269e-59	8.75847e-62	2.39999e-60	0.686528	1
943	AT4G31850	encodes a protein containing 27 pentatrico-peptide repeat (PPR) motifs	-2.70941	-0.84425	-2.76131	-1.37227	-2.71372	-1.80761	-2.73983	4.5157	0.00046849	0.00460608	1.56289e-12	2.34925e-11	2.95923e-45	4.69136e-44	4.55679e-16	7.61948e-15	6.20169e-60	1.3265e-58	3.56312e-51	6.85341e-50	0.431591	0.958962
944	AT2G16700	Encodes actin depolymerizing factor 5 (ADF5).	2.9524	0.561769	2.09468	0.171843	3.03473	0.366352	2.53103	5.46151	0.00168847	0.0129406	0.489153	0.591414	9.034e-64	2.73745e-62	0.00226517	0.00584418	1.26431e-62	2.9736e-61	1.22981e-64	3.70202e-63	0.189193	0.808435
945	AT3G01860	unknown protein; FUNCTIONS IN: molecular_function unknown; INVOLVED IN: response to cadmium ion; LOCATED IN: chloroplast; EXPRESSED IN: 24 plant structures; EXPRESSED DURING: 13 growth stages; BEST Arabidopsis thaliana protein match is: unknown protein (TAIR:AT3G27210.1); Has 66 Blast hits to 66 proteins in 13 species: Archae - 0; Bacteria - 0; Metazoa - 5; Fungi - 0; Plants - 61; Viruses - 0; Ot…	-3.11463	-0.251738	-2.53321	-1.0601	-3.87889	-1.43158	-4.06303	3.23746	0.230432	0.426392	3.28095e-11	4.11385e-10	1.22778e-54	2.75475e-53	1.75819e-11	1.69586e-10	1.59798e-65	4.12702e-64	7.53554e-54	1.59837e-52	0.355041	0.921721
946	AT1G02390	Encodes a member of a family of proteins with glycerol-3-phosphate acyltransferase activity.	3.73188	0.169648	2.98605	1.14218	3.7175	0.391503	3.57388	4.98486	0.0349681	0.125086	0.00465951	0.0128309	5.23156e-65	1.66451e-63	0.00135339	0.00366775	5.10687e-64	1.25524e-62	1.61187e-64	4.84575e-63	0.0252204	0.461093
947	AT3G48020	unknown protein; FUNCTIONS IN: molecular_function unknown; INVOLVED IN: biological_process unknown; LOCATED IN: chloroplast; EXPRESSED IN: 11 plant structures; EXPRESSED DURING: LP.04 four leaves visible	5.05737	2.35143	4.43472	3.47612	5.08934	2.98605	4.80785	4.50512	1.22562e-10	9.64825e-09	4.50968e-22	2.32675e-20	7.58725e-64	2.31745e-62	9.78829e-22	3.03014e-20	1.16513e-64	2.91383e-63	3.62256e-63	1.02832e-61	4.43541e-07	0.000267385
948	AT3G42180	Exostosin family protein; FUNCTIONS IN: transferase activity	4.5145	-0.882161	4.53357	0.43851	4.98595	1.10899	4.8892	1.1219	0.752984	0.84989	0.082367	0.14863	8.96716e-66	2.92204e-64	0.191232	0.270266	2.95445e-65	7.52843e-64	1.80723e-64	5.41177e-63	0.205089	0.824387
949	AT5G03330	Cysteine proteinases superfamily protein; CONTAINS InterPro DOMAIN/s: Ovarian tumour	2.52337	0.35576	2.25221	0.316351	2.49994	0.874437	2.67605	5.58649	0.0374842	0.131198	0.0385164	0.0790763	3.73294e-66	1.23397e-64	0.00458577	0.0109943	2.32963e-65	5.96948e-64	2.27365e-64	6.78187e-63	0.60552	1
950	AT1G54780	Encodes a thylakoid lumen protein regulating photosystem II repair cycle. Has acid phosphatase activity.	-2.84624	-0.486404	-3.2701	-1.4089	-2.7959	-1.93849	-3.10542	8.12893	0.0219379	0.0903711	1.07005e-12	1.65403e-11	1.76443e-48	3.17016e-47	6.00467e-14	7.8783e-13	2.69404e-63	6.46909e-62	2.44403e-50	4.55927e-49	0.770092	1
951	AT2G04400	Aldolase-type TIM barrel family protein; FUNCTIONS IN: indole-3-glycerol-phosphate synthase activity	3.87385	1.13228	3.76586	0.994846	3.69749	2.06874	4.23054	8.15936	6.08727e-06	0.000129477	0.00013088	0.000518786	4.21843e-66	1.39245e-64	4.1913e-09	2.93621e-08	6.76564e-65	1.70503e-63	2.213e-65	6.91616e-64	0.265507	0.877894
952	AT1G63440	The Arabidopsis P-type ATPase HMA5 is involved in Cu detoxification. hma5 mutant plants exhibit Cu hypersensitivity	3.67586	0.701447	3.34634	1.09672	3.54024	1.9607	3.57911	3.89328	0.00373305	0.0239207	2.13737e-06	1.21016e-05	5.07848e-67	1.73638e-65	1.27343e-08	8.30395e-08	7.55771e-66	1.96741e-64	3.46858e-65	1.07521e-63	0.728534	1
953	AT1G68410	Protein phosphatase 2C family protein; FUNCTIONS IN: protein serine/threonine phosphatase activity	1.93714	0.188958	1.68448	-0.52439	1.88593	0.118159	1.99415	4.99386	0.0230771	0.0936709	0.0909379	0.160878	2.38857e-67	8.31572e-66	0.0183374	0.0373659	1.76117e-65	4.53824e-64	1.71696e-65	5.39537e-64	0.832101	1
954	AT5G65700	Encodes a CLAVATA1-related receptor kinase-like protein required for both shoot and flower meristem function. Very similar to BAM2	-2.53805	-0.796103	-2.26308	-1.12583	-3.01177	-1.31215	-2.75898	4.4965	0.00105628	0.0089267	6.81961e-09	6.07874e-08	9.91835e-51	1.93865e-49	7.13265e-12	7.28141e-11	1.45133e-62	3.40297e-61	1.1535e-54	2.5214e-53	0.180978	0.800146
955	AT2G01180	Encodes phosphatidate phosphatase. Up-regulated by genotoxic stress (gamma ray or UV-B) and elicitor treatments with mastoparan and harpin. Expressed in roots and leaves.	2.40762	-0.179183	1.95274	-0.616412	2.05979	-0.0810916	2.29848	5.89619	0.078985	0.21619	0.0584506	0.112105	5.48179e-67	1.8687e-65	0.121355	0.186203	2.25818e-65	5.79288e-64	2.34532e-65	7.30973e-64	0.96855	1
956	AT3G51910	member of Heat Stress Transcription Factor (Hsf) family	-1.78705	0.855952	0.456412	2.84268	-2.21164	3.14447	-1.98395	2.6313	0.000279472	0.0030414	1.06224e-23	6.93273e-22	5.17736e-43	7.59302e-42	2.10644e-27	1.19441e-25	2.39037e-64	5.91985e-63	6.32346e-45	9.57421e-44	0.175656	0.793298
957	AT1G74520	Part of the AtHVA22a family. Protein expression is ABA- and stress-inducible.	-2.48477	-0.42787	-3.04959	-1.36692	-2.67194	-2.21133	-2.87006	4.43022	0.000553046	0.00525474	4.11504e-18	1.32027e-16	4.78405e-43	7.02519e-42	1.08861e-19	2.70769e-18	5.73778e-62	1.31837e-60	2.12021e-46	3.3823e-45	0.143835	0.765832
958	AT5G13760	Plasma-membrane choline transporter family protein; CONTAINS InterPro DOMAIN/s: Protein of unknown function DUF580 (InterPro:IPR007603); BEST Arabidopsis thaliana protein match is: Plasma-membrane choline transporter family protein (TAIR:AT3G04440.1); Has 30201 Blast hits to 17322 proteins in 780 species: Archae - 12; Bacteria - 1396; Metazoa - 17338; Fungi - 3422; Plants - 5037; Viruses - 0; Oth…	1.59828	-0.168646	1.10643	-0.513626	1.50981	-0.7375	1.49329	5.32536	0.112793	0.272273	0.00103832	0.00335864	8.47819e-66	2.77059e-64	0.000617071	0.00179937	5.45582e-64	1.33922e-62	3.73058e-65	1.1502e-63	0.195452	0.815172
959	AT1G76100	One of two Arabidopsis plastocyanin genes. Expressed at 1/10th level of PETE2. Does not respond to increased copper levels and is thought to be the isoform that participates in electron transport under copper-limiting conditions. Mutation of this gene does not have obvious effect on photosynthesis.	-2.89862	-0.600888	-3.2514	-1.24315	-3.53384	-2.22838	-3.41794	4.95129	0.000807633	0.00716954	6.31361e-12	8.72856e-11	9.89733e-47	1.66712e-45	1.69279e-13	2.11557e-12	2.72878e-61	6.12851e-60	3.6896e-50	6.82173e-49	0.160237	0.781183
960	AT5G03720	Member of Heat Stress Transcription Factor (Hsf) family. Expression is regulated by DREB2A and in turn HSFA3 regulates the expression of hsps Hsp18.1-CI and Hsp26.5-MII35S. Involved in establishing thermotolerence.	-3.44222	-0.669805	-3.57581	-2.36158	-5.08173	-2.76	-3.86998	1.74531	0.0329291	0.119984	1.71935e-23	1.10019e-21	4.14284e-35	4.39371e-34	4.83622e-24	1.96085e-22	4.94798e-62	1.14033e-60	4.46917e-37	4.92921e-36	0.273465	0.880275
961	AT1G54660	pseudogene	3.80343	0.0354205	4.23527	0.471775	3.68094	1.58587	4.3428	2.48577	0.0144298	0.0665641	0.00958605	0.0240549	2.25858e-64	7.05861e-63	0.000446239	0.00133889	1.43455e-62	3.37053e-61	2.76951e-65	8.6084e-64	0.309247	0.902713
962	AT3G26310	putative cytochrome P450	-3.41156	-0.379214	-3.61247	-0.566055	-3.61885	-1.49905	-3.63441	2.94017	0.00835722	0.0445952	0.000310381	0.00114367	3.93735e-59	1.01459e-57	3.12544e-05	0.000117296	2.28165e-62	5.29456e-61	3.09269e-61	8.28625e-60	0.3272	0.909291
963	AT3G17810	Encodes a protein predicted to have dihydropyrimidine dehydrogenase activity. Its activity has not been demonstrated in vivo	3.44836	0.395995	2.69554	0.705949	3.71006	0.629049	3.28865	8.58639	0.0788775	0.216036	0.0460305	0.0917805	5.71804e-63	1.67291e-61	0.00728543	0.0165899	7.16675e-63	1.69779e-61	3.76978e-63	1.06879e-61	0.209177	0.827883
964	AT2G34600	jasmonate-zim-domain protein 7 (JAZ7); CONTAINS InterPro DOMAIN/s: Tify (InterPro:IPR010399); BEST Arabidopsis thaliana protein match is: jasmonate-zim-domain protein 8 (TAIR:AT1G30135.1); Has 38 Blast hits to 38 proteins in 7 species: Archae - 0; Bacteria - 0; Metazoa - 0; Fungi - 0; Plants - 38; Viruses - 0; Other Eukaryotes - 0 (source: NCBI BLink).	4.65193	0.210133	3.68018	-0.0840855	4.5347	-0.187546	4.71275	1.92113	0.219928	0.414387	0.153512	0.244215	3.90522e-65	1.24945e-63	0.203359	0.283729	2.9846e-64	7.35966e-63	5.23772e-64	1.53828e-62	0.180097	0.799578
965	AT1G01170	Protein of unknown function (DUF1138); FUNCTIONS IN: molecular_function unknown; INVOLVED IN: response to stress; LOCATED IN: mitochondrion	-2.44019	-0.0285633	-2.24959	-0.351576	-2.81072	-0.974427	-2.7669	5.20218	0.0974948	0.246944	7.30921e-05	0.000306105	7.34123e-61	2.02862e-59	9.62643e-05	0.000330222	1.64287e-64	4.09966e-63	3.42953e-60	8.90744e-59	0.384323	0.938389
966	AT3G05936	unknown protein; FUNCTIONS IN: molecular_function unknown; INVOLVED IN: biological_process unknown; LOCATED IN: cellular_component unknown; Has 30201 Blast hits to 17322 proteins in 780 species: Archae - 12; Bacteria - 1396; Metazoa - 17338; Fungi - 3422; Plants - 5037; Viruses - 0; Other Eukaryotes - 2996 (source: NCBI BLink).	-2.07467	0.196227	-2.46989	0.663812	-2.15329	-1.5622	-2.54333	3.24451	3.01568e-16	7.34927e-14	3.78642e-11	4.68608e-10	2.6461e-50	5.07254e-49	3.47381e-15	5.3052e-14	5.45752e-58	1.10151e-56	1.72125e-65	5.40143e-64	9.65439e-05	0.0197467
967	AT1G14700	purple acid phosphatase 3 (PAP3); FUNCTIONS IN: protein serine/threonine phosphatase activity	-3.23191	-0.598243	-4.31097	-1.23136	-5.51274	-2.31369	-4.87616	2.10987	0.000630356	0.00583206	1.80846e-11	2.36462e-10	2.81293e-49	5.20926e-48	1.16498e-12	1.31271e-11	1.20341e-60	2.62299e-59	1.35007e-52	2.73452e-51	0.0428993	0.546305
968	AT4G13830	DnaJ-like protein (J20); nuclear gene	-2.19413	0.035484	-2.56104	-1.72778	-2.15526	-2.13139	-2.45715	7.0649	0.16917	0.351816	1.50888e-28	1.65385e-26	6.85096e-38	8.09395e-37	4.17122e-28	2.55493e-26	9.66235e-66	2.50674e-64	2.56499e-37	2.84408e-36	0.303272	0.900387
969	AT5G01920	Chloroplast thylakoid protein kinase STN8 is specific in phosphorylation of N-terminal threonine residues in D1	-2.41832	-0.538768	-2.64084	-1.23301	-2.4128	-1.73015	-2.71774	6.59538	0.00609262	0.0350326	3.34937e-13	5.56398e-12	1.39499e-46	2.33089e-45	4.84681e-15	7.27117e-14	1.94884e-61	4.40276e-60	8.27687e-50	1.51081e-48	0.785603	1
970	AT5G61420	Encodes a nuclear localized member of the MYB transcription factor family. Involved in positive regulation of aliphatic glucosinolate biosynthesis.Expression is induced by touch	-3.23244	-0.353621	-2.433	-1.00341	-3.87093	-1.74986	-3.79328	5.20112	0.00623674	0.0355972	2.14668e-11	2.77832e-10	4.11306e-52	8.40518e-51	1.9938e-13	2.47154e-12	5.90756e-64	1.44738e-62	3.18512e-52	6.3173e-51	0.59902	1
971	AT4G13840	HXXXD-type acyl-transferase family protein; FUNCTIONS IN: transferase activity	-3.3921	-0.0146246	-2.9688	-0.934359	-4.32149	-1.26417	-3.52474	5.85195	0.134397	0.304783	1.03457e-06	6.23516e-06	6.21112e-58	1.55163e-56	2.76313e-07	1.46965e-06	4.97929e-65	1.26319e-63	2.99738e-56	6.89398e-55	0.31178	0.903621
972	AT4G17560	Ribosomal protein L19 family protein; FUNCTIONS IN: structural constituent of ribosome; INVOLVED IN: translation	-2.76512	-0.542472	-2.6969	-0.898225	-2.99099	-1.51554	-2.94794	5.84943	0.0158968	0.0714468	1.41622e-06	8.31655e-06	7.34635e-54	1.61197e-52	6.10403e-08	3.58633e-07	6.74771e-62	1.54268e-60	7.35325e-56	1.66946e-54	0.923337	1
973	AT5G65220	Ribosomal L29 family protein ; FUNCTIONS IN: structural constituent of ribosome; INVOLVED IN: translation	-2.61485	-0.27848	-2.62258	-1.07294	-2.90619	-1.66092	-2.77402	7.54792	0.0962735	0.244858	2.64186e-11	3.37158e-10	3.78621e-51	7.4965e-50	2.30615e-11	2.19391e-10	9.2068e-65	2.3126e-63	2.66553e-51	5.14856e-50	0.370723	0.932118
974	AT5G42900	cold regulated gene 27 (COR27); BEST Arabidopsis thaliana protein match is: unknown protein (TAIR:AT4G33980.1); Has 74 Blast hits to 74 proteins in 12 species: Archae - 0; Bacteria - 0; Metazoa - 0; Fungi - 0; Plants - 74; Viruses - 0; Other Eukaryotes - 0 (source: NCBI BLink).	-2.16391	-0.387884	-2.2538	-2.17702	-2.22929	-2.61553	-2.1101	4.96818	0.113029	0.272668	4.36804e-40	1.22028e-37	4.8335e-29	4.00745e-28	8.65539e-40	1.61201e-37	1.4851e-63	3.59248e-62	6.41533e-30	5.32859e-29	0.58541	1
975	AT2G29490	Encodes glutathione transferase belonging to the tau class of GSTs. Naming convention according to Wagner et al. (2002).	6.29138	4.14773	5.88141	0.753863	6.28546	2.67011	6.544	6.0937	8.16082e-18	2.52632e-15	0.00334034	0.00956745	1.19237e-66	4.00511e-65	7.79113e-20	1.97215e-18	5.31306e-65	1.34488e-63	6.54436e-65	2.00158e-63	0.00173946	0.128031
976	AT5G50170	C2 calcium/lipid-binding and GRAM domain containing protein; CONTAINS InterPro DOMAIN/s: C2 membrane targeting protein (InterPro:IPR018029)	2.18695	0.248564	2.09106	0.15835	2.38075	-0.201769	2.64055	4.43393	0.391735	0.585036	0.0720743	0.133474	4.26583e-66	1.40607e-64	0.190711	0.269647	2.94008e-65	7.50015e-64	1.82441e-64	5.45608e-63	0.0608377	0.597548
977	AT5G16450	Ribonuclease E inhibitor RraA/Dimethylmenaquinone methyltransferase; FUNCTIONS IN: ribonuclease inhibitor activity; INVOLVED IN: regulation of RNA metabolic process; LOCATED IN: cellular_component unknown; EXPRESSED IN: 24 plant structures; EXPRESSED DURING: 13 growth stages; CONTAINS InterPro DOMAIN/s: Ribonuclease E inhibitor RraA/Dimethylmenaquinone methyltransferase (InterPro:IPR005493)	2.64838	0.572725	2.1428	1.23818	2.88372	1.04091	2.71175	5.08366	0.0130416	0.0619332	1.06143e-08	9.13416e-08	1.2429e-60	3.38554e-59	6.79805e-09	4.60194e-08	9.37103e-64	2.27889e-62	9.11152e-60	2.33214e-58	0.0138786	0.35687
978	AT3G10720	Plant invertase/pectin methylesterase inhibitor superfamily; FUNCTIONS IN: enzyme inhibitor activity	-4.67528	-0.919232	-4.62659	-2.62328	-5.70947	-2.89862	-5.66177	2.52651	0.14504	0.319694	1.82047e-15	4.02153e-14	4.87401e-40	6.26213e-39	3.34267e-16	5.65538e-15	7.64324e-62	1.74568e-60	6.08723e-42	8.26104e-41	0.573092	1
979	AT1G64150	Uncharacterized protein family (UPF0016); LOCATED IN: chloroplast	-3.07921	-0.662479	-2.90056	-0.958646	-3.32918	-1.5988	-3.24283	3.51211	0.00421714	0.0262233	1.27653e-06	7.5543e-06	1.20005e-53	2.59591e-52	7.53623e-09	5.06727e-08	3.03489e-61	6.80934e-60	8.28509e-57	1.93077e-55	0.849004	1
980	AT1G53450	unknown protein; BEST Arabidopsis thaliana protein match is: unknown protein (TAIR:AT3G14830.2); Has 71 Blast hits to 71 proteins in 12 species: Archae - 0; Bacteria - 0; Metazoa - 0; Fungi - 0; Plants - 71; Viruses - 0; Other Eukaryotes - 0 (source: NCBI BLink).	-2.55679	-0.603742	-2.8596	-0.848307	-3.20619	-1.60502	-3.21821	3.89628	0.00125026	0.0102472	2.44451e-07	1.65922e-06	1.1209e-52	2.33644e-51	1.39764e-09	1.05318e-08	1.59717e-60	3.46805e-59	1.59741e-56	3.68886e-55	0.431288	0.958847
981	AT1G35910	Haloacid dehalogenase-like hydrolase (HAD) superfamily protein; FUNCTIONS IN: catalytic activity	2.29839	-0.202505	1.30751	-3.12515	2.36567	-2.25013	1.64549	2.4822	0.0054212	0.0319088	8.85901e-14	1.58055e-12	9.60418e-63	2.79204e-61	3.63417e-15	5.53167e-14	3.05113e-61	6.83908e-60	7.42409e-65	2.26158e-63	0.338248	0.913806
982	AT5G15780	Pollen Ole e 1 allergen and extensin family protein; FUNCTIONS IN: molecular_function unknown; INVOLVED IN: biological_process unknown; LOCATED IN: endomembrane system; EXPRESSED IN: 14 plant structures; EXPRESSED DURING: 10 growth stages; CONTAINS InterPro DOMAIN/s: Pollen Ole e 1 allergen/extensin (InterPro:IPR006041); Has 85252 Blast hits to 38354 proteins in 1825 species: Archae - 258; Bacter…	-4.32135	-1.32995	-5.04719	-4.99265	-5.32581	-5.03544	-5.41134	5.14498	0.0411133	0.139515	7.42969e-29	8.34311e-27	2.12618e-20	1.15583e-19	1.43761e-30	1.1515e-28	7.77682e-60	1.65415e-58	3.66282e-23	2.18056e-22	0.528428	0.99689
983	AT1G07320	encodes a plastid ribosomal protein L4	-2.87541	-0.653182	-2.67215	-0.940804	-3.4268	-1.36362	-3.08237	6.32532	0.0198255	0.0839641	1.29629e-05	6.35602e-05	2.21114e-55	5.11127e-54	2.27695e-07	1.22385e-06	1.82905e-62	4.26245e-61	5.17778e-57	1.21157e-55	0.868765	1
984	AT1G65970	thioredoxin-dependent peroxidase 2	7.20203	3.42351	6.88177	3.2019	6.98588	4.6391	7.76799	5.18358	6.33388e-11	5.33443e-09	1.94482e-09	1.8854e-08	4.06614e-65	1.29912e-63	1.00795e-14	1.45863e-13	2.58236e-64	6.38842e-63	4.80248e-64	1.41226e-62	0.0012046	0.104109
985	AT2G26020	Predicted to encode a PR (pathogenesis-related) protein. Belongs to the plant defensin (PDF) family with the following members: At1g75830/PDF1.1	8.73618	3.19906	8.97184	1.31621	8.4229	2.96535	9.15697	8.73293	2.93241e-06	7.00864e-05	0.32164	0.4337	3.14881e-66	1.04238e-64	2.38373e-05	9.12391e-05	2.32595e-64	5.76656e-63	6.78675e-65	2.07294e-63	0.110267	0.713557
986	AT2G41560	Encodes a calmodulin-regulated Ca(2+)-ATPase that improves salt tolerance in yeast. Localized to the vacuole. Lesion mimic phenotype when mutation in the gene is combined with a mutation in ACA11. Lesion mimic phenotype of double knockout can be suppressed by nutritional supplements that increase anion levels (e.g. 15 mM Nitrate	-2.9093	-0.720911	-2.84569	-1.06186	-2.78556	-1.35832	-3.06518	6.39269	0.016073	0.0719423	9.54196e-06	4.79674e-05	4.05376e-54	8.97232e-53	3.42875e-07	1.79839e-06	2.12846e-61	4.79909e-60	3.6034e-57	8.49246e-56	0.131207	0.744532
987	AT3G61870	unknown protein; FUNCTIONS IN: molecular_function unknown; INVOLVED IN: biological_process unknown; LOCATED IN: chloroplast	-2.52648	-0.46254	-2.68098	-1.10924	-2.88803	-1.38302	-2.95842	7.0326	0.207769	0.399964	1.99858e-08	1.63746e-07	6.81251e-53	1.4315e-51	1.07182e-08	7.04944e-08	9.0625e-64	2.2062e-62	7.40848e-54	1.57288e-52	0.832449	1
988	AT2G43290	Encodes calmodulin-like MSS3.	2.59991	0.045386	2.18672	0.34351	2.72392	0.350007	2.62988	4.26081	0.637992	0.771938	0.20084	0.301962	3.63714e-65	1.16858e-63	0.202256	0.282634	2.05611e-64	5.10861e-63	8.71127e-64	2.52925e-62	0.502237	0.986744
989	AT5G64660	CYS, MET, PRO, and GLY protein 2" (CMPG2); FUNCTIONS IN: ubiquitin-protein ligase activity, binding; INVOLVED IN: response to chitin; LOCATED IN: ubiquitin ligase complex; EXPRESSED IN: 23 plant structures; EXPRESSED DURING: 11 growth stages; CONTAINS InterPro DOMAIN/s: U box domain (InterPro:IPR003613), Armadillo-like helical (InterPro:IPR011989), Armadillo-type fold (InterPro:IPR016024); BEST A…	3.07792	0.0895411	2.57597	0.0997296	2.96411	0.342546	2.994	3.90505	0.490024	0.667227	0.596262	0.685555	1.9497e-66	6.49183e-65	0.568433	0.641114	9.69669e-65	2.42767e-63	9.08447e-65	2.75638e-63	0.541603	1
990	AT3G46590	Encodes a protein that specifically binds plant telomeric DNA (TTTAGGG)n repeats. Involved in bending DNA. Expressed throughout the plant with highest levels in flowers.	-1.99178	-0.192215	-2.06486	-1.25544	-2.01746	-1.69765	-1.97551	6.19236	0.12961	0.297655	1.80848e-23	1.14761e-21	1.39116e-41	1.89808e-40	8.78608e-23	2.99957e-21	1.84536e-63	4.44984e-62	9.03424e-42	1.21811e-40	0.353851	0.92147
991	AT3G48890	putative progesterone-binding protein homolog (Atmp2) mRNA	3.9343	0.728919	3.66148	0.702081	3.79406	1.33131	4.33533	8.59759	0.0261975	0.102412	0.0243365	0.0538135	1.43632e-65	4.6605e-64	0.00353681	0.00871243	1.79421e-64	4.47245e-63	4.78159e-64	1.40793e-62	0.192712	0.810856
992	AT5G66570	Encodes a protein which is an extrinsic subunit of photosystem II and which has been proposed to play a central role in stabilization of the catalytic manganese cluster. In <i>Arabidopsis thaliana</i> the PsbO proteins are encoded by two genes: <i>psbO1</i> and <i>psbO2</i>. PsbO1 is the major isoform in the wild-type.	-3.41054	-0.297255	-3.45843	-1.65117	-3.74175	-2.05148	-3.544	11.2593	0.58784	0.736908	1.90864e-11	2.48709e-10	2.09302e-44	3.24185e-43	3.60463e-10	2.9417e-09	1.0383e-60	2.27177e-59	1.03856e-43	1.51056e-42	0.602319	1
993	AT1G53560	Ribosomal protein L18ae family; BEST Arabidopsis thaliana protein match is: Ribosomal protein L18ae family (TAIR:AT1G17080.1); Has 133 Blast hits to 133 proteins in 16 species: Archae - 0; Bacteria - 2; Metazoa - 0; Fungi - 4; Plants - 127; Viruses - 0; Other Eukaryotes - 0 (source: NCBI BLink).	2.22224	0.303487	1.51193	0.190949	2.41046	-0.336348	2.12928	6.45663	0.00219868	0.0160107	0.00395733	0.0111096	2.2328e-62	6.38565e-61	0.000258308	0.000812485	9.05367e-62	2.0596e-60	2.96273e-63	8.45207e-62	0.00801119	0.284226
994	AT1G73885	unknown protein; FUNCTIONS IN: molecular_function unknown; INVOLVED IN: biological_process unknown; LOCATED IN: chloroplast thylakoid membrane	-2.69999	-0.402291	-2.71087	-0.978123	-2.96768	-1.41669	-2.87073	7.55736	0.170004	0.352695	2.82427e-07	1.89954e-06	8.05583e-55	1.82716e-53	1.26086e-07	7.06206e-07	6.83829e-64	1.67363e-62	2.71011e-55	6.01604e-54	0.77652	1
995	AT1G73870	B-box type zinc finger protein with CCT domain; FUNCTIONS IN: sequence-specific DNA binding transcription factor activity	-6.55693	-0.752685	-11.4601	-4.48189	-6.02976	-7.76739	-11.4601	0.490243	0.00360336	0.0232364	1.25847e-29	1.50937e-27	4.47245e-27	3.40608e-26	1.61564e-30	1.28072e-28	3.93943e-62	9.1156e-61	8.78514e-30	7.24442e-29	1	1
996	AT3G02060	DEAD/DEAH box helicase	-2.45944	-0.324068	-1.95447	-0.120549	-2.54276	-0.422662	-2.48561	4.89619	0.0843435	0.225717	0.31166	0.423895	5.63421e-65	1.78765e-63	0.0388514	0.0714751	8.64025e-64	2.10565e-62	2.70026e-64	8.03344e-63	0.327054	0.90913
997	AT3G22830	member of Heat Stress Transcription Factor (Hsf) family	-1.48828	-0.895762	-1.46064	4.8635	-0.962951	-6.40577	-1.72425	-0.140927	4.65202e-24	3.94698e-21	1.21022e-16	3.12204e-15	1.424e-15	5.9139e-15	2.62258e-43	6.46001e-41	1.40482e-32	1.16012e-31	1.91938e-40	2.43327e-39	0.0180389	0.401663
998	AT5G51060	RHD2 (along with RHD3 and RHD4) is required for normal root hair elongation. Has NADPH oxidase activity. Gene is expressed in the elongation and differention zone in trichoblasts and elongating root hairs. RDH2 is localized to the growing tips of root hair cells. It is required for the production of reactive oxygen species in response to extracellular ATP stimulus. The increase in ROS production …	6.72805	1.06471	6.63811	2.13226	6.75478	5.82633	7.25941	2.89134	7.07592e-12	6.92714e-10	2.84612e-16	7.00702e-15	4.94389e-63	1.45385e-61	6.42243e-32	5.79232e-30	2.0942e-63	5.03398e-62	7.21918e-63	2.04169e-61	0.115361	0.722833
999	AT2G32150	Haloacid dehalogenase-like hydrolase (HAD) superfamily protein; FUNCTIONS IN: hydrolase activity	1.36737	0.158107	0.502576	-2.4368	1.49524	-4.06376	1.14427	6.23964	1.04239e-05	0.000203024	8.96333e-38	2.09522e-35	1.13667e-63	3.43068e-62	1.55915e-37	2.30433e-35	1.13973e-62	2.6861e-61	3.92179e-64	1.15923e-62	0.000865307	0.0880087
1000	AT1G22840	Encodes cytochrome c. Contains two site II (TGGGCC/T) elements	3.12032	0.791519	2.6665	1.26729	3.11848	1.8588	3.01303	8.02504	0.000147675	0.00180136	3.30372e-11	4.14013e-10	3.2516e-64	1.01069e-62	2.8932e-14	3.95686e-13	3.78091e-65	9.61298e-64	2.41437e-62	6.72033e-61	0.246649	0.861674
1001	AT4G16260	Glycosyl hydrolase superfamily protein; FUNCTIONS IN: cation binding	9.07229	2.92877	8.56805	3.13573	9.1694	4.49583	9.14034	12.4155	1.05933e-05	0.000205827	1.15882e-06	6.91672e-06	7.20975e-64	2.20509e-62	1.51949e-08	9.81351e-08	1.43669e-62	3.3721e-61	4.07424e-62	1.13131e-60	0.0925038	0.673006
[truncated: 21,907 more rows]

## Sheet: 0hr_wt_vs_mutant_total
	logFC	logCPM	PValue	FDR
AT4G12490	8.94196	7.1692	2.60729e-64	5.52171e-60
AT4G12500	9.25766	5.79841	5.07745e-63	5.37651e-59
AT4G12480	8.23374	7.26581	8.1894e-63	5.78117e-59
AT4G21990	7.23884	7.34439	6.72576e-57	3.56095e-53
AT3G55500	-8.3187	6.06402	1.34699e-53	5.70531e-50
AT4G34410	-10.9292	6.67063	2.72902e-46	9.63253e-43
[truncated: 21,172 more rows]

## Sheet: rwa2_control_upregulated
	logFC	logCPM	PValue	FDR
[truncated: 857 more rows]

[truncated: 1 more sheets: rwa2_control_down]
