# Supplementary material for: Acetylation of cell wall is required for structural integrity of the leaf surface and exerts a global impact on plant stress responses
Source: Front Plant Sci. 2015 Jul 22;6:550. doi: 10.3389/fpls.2015.00550 (PMC4510344; doi:10.3389/fpls.2015.00550)
Supplement: Supplementary file 2 [file Table2.XLSX]

## Sheet: Sheet1
AMIGO GO term enrichment of genes upregulated in rwa2 control
GO Term	Aspect	P-value	Sample frequency	Background frequency	Genes
GO:0042221response to chemical	P	3.07e-33	219/734 (29.8%)	3787/30320 (12.5%)	ETR2 AT5G61820 PUB23 ARL AT2G35730 MYB4 iPGAM2 LTP2 PDC1 AT2G29500 YSL2 GSTU9 ERF1 CP12-2 AT5G44380 LTP4 CR88 ChlAKR ELIP1 CBL5 HSP81-3 ZAT6 AGC2-1 MYB32MTHSC70-2 DOX1 DFR AT2G17740 CLT3 THA1 MYB45 AT5G02480 AT1G30700 SIP1;2 HSP70 HSP90.1 AZI1 AT4G22530 RLP1 ROF2 AT3G23550 AT3G57020 GSTU1 PAP1 AT2G23270AT5G51470 RSR4 NRT2:1 CHX17 AT4G38540 UGT78D2 HSP23.6-MITO HSFA7A GSTF12 HSFA2 AT2G36950 PAP17 …
GO:0050896response to stimulus	P	9.30e-31	305/734 (41.6%)	6616/30320 (21.8%)	ETR2 AT5G61820 AT2G37130 PHT1;1 PUB23 ARL AT2G35730 AT1G07400 MYB4 CYP71A12 OPR2 iPGAM2 AT3G44450 LTP2 PDC1 AT2G29500 YSL2 GSTU9 ERF1 NCS1 CP12-2 AT5G44380LTP4 FADA CR88 ChlAKR ELIP1 CBL5 HSP81-3 ZAT6 AGC2-1 MYB32 AT1G72920 MTHSC70-2 DOX1 DFR AT2G17740 CLT3 THA1 MYB45 AT5G02480 AT1G30700 SIP1;2 HSP70 HSP90.1AZI1 AT4G22530 RLP1 ROF2 AT3G23550 AT3G57020 AT5G16960 OSM34 CO AT5G38980 GSTU1 ERF71 PAP1…
GO:1901700response to oxygen-containing compound	P	1.25e-23	151/734 (20.6%)	2460/30320 (8.1%)	AT5G61820 PUB23 ARL MYB4 LTP2 PDC1 AT2G29500 ERF1 CP12-2 AT5G44380 LTP4 CR88 ChlAKR ELIP1 CBL5 ZAT6 AGC2-1 MYB32 MTHSC70-2 DOX1 DFR AT2G17740 THA1 MYB45AT5G02480 HSP70 HSP90.1 AZI1 AT4G22530 RLP1 ROF2 AT3G57020 PAP1 RSR4 NRT2:1 UGT78D2 HSP23.6-MITO HSFA7A GSTF12 HSFA2 PAP17 CHIA ABCG37 NATA1 NRT1.8 EARLI1AT5G51440 AT1G71520 MARD1 AT1G01250 UGT75B1 MYB62 MYB51 SERAT2;1 TT7 LPK1 VSP2 CPL3 PUB22 ZIF…
GO:0010033response to organic substance	P	5.68e-21	158/734 (21.5%)	2805/30320 (9.3%)	ETR2 AT5G61820 PUB23 ARL AT2G35730 MYB4 PDC1 GSTU9 ERF1 CP12-2 LTP4 ELIP1 ZAT6 AGC2-1 MYB32 DOX1 DFR AT2G17740 THA1 MYB45 AT1G30700 AZI1 AT4G22530 AT3G23550AT3G57020 GSTU1 PAP1 AT2G23270 AT5G51470 RSR4 CHX17 AT4G38540 UGT78D2 GSTF12 HSFA2 AT2G36950 ABCC2 Tic20-IV AT2G36970 ABCG37 NATA1 EARLI1 GSTU24 NAC102AT1G71520 AHP4 MARD1 ST4C ELI3-2 AT3G04000 AT1G01250 UGT75B1 MYB62 MYB51 TT7 LPK1 VSP2 HYH C…
GO:0009404toxin metabolic process	P	9.73e-21	41/734 (5.6%)	225/30320 (0.7%)	AT2G35730 GSTU23 GSTU9 AT1G30700 GSTU12 GSTU1 CHX17 AT4G38540 GSTF12 HSFA2 AT2G36950 ABCC2 Tic20-IV GSTU24 ELI3-2 AT3G04000 UGT75B1 PAD3 AT4G15610 GSTU2GPX7 ABCB4 AT5G16980 GSTU7 AT4G01870 NAC032 AER UGT73B5 OCT5 GSTF5 CYP81D11 CYP710A1 DHAR2 AT2G41380 UGT73B4 NSP5 AT5G14730 CYP71A13 UGT74E2 RLP30AT5G17380
GO:0010583response to cyclopentenone	P	1.97e-20	32/734 (4.4%)	126/30320 (0.4%)	AT2G35730 GSTU9 AT1G30700 GSTU1 CHX17 AT4G38540 AT2G36950 ABCC2 Tic20-IV GSTU24 ELI3-2 AT3G04000 UGT75B1 AT4G15610 GSTU2 ABCB4 AT5G16980 GSTU7 AT4G01870NAC032 AER UGT73B5 OCT5 CYP81D11 CYP710A1 DHAR2 AT2G41380 UGT73B4 AT5G14730 UGT74E2 RLP30 AT5G17380
GO:0009407toxin catabolic process	P	8.78e-20	39/734 (5.3%)	212/30320 (0.7%)	AT2G35730 GSTU23 GSTU9 AT1G30700 GSTU12 GSTU1 CHX17 AT4G38540 GSTF12 HSFA2 AT2G36950 ABCC2 Tic20-IV GSTU24 ELI3-2 AT3G04000 UGT75B1 AT4G15610 GSTU2 GPX7ABCB4 AT5G16980 GSTU7 AT4G01870 NAC032 AER UGT73B5 OCT5 GSTF5 CYP81D11 CYP710A1 DHAR2 AT2G41380 UGT73B4 NSP5 AT5G14730 UGT74E2 RLP30 AT5G17380
GO:0090487secondary metabolite catabolic process	P	8.78e-20	39/734 (5.3%)	212/30320 (0.7%)	AT2G35730 GSTU23 GSTU9 AT1G30700 GSTU12 GSTU1 CHX17 AT4G38540 GSTF12 HSFA2 AT2G36950 ABCC2 Tic20-IV GSTU24 ELI3-2 AT3G04000 UGT75B1 AT4G15610 GSTU2 GPX7ABCB4 AT5G16980 GSTU7 AT4G01870 NAC032 AER UGT73B5 OCT5 GSTF5 CYP81D11 CYP710A1 DHAR2 AT2G41380 UGT73B4 NSP5 AT5G14730 UGT74E2 RLP30 AT5G17380
GO:0006950response to stress	P	1.25e-18	194/734 (26.4%)	4030/30320 (13.3%)	AT2G37130 PHT1;1 PUB23 AT1G07400 MYB4 CYP71A12 OPR2 LTP2 PDC1 AT2G29500 ERF1 CP12-2 AT5G44380 LTP4 CR88 ChlAKR ELIP1 CBL5 HSP81-3 AGC2-1 MYB32 AT1G72920MTHSC70-2 DOX1 AT2G17740 CLT3 AT5G02480 HSP70 HSP90.1 AZI1 AT4G22530 RLP1 ROF2 AT5G16960 OSM34 CO AT5G38980 ERF71 PAP1 AT2G23270 AT2G21560 RSR4 AT4G38540HSP23.6-MITO SIP2 COL1 HSFA7A GOX3 HSFA2 PAP17 CHIA BHLH101 AT1G26410 EARLI1 GSTU24 NIG1 MBP2 …
GO:0014070response to organic cyclic compound	P	4.42e-16	71/734 (9.7%)	860/30320 (2.8%)	PUB23 ARL AT2G35730 MYB4 PDC1 GSTU9 MYB32 DOX1 MYB45 AT1G30700 AZI1 GSTU1 CHX17 AT4G38540 AT2G36950 ABCC2 Tic20-IV ABCG37 EARLI1 GSTU24 ELI3-2 AT3G04000UGT75B1 MYB62 MYB51 LPK1 CPL3 SAG29 PAD3 AT4G15610 WRKY60 GSTU2 PRX71 GASA5 NHL25 ABCB4 AT5G16980 KTI1 GLIP1 GSTU7 AT4G01870 MYB112 NAC032 EXT4 AER RVE2UGT73B5 MYB48 SOT12 OCT5 ABCG40 CYP81D11 CYP710A1 ANK DHAR2 AT2G41380 OPR1 UGT73B4 MYB13 AS1 AC…
GO:0001101response to acid	P	7.15e-15	100/734 (13.6%)	1604/30320 (5.3%)	AT5G61820 PUB23 MYB4 LTP2 PDC1 ERF1 AT5G44380 LTP4 CR88 ChlAKR CBL5 MYB32 DOX1 MYB45 AZI1 PAP1 NRT2:1 CHIA ABCG37 NATA1 NRT1.8 EARLI1 MARD1 AT1G01250 UGT75B1MYB62 MYB51 SERAT2;1 LPK1 VSP2 CPL3 PUB22 ZIFL1 SAG29 PAD3 VSP1 AT4G15610 WRKY60 GAD HCHIB PRX71 PRR2 GASA5 HB-7 PYL2 FRD3 WRKY9 NHL25 FIB DR4 AT2G32020ABCB4 KTI1 GLIP1 ACS6 SULTR1;2 GSTU7 AT4G01870 PHT1;4 MYB112 EXT4 RVE2 CYP76C2 MYB90 LCR67…
GO:0019748secondary metabolic process	P	1.29e-14	58/734 (7.9%)	638/30320 (2.1%)	AT2G35730 MYB4 GSTU23 APR1 GSTU9 AT1G30700 AT1G09500 GSTU12 GSTU1 CHX17 AT4G38540 GSTF12 HSFA2 AT2G36950 ABCC2 Tic20-IV GSTU24 ELI3-2 AT3G04000 UGT75B1MYB51 BGLU46 PAD3 AT4G15610 KCS2 GSTU2 PRX71 AT1G33030 PRR2 GPX7 XTH7 GLDP1 ABCB4 AT5G16980 GSTU7 AT4G01870 NAC032 AER HBP1 UGT73B5 OCT5 GSTF5 ATH1CYP81D11 CYP710A1 TT8 DHAR2 AT2G41380 AT2G23910 UGT73B4 FMO GS-OX2 NSP5 AT5G14730 CYP71A13 UGT74E2 RL…
GO:0010035response to inorganic substance	P	1.19e-12	88/734 (12.0%)	1417/30320 (4.7%)	PUB23 iPGAM2 LTP2 AT2G29500 YSL2 AT5G44380 LTP4 CR88 ChlAKR CBL5 HSP81-3 MYB32 MTHSC70-2 DOX1 CLT3 AT5G02480 HSP70 HSP90.1 AZI1 RLP1 ROF2 PAP1 NRT2:1 HSP23.6-MITO HSFA7A HSFA2 PAP17 CHIA NRT1.8 SHM7 AT5G51440 AT1G01250 SERAT2;1 NIT2 VSP2 PUB22 ZIFL1 PAD3 AT4G15610 GSTU2 AT5G26220 GAD HCHIB PRX71 PRR2 HB-7AT2G19310 FRD3 WRKY9 DR4 GLDP1 ABCB4 KTI1 ACS6 SULTR1;2 MYB112 AT2G20560 Hop3 CAX3 AER CYP76C…
GO:0006820anion transport	P	2.07e-12	52/734 (7.1%)	587/30320 (1.9%)	PHT1;1 LTP2 AT5G44380 DOX1 CLT3 AT1G30700 AZI1 NRT2:1 AT4G22470 ABCG37 EARLI1 ELI3-2 TDT SERAT2;1 AT2G41190 PUB22 AAC2 AT4G15610 AT5G39090 AT5G48430 GADHCHIB PRX71 PRR2 YSL7 FRD3 WRKY9 ABCB4 KTI1 AT2G38870 RTFL5 SPX1 SULTR1;2 EXT4 AAP3 AER OCT5 ABCG40 PSK5 AT3G21690 AT1G69480 AT1G76520 AT5G59540 FLS5AT1G10585 AT3G46280 PRN AMT1;1 CML41 AMT1;2 AT1G74010 AT5G64100
GO:0071705nitrogen compound transport	P	1.18e-10	58/734 (7.9%)	783/30320 (2.6%)	MYB4 PUM24 YSL2 NCS1 AT5G44380 DOX1 AT2G17740 CLT3 AT1G30700 AZI1 RLP1 NRT2:1 AT4G22470 NRT1.8 EARLI1 ELI3-2 PUT1 SERAT2;1 AT2G41190 PUB22 AAC2 AT4G15610AT5G39090 AT5G48430 GAD HCHIB PRX71 PRR2 YSL7 FRD3 WRKY9 OPT3 ABCB4 KTI1 AT2G38870 RTFL5 SULTR1;2 PHT1;4 EXT4 AAP3 AER HY5 OCT5 PSK5 AT3G21690 AT1G05700AT1G76530 AT1G76520 AT5G59540 FLS5 AT1G10585 AT3G46280 PRN AMT1;1 CML41 AMT1;2 AT1G74010 AT5G6…
GO:0009628response to abiotic stimulus	P	1.31e-10	133/734 (18.1%)	2833/30320 (9.3%)	PUB23 AT1G07400 MYB4 AT3G44450 LTP2 PDC1 AT2G29500 NCS1 CP12-2 LTP4 FADA CR88 ChlAKR ELIP1 CBL5 HSP81-3 MYB32 MTHSC70-2 DFR AT5G02480 HSP70 HSP90.1 AZI1 RLP1ROF2 AT3G57020 OSM34 CO ERF71 PAP1 AT2G23270 RSR4 UGT78D2 HSP23.6-MITO SIP2 COL1 HSFA7A GSTF12 HSFA2 CHIA AT1G26410 EARLI1 NIG1 NAC102 AT5G51440 CYP707A2ECB2 AT1G01250 SGR9 MYB51 SERAT2;1 AOX1A TT7 VSP2 HYH CPL3 PUB22 ZIFL1 CYP81D8 SAG29 ERF1…
GO:0009719response to endogenous stimulus	P	2.91e-09	97/734 (13.2%)	1879/30320 (6.2%)	ETR2 AT5G61820 PUB23 ARL MYB4 ERF1 LTP4 ZAT6 AGC2-1 MYB32 DOX1 AT2G17740 AT4G22530 AT3G23550 PAP1 AT2G23270 AT5G51470 HSFA2 AT2G36970 ABCG37 NATA1 EARLI1AT1G71520 AHP4 MARD1 ST4C AT1G01250 MYB51 TT7 VSP2 CPL3 PUB22 CYP81D8 SAG29 ERF104 PAD3 VSP1 WRKY60 HCHIB PRX71 GASA5 HB-7 PYL2 AT3G44830 FRD3 FIB RBK1AT2G32020 ABCB4 GLIP1 ACS6 AT3G63380 AT4G01870 PHT1;4 MYB112 EXT4 AT5G13370 AT1G59950 RVE2 ERF1…
GO:0009723response to ethylene	P	8.01e-09	35/734 (4.8%)	360/30320 (1.2%)	ETR2 ERF1 MYB32 AT3G23550 PAP1 AT2G23270 AT2G36970 MYB51 CYP81D8 PAD3 HCHIB AT3G44830 FRD3 RBK1 ABCB4 GLIP1 ACS6 AT4G01870 AT1G59950 RVE2 ERF15 UGT73B5AT5G55620 ABCG40 ACA2 AT2G43580 AT4G37290 PHT3;2 UGT73B4 MBF1C AT1G26380 AT1G63840 CYP71A13 RHA1A AT2G33710
GO:0044699single-organism process	P	8.99e-09	347/734 (47.3%)	10642/30320 (35.1%)	ETR2 AT5G61820 MEE65 PHT1;1 PUB23 ARL AT2G35730 MYB4 PUM24 PAP16 PDE340 iPGAM2 AT2G19970 LTP2 RPI2 EDA9 UGT73C6 PDC1 YSL2 GSTU23 APR1 GSTU9 ERF1 AT1G62510CP12-2 AT5G44380 LTP4 FADA CR88 ChlAKR ELIP1 CBL5 AT1G64500 IAGLU ZAT6 MYB32 MTHSC70-2 DOX1 NAF1 EDA12 DFR AT2G17740 CLT3 THA1 AT1G30700 AZI1 SPS2 AT4G22530RLP1 MIOX1 AT1G09500 CO GSTU12 GSTU1 AT1G13650 PAP1 DOT1 AT2G21560 AT5G58370 RSR4 NRT2:1 …
GO:0010224response to UV-B	P	1.67e-08	19/734 (2.6%)	105/30320 (0.3%)	MYB4 ELIP1 DFR AT3G57020 RSR4 UGT78D2 GSTF12 TT7 HYH ELIP2 AT4G14090 CRY3 HY5 TT8 AT2G23910 FLS5 UGT73C1 SDR1 NAC13
GO:0033554cellular response to stress	P	3.06e-08	80/734 (10.9%)	1475/30320 (4.9%)	PHT1;1 PUB23 AT2G29500 CP12-2 ELIP1 MTHSC70-2 DOX1 AT2G17740 HSP70 AZI1 AT4G22530 RLP1 ROF2 CO PAP1 AT2G23270 AT2G21560 HSP23.6-MITO COL1 HSFA2 PAP17 CHIABHLH101 AT1G26410 EARLI1 NAC102 AT5G51440 MGDC ELI3-2 IRT3 MYB62 MYB51 SERAT2;1 PSAT HYH SAG29 PAD3 AAC2 CYP82C2 WRKY60 PGDH TGA7 ELIP2 PRX71 PRR2 ATSDI1FRD3 WRKY9 SPX1 SULTR1;2 AT3G63380 CRY3 AT2G20560 AAP3 Hop3 AT1G28570 PROPEP3 PER4 CYP76C2 S…
GO:0015711organic anion transport	P	3.72e-08	31/734 (4.2%)	303/30320 (1.0%)	LTP2 CLT3 AT1G30700 AZI1 AT4G22470 EARLI1 ELI3-2 TDT AT2G41190 PUB22 AAC2 AT4G15610 AT5G39090 AT5G48430 YSL7 ABCB4 AT2G38870 RTFL5 EXT4 AAP3 AER OCT5 ABCG40PSK5 AT3G21690 AT1G76520 AT1G10585 AT3G46280 AMT1;1 CML41 AT1G74010
GO:0071702organic substance transport	P	3.82e-08	87/734 (11.9%)	1678/30320 (5.5%)	PUB23 MYB4 PUM24 LTP2 YSL2 NCS1 AT1G62510 LTP4 CR88 NAF1 AT2G17740 CLT3 AT1G30700 AZI1 RLP1 AT2G21560 CHX17 AT4G22470 AT4G04940 Tic20-IV NRT1.8 EARLI1AT2G37870 ELI3-2 TDT PUT1 MYB51 AT1G32880 AT2G41190 PUB22 SAG29 PAD3 AAC2 AT4G15610 AT5G39090 WRKY60 AT4G33550 AT5G48430 PGDH CHX20 PRX71 YSL7 OPT3 FLN2ABCB4 AT2G38870 RTFL5 SULTR1;2 PHT1;4 AT2G20720 AT5G05960 AR192 EXT4 AAP3 AT5G14580 AER AT1G28570…
GO:0046942carboxylic acid transport	P	4.61e-08	30/734 (4.1%)	287/30320 (0.9%)	CLT3 AT1G30700 AZI1 AT4G22470 EARLI1 ELI3-2 TDT AT2G41190 PUB22 AAC2 AT4G15610 AT5G39090 AT5G48430 YSL7 ABCB4 AT2G38870 RTFL5 EXT4 AAP3 AER OCT5 ABCG40 PSK5AT3G21690 AT1G76520 AT1G10585 AT3G46280 AMT1;1 CML41 AT1G74010
GO:0015849organic acid transport	P	4.61e-08	30/734 (4.1%)	287/30320 (0.9%)	CLT3 AT1G30700 AZI1 AT4G22470 EARLI1 ELI3-2 TDT AT2G41190 PUB22 AAC2 AT4G15610 AT5G39090 AT5G48430 YSL7 ABCB4 AT2G38870 RTFL5 EXT4 AAP3 AER OCT5 ABCG40 PSK5AT3G21690 AT1G76520 AT1G10585 AT3G46280 AMT1;1 CML41 AT1G74010
GO:0009751response to salicylic acid	P	4.76e-08	40/734 (5.4%)	487/30320 (1.6%)	PUB23 MYB4 PDC1 MYB32 DOX1 MYB45 AZI1 EARLI1 UGT75B1 MYB62 MYB51 LPK1 CPL3 SAG29 PAD3 WRKY60 PRX71 GASA5 NHL25 KTI1 GLIP1 GSTU7 MYB112 EXT4 RVE2 MYB48SOT12 ABCG40 ANK OPR1 MYB13 AS1 ACD6 MKK7 AT1G72900 WRKY30 HB1 CYP71A13 AMT1;1 RLP30
GO:0051716cellular response to stimulus	P	7.22e-08	124/734 (16.9%)	2811/30320 (9.3%)	ETR2 AT5G61820 PHT1;1 PUB23 ARL PDC1 AT2G29500 ERF1 CP12-2 ELIP1 CBL5 HSP81-3 MYB32 MTHSC70-2 DOX1 AT2G17740 HSP70 AZI1 AT4G22530 RLP1 ROF2 CO PAP1 AT2G23270AT2G21560 HSP23.6-MITO COL1 GOX3 HSFA2 PAP17 CHIA BHLH101 AT2G36970 AT1G26410 ABCG37 EARLI1 NAC102 AT5G51440 AHP4 MGDC ELI3-2 IRT3 MEE62 MYB62 MYB51 SERAT2;1AOX1A LPK1 PSAT HYH SAG29 PAD3 AAC2 CYP82C2 WRKY60 PGDH TGA7 ELIP2 HCHIB PRX71 PRR2 H…
GO:0009605response to external stimulus	P	1.45e-07	104/734 (14.2%)	2224/30320 (7.3%)	AT5G61820 AT2G37130 PHT1;1 PUB23 CYP71A12 PDC1 MTHSC70-2 DOX1 AT2G17740 CLT3 HSP70 HSP90.1 AZI1 OSM34 AT5G38980 PAP1 BAM5 AT4G38540 GOX3 PAP17 CHIA BHLH101EARLI1 SIB2 UPI MGDC ELI3-2 IRT3 MEE62 MYB62 SGR9 MYB51 SERAT2;1 NIT2 LPK1 PSAT VSP2 ZIFL1 ERF104 PAD3 WRKY60 PGDH TGA7 HCHIB PRX71 Prx37 PRR2 ATSDI1 FRD3WRKY9 NHL25 OPT3 AT5G52450 RBK1 MPL1 ABCB4 KTI1 AT2G38870 GLIP1 SPX1 ACS6 SULTR1;2 AT3G633…
GO:0006865amino acid transport	P	1.52e-07	28/734 (3.8%)	264/30320 (0.9%)	CLT3 AT1G30700 AZI1 AT4G22470 EARLI1 ELI3-2 AT2G41190 PUB22 AAC2 AT4G15610 AT5G39090 AT5G48430 YSL7 ABCB4 AT2G38870 RTFL5 EXT4 AAP3 AER OCT5 PSK5 AT3G21690AT1G76520 AT1G10585 AT3G46280 AMT1;1 CML41 AT1G74010
GO:0006811ion transport	P	1.96e-07	65/734 (8.9%)	1122/30320 (3.7%)	PHT1;1 LTP2 CP12-2 AT5G44380 DOX1 CLT3 AT1G30700 AZI1 NRT2:1 CHX17 TPPB AT4G22470 GOX3 GulLO2 ABCG37 EARLI1 CHX16 ELI3-2 TDT IRT3 SERAT2;1 AT2G41190 PUB22 AAC2AT4G15610 AT5G39090 AT5G48430 GAD CHX20 HCHIB PRX71 PRR2 YSL7 FRD3 WRKY9 ABCB4 KTI1 AT2G38870 COPT2 RTFL5 SPX1 SULTR1;2 AT3G63380 EXT4 AAP3 CAX3 AER ATCOCT5 ABCG40 DTX1 PSK5 AT3G21690 AT1G69480 AT1G76520 AT5G59540 FLS5 AT1G10585 AT3G46280 P…
GO:0009812flavonoid metabolic process	P	2.20e-07	27/734 (3.7%)	250/30320 (0.8%)	UGT73C6 NCS1 ELIP1 DFR AT3G57020 PAP1 AT2G21560 UGT78D2 GSTF12 TT7 KCS2 PGDH ELIP2 PRR2 AT4G14090 CRY3 AT1G28570 SRG1 HY5 PSK5 TT8 AT2G23910 FLS5 NF-YA10BGLU10 SDR1 UGT73B2
GO:0009813flavonoid biosynthetic process	P	3.64e-07	25/734 (3.4%)	220/30320 (0.7%)	UGT73C6 NCS1 ELIP1 DFR AT3G57020 PAP1 AT2G21560 UGT78D2 GSTF12 TT7 KCS2 PGDH ELIP2 PRR2 AT4G14090 CRY3 AT1G28570 SRG1 PSK5 TT8 AT2G23910 FLS5 NF-YA10 SDR1UGT73B2
GO:0006952defense response	P	3.83e-07	84/734 (11.4%)	1669/30320 (5.5%)	AT2G37130 PUB23 CYP71A12 PDC1 ERF1 AT1G72920 DOX1 AT2G17740 CLT3 HSP90.1 AZI1 AT4G22530 OSM34 AT5G38980 PAP1 AT2G21560 AT4G38540 GOX3 EARLI1 MBP2 LSU2 SIB2UPI ELI3-2 MEE62 MYB51 LPK1 PSAT VSP2 PUB22 ERF104 PAD3 AAC2 VSP1 WRKY60 PGDH TGA7 HCHIB PRX71 Prx37 PDF1.4 NHL25 RBK1 MPL1 KTI1 AT2G38870 GLIP1 AT3G63380RLP22 AT1G50180 AAP3 AT1G47370 AT1G28570 PROPEP3 LCR67 SOT12 AT5G46450 ABCG40 FMO CYP81D11…
GO:0009408response to heat	P	5.51e-07	29/734 (4.0%)	298/30320 (1.0%)	AT1G07400 AT2G29500 CP12-2 CR88 ELIP1 HSP81-3 MTHSC70-2 AT5G02480 HSP70 HSP90.1 RLP1 ROF2 HSP23.6-MITO HSFA7A HSFA2 AT5G51440 CYP81D8 ELIP2 GASA5 AT2G19310AR192 AT2G20560 Hop3 Fes1A HSP17.6A AT1G32583 AT1G71000 MBF1C HSP81-2
GO:0009725response to hormone	P	7.21e-07	83/734 (11.3%)	1662/30320 (5.5%)	ETR2 AT5G61820 PUB23 ARL MYB4 ERF1 LTP4 MYB32 DOX1 AT3G23550 PAP1 AT2G23270 AT5G51470 AT2G36970 ABCG37 NATA1 EARLI1 AHP4 MARD1 ST4C AT1G01250 MYB51 TT7VSP2 CPL3 CYP81D8 SAG29 PAD3 VSP1 WRKY60 HCHIB GASA5 HB-7 PYL2 AT3G44830 FRD3 FIB RBK1 AT2G32020 ABCB4 GLIP1 ACS6 AT4G01870 PHT1;4 MYB112 EXT4 AT5G13370AT1G59950 RVE2 ERF15 UGT73B5 MYB90 LCR67 SRG1 HY5 SOT12 AT5G55620 FPF1 ABCG40 SAUR36 ACA2 EXT3 A…
GO:0044765single-organism transport	P	7.95e-07	117/734 (15.9%)	2697/30320 (8.9%)	PHT1;1 PUB23 MYB4 PUM24 LTP2 YSL2 AT1G62510 CP12-2 AT5G44380 LTP4 CR88 DOX1 NAF1 AT2G17740 CLT3 AT1G30700 AZI1 RLP1 AT2G21560 NRT2:1 CHX17 TPPB AT4G22470GOX3 AT4G04940 Tic20-IV GulLO2 ABCG37 NRT1.8 EARLI1 AT2G37870 CHX16 ELI3-2 TDT IRT3 PUT1 MYB51 SERAT2;1 AT2G41190 PUB22 ZIFL1 SAG29 PAD3 AAC2 AT4G15610AT5G39090 WRKY60 AT4G33550 AT5G48430 PGDH GAD CHX20 HCHIB PRX71 PRR2 YSL7 FRD3 WRKY9 OPT3 FLN2 …
GO:0006979response to oxidative stress	P	8.08e-07	41/734 (5.6%)	558/30320 (1.8%)	AT1G07400 AT2G29500 AT5G44380 AGC2-1 MTHSC70-2 DOX1 AT5G02480 HSP70 HSP90.1 RLP1 ROF2 AT5G16960 PAP1 RSR4 HSP23.6-MITO SIP2 HSFA7A HSFA2 PAP17 AT5G51440 VSP2AT2G19310 FRD3 ABCB4 AT5G16980 KTI1 ACS6 AT2G21640 AT2G20560 Hop3 AER AT5G55620 Fes1A ABCG40 HSP17.6A AT1G71000 MBF1C AT1G75280 WRKY30 UGT74E2 ERD5
GO:0046482para-aminobenzoic acid metabolic process	P	2.10e-06	11/734 (1.5%)	38/30320 (0.1%)	AT5G61820 IAGLU AT4G22530 GSTU1 AT2G36950 CSLE1 AT3G04000 UGT75B1 AKR4C8 AT5G17380 AT2G17500
GO:0080167response to karrikin	P	4.28e-06	18/734 (2.5%)	128/30320 (0.4%)	AT3G44450 FADA ELIP1 UGT78D2 SIP2 HYH ZIFL1 CYP81D8 AT1G53070 GPX7 MYB90 HY5 GRF7 AT4G37290 AT2G23910 SDR1 UGT74E2 AMT1;1
GO:0044710single-organism metabolic process	P	4.99e-06	195/734 (26.6%)	5428/30320 (17.9%)	ETR2 AT5G61820 PUB23 AT2G35730 MYB4 PDE340 UGT73C6 PDC1 GSTU23 APR1 GSTU9 CP12-2 FADA ChlAKR ELIP1 IAGLU MTHSC70-2 DOX1 DFR AT2G17740 THA1 AT1G30700 AZI1SPS2 AT4G22530 AT1G09500 CO GSTU12 GSTU1 AT1G13650 PAP1 AT5G58370 RSR4 CHX17 AT4G38540 UGT78D2 SIP2 COL1 GSTF12 PnsL3 TPPB HSFA2 AT2G36950 PAP17 AT4G04940FIB2 AT1G68600 ABCC2 Tic20-IV GulLO2 CSLE1 NATA1 EARLI1 SHM7 GSTU24 CYP707A2 PEX11B WDR55 AT…
GO:0006810transport	P	5.57e-06	124/734 (16.9%)	3014/30320 (9.9%)	PHT1;1 PUB23 MYB4 PUM24 LTP2 YSL2 NCS1 AT1G62510 CP12-2 AT5G44380 LTP4 CR88 DOX1 NAF1 AT2G17740 CLT3 AT1G30700 AZI1 RLP1 AT2G21560 NRT2:1 CHX17 TPPBAT4G22470 GOX3 AT4G04940 Tic20-IV GulLO2 ABCG37 NRT1.8 EARLI1 AT2G37870 CHX16 ELI3-2 TDT IRT3 PUT1 MYB51 AT1G32880 SERAT2;1 AT2G41190 PUB22 ZIFL1 SAG29 PAD3AAC2 AT4G15610 AT5G39090 AT1G79710 WRKY60 AT4G33550 AT5G48430 PGDH GAD CHX20 HCHIB PRX71 PRR2 Y…
GO:0051707response to other organism	P	6.23e-06	76/734 (10.4%)	1535/30320 (5.1%)	AT5G61820 AT2G37130 PUB23 CYP71A12 PDC1 MTHSC70-2 DOX1 AT2G17740 CLT3 HSP70 HSP90.1 AZI1 OSM34 AT5G38980 PAP1 BAM5 AT4G38540 GOX3 EARLI1 SIB2 UPI ELI3-2 IRT3MEE62 MYB51 NIT2 LPK1 PSAT VSP2 ERF104 PAD3 WRKY60 PGDH TGA7 HCHIB PRX71 Prx37 NHL25 AT5G52450 RBK1 MPL1 KTI1 AT2G38870 GLIP1 AT3G63380 CAX3 MYB122 UGT73B5AT1G33110 SOT12 CNGC12 ABCG40 FMO CYP81D11 TI1 AT3G21690 ANK AT4G12490 UGT73B4 AT4G3643…
GO:0043207response to external biotic stimulus	P	6.23e-06	76/734 (10.4%)	1535/30320 (5.1%)	AT5G61820 AT2G37130 PUB23 CYP71A12 PDC1 MTHSC70-2 DOX1 AT2G17740 CLT3 HSP70 HSP90.1 AZI1 OSM34 AT5G38980 PAP1 BAM5 AT4G38540 GOX3 EARLI1 SIB2 UPI ELI3-2 IRT3MEE62 MYB51 NIT2 LPK1 PSAT VSP2 ERF104 PAD3 WRKY60 PGDH TGA7 HCHIB PRX71 Prx37 NHL25 AT5G52450 RBK1 MPL1 KTI1 AT2G38870 GLIP1 AT3G63380 CAX3 MYB122 UGT73B5AT1G33110 SOT12 CNGC12 ABCG40 FMO CYP81D11 TI1 AT3G21690 ANK AT4G12490 UGT73B4 AT4G3643…
GO:0009607response to biotic stimulus	P	6.41e-06	76/734 (10.4%)	1536/30320 (5.1%)	AT5G61820 AT2G37130 PUB23 CYP71A12 PDC1 MTHSC70-2 DOX1 AT2G17740 CLT3 HSP70 HSP90.1 AZI1 OSM34 AT5G38980 PAP1 BAM5 AT4G38540 GOX3 EARLI1 SIB2 UPI ELI3-2 IRT3MEE62 MYB51 NIT2 LPK1 PSAT VSP2 ERF104 PAD3 WRKY60 PGDH TGA7 HCHIB PRX71 Prx37 NHL25 AT5G52450 RBK1 MPL1 KTI1 AT2G38870 GLIP1 AT3G63380 CAX3 MYB122 UGT73B5AT1G33110 SOT12 CNGC12 ABCG40 FMO CYP81D11 TI1 AT3G21690 ANK AT4G12490 UGT73B4 AT4G3643…
GO:0051234establishment of localization	P	1.32e-05	125/734 (17.0%)	3091/30320 (10.2%)	PHT1;1 PUB23 MYB4 PUM24 LTP2 YSL2 NCS1 AT1G62510 CP12-2 AT5G44380 LTP4 CR88 AT1G64500 DOX1 NAF1 AT2G17740 CLT3 AT1G30700 AZI1 RLP1 AT2G21560 NRT2:1 CHX17TPPB AT4G22470 GOX3 AT4G04940 Tic20-IV GulLO2 ABCG37 NRT1.8 EARLI1 AT2G37870 CHX16 ELI3-2 TDT IRT3 PUT1 MYB51 AT1G32880 SERAT2;1 AT2G41190 PUB22 ZIFL1 SAG29PAD3 AAC2 AT4G15610 AT5G39090 AT1G79710 WRKY60 AT4G33550 AT5G48430 PGDH GAD CHX20 HCHIB PR…
GO:0070887cellular response to chemical stimulus	P	1.33e-05	72/734 (9.8%)	1446/30320 (4.8%)	ETR2 AT5G61820 PUB23 ARL PDC1 ERF1 CP12-2 HSP81-3 MYB32 DOX1 AZI1 AT4G22530 PAP1 AT2G23270 HSFA2 CHIA AT2G36970 AT1G26410 ABCG37 EARLI1 NAC102 AHP4 MYB51LPK1 HYH SAG29 PAD3 CYP82C2 WRKY60 TGA7 HCHIB PRX71 HB-7 PYL2 AT3G44830 FRD3 NHL25 RBK1 ABCB4 GLIP1 ACS6 AT3G63380 AT4G01870 AT1G59950 PROPEP3 PER4 CYP76C2ERF15 MYB90 LCR67 HY5 SOT12 OCT5 AT5G55620 ABCG40 AT1G14550 AT2G43580 CYP710A1 ANK MBF1C AT…
GO:0036294cellular response to decreased oxygen levels	P	1.76e-05	9/734 (1.2%)	27/30320 (0.1%)	CP12-2 AT2G23270 HSFA2 AT1G26410 CYP82C2 PROPEP3 PER4 AT1G14550 AT1G26380
GO:0071453cellular response to oxygen levels	P	1.76e-05	9/734 (1.2%)	27/30320 (0.1%)	CP12-2 AT2G23270 HSFA2 AT1G26410 CYP82C2 PROPEP3 PER4 AT1G14550 AT1G26380
GO:0036293response to decreased oxygen levels	P	5.77e-05	15/734 (2.0%)	103/30320 (0.3%)	PDC1 CP12-2 ERF71 AT2G23270 HSFA2 AT1G26410 NAC102 CYP82C2 PROPEP3 PER4 AT1G14550 AT1G26380 ATSPS4F HB1 AMT1;1
GO:0015698inorganic anion transport	P	6.09e-05	25/734 (3.4%)	282/30320 (0.9%)	PHT1;1 AT5G44380 DOX1 AZI1 NRT2:1 SERAT2;1 AAC2 AT4G15610 GAD HCHIB PRX71 PRR2 FRD3 WRKY9 KTI1 SPX1 SULTR1;2 AAP3 AT1G69480 AT5G59540 FLS5 PRN AMT1;1 AMT1;2AT5G64100
GO:0070482response to oxygen levels	P	6.59e-05	15/734 (2.0%)	104/30320 (0.3%)	PDC1 CP12-2 ERF71 AT2G23270 HSFA2 AT1G26410 NAC102 CYP82C2 PROPEP3 PER4 AT1G14550 AT1G26380 ATSPS4F HB1 AMT1;1
GO:0009644response to high light intensity	P	7.20e-05	22/734 (3.0%)	225/30320 (0.7%)	AT2G29500 CP12-2 ELIP1 MTHSC70-2 AT5G02480 HSP70 HSP90.1 RLP1 ROF2 HSP23.6-MITO HSFA7A HSFA2 AT5G51440 ELIP2 AT2G19310 FIB AT2G20560 Hop3 Fes1A HSP17.6AAT1G71000 MBF1C
GO:0009411response to UV	P	1.02e-04	23/734 (3.1%)	249/30320 (0.8%)	MYB4 NCS1 ELIP1 DFR AT3G57020 RSR4 UGT78D2 GSTF12 TT7 HYH KCS2 ELIP2 AT4G14090 OPT3 CRY3 HY5 PHR1 TT8 AT2G23910 FLS5 UGT73C1 SDR1 NAC13
GO:0044763single-organism cellular process	P	1.34e-04	256/734 (34.9%)	7917/30320 (26.1%)	ETR2 AT5G61820 MEE65 PHT1;1 PUB23 ARL AT2G35730 MYB4 PDE340 iPGAM2 LTP2 RPI2 PDC1 GSTU23 APR1 GSTU9 ERF1 FADA CR88 ELIP1 CBL5 AT1G64500 IAGLU MYB32 MTHSC70-2DOX1 THA1 AT1G30700 AZI1 SPS2 AT4G22530 RLP1 MIOX1 AT1G09500 CO GSTU12 GSTU1 AT1G13650 PAP1 AT2G21560 AT5G58370 RSR4 CHX17 AT4G38540 COL1 GSTF12 PnsL3 TPPBGOX3 HSFA2 AT2G36950 PAP17 NOGC1 CHIA AT4G04940 FIB2 AT1G68600 ABCC2 BHLH101 Tic20-IV G…
GO:0071456cellular response to hypoxia	P	1.74e-04	8/734 (1.1%)	25/30320 (0.1%)	AT2G23270 HSFA2 AT1G26410 CYP82C2 PROPEP3 PER4 AT1G14550 AT1G26380
GO:0009642response to light intensity	P	3.21e-04	24/734 (3.3%)	286/30320 (0.9%)	AT2G29500 CP12-2 ELIP1 MTHSC70-2 AT5G02480 HSP70 HSP90.1 RLP1 ROF2 HSP23.6-MITO HSFA7A HSFA2 CHIA AT5G51440 ELIP2 AT2G19310 FIB AT2G20560 Hop3 Fes1A HSP17.6AAT1G71000 MBF1C PRN
GO:0051179localization	P	4.86e-04	125/734 (17.0%)	3295/30320 (10.9%)	PHT1;1 PUB23 MYB4 PUM24 LTP2 YSL2 NCS1 AT1G62510 CP12-2 AT5G44380 LTP4 CR88 AT1G64500 DOX1 NAF1 AT2G17740 CLT3 AT1G30700 AZI1 RLP1 AT2G21560 NRT2:1 CHX17TPPB AT4G22470 GOX3 AT4G04940 Tic20-IV GulLO2 ABCG37 NRT1.8 EARLI1 AT2G37870 CHX16 ELI3-2 TDT IRT3 PUT1 MYB51 AT1G32880 SERAT2;1 AT2G41190 PUB22 ZIFL1 SAG29PAD3 AAC2 AT4G15610 AT5G39090 AT1G79710 WRKY60 AT4G33550 AT5G48430 PGDH GAD CHX20 HCHIB PR…
GO:1901698response to nitrogen compound	P	7.39e-04	44/734 (6.0%)	792/30320 (2.6%)	PUB23 AT5G44380 ZAT6 AGC2-1 DOX1 AT2G17740 AZI1 AT4G22530 NRT2:1 HSFA2 ABCG37 NRT1.8 AT1G71520 MYB51 SERAT2;1 PUB22 ERF104 PAD3 AT4G15610 WRKY60 GAD HCHIBPRX71 PRR2 FRD3 WRKY9 KTI1 ACS6 SULTR1;2 AT3G63380 ERF15 SOT12 AT5G55620 ABCG40 AT5G03380 AT5G37490 AT5G59540 FLS5 ZAT11 AT3G46280 PRN CYP71A13 AT2G33710AT5G64100
GO:0007154cell communication	P	7.80e-04	87/734 (11.9%)	2072/30320 (6.8%)	ETR2 AT5G61820 PHT1;1 PUB23 ARL PDC1 ERF1 CBL5 MYB32 DOX1 AZI1 AT4G22530 RLP1 CO PAP1 GOX3 PAP17 CHIA BHLH101 AT2G36970 EARLI1 NAC102 AHP4 MGDC IRT3 MEE62MYB62 MYB51 SERAT2;1 AOX1A LPK1 HYH PAD3 WRKY60 TGA7 HCHIB PRX71 PRR2 HB-7 ATSDI1 PYL2 AT3G44830 FRD3 WRKY9 NHL25 RBK1 ABCB4 GLIP1 SPX1 SULTR1;2 AT3G63380RLP22 AT4G01870 AT1G03440 AT1G59950 PYD4 CYP76C2 ERF15 MYB90 LCR67 bZIP3 HY5 SOT12 OCT5 ABC…
GO:0000302response to reactive oxygen species	P	7.88e-04	28/734 (3.8%)	390/30320 (1.3%)	AT2G29500 MTHSC70-2 DOX1 AT5G02480 HSP70 HSP90.1 RLP1 ROF2 PAP1 HSP23.6-MITO HSFA7A HSFA2 PAP17 AT5G51440 AT2G19310 FRD3 ABCB4 KTI1 AT2G20560 Hop3 AT5G55620Fes1A ABCG40 HSP17.6A AT1G71000 MBF1C WRKY30 UGT74E2
GO:0010167response to nitrate	P	8.83e-04	19/734 (2.6%)	199/30320 (0.7%)	AT5G44380 DOX1 AZI1 NRT2:1 NRT1.8 SERAT2;1 AT4G15610 GAD HCHIB PRX71 PRR2 FRD3 WRKY9 KTI1 SULTR1;2 AT5G59540 FLS5 PRN AT5G64100
GO:0042542response to hydrogen peroxide	P	1.26e-03	22/734 (3.0%)	265/30320 (0.9%)	AT2G29500 MTHSC70-2 AT5G02480 HSP70 HSP90.1 RLP1 ROF2 HSP23.6-MITO HSFA7A HSFA2 PAP17 AT5G51440 AT2G19310 KTI1 AT2G20560 Hop3 Fes1A HSP17.6A AT1G71000 MBF1CWRKY30 UGT74E2
GO:0006457protein folding	P	1.56e-03	23/734 (3.1%)	290/30320 (1.0%)	AT2G29500 CR88 HSP81-3 MTHSC70-2 HSP70 HSP90.1 RLP1 ROF2 HSP23.6-MITO HSFA7A HSFA2 AT5G51440 AR192 AT2G20560 Hop3 Fes1A HSP17.6A AT1G71000 MBF1C NdhT mtHsc70-1 HSP81-2 Cpn60beta4
GO:0098542defense response to other organism	P	1.56e-03	54/734 (7.4%)	1096/30320 (3.6%)	AT2G37130 PUB23 CYP71A12 PDC1 DOX1 AT2G17740 CLT3 HSP90.1 AZI1 OSM34 AT5G38980 PAP1 AT4G38540 GOX3 EARLI1 SIB2 UPI MEE62 MYB51 LPK1 PSAT VSP2 ERF104 PAD3WRKY60 PGDH TGA7 HCHIB PRX71 Prx37 NHL25 RBK1 MPL1 KTI1 AT2G38870 GLIP1 SOT12 ABCG40 FMO CYP81D11 TI1 ANK AT4G12490 AS1 ACD6 MKK7 AT1G72900 HB1 CYP71A13AT4G16260 AMT1;1 ERD5 RLP30 HSP81-2
GO:0001666response to hypoxia	P	1.85e-03	13/734 (1.8%)	100/30320 (0.3%)	PDC1 AT2G23270 HSFA2 AT1G26410 NAC102 CYP82C2 PROPEP3 PER4 AT1G14550 AT1G26380 ATSPS4F HB1 AMT1;1
GO:0009620response to fungus	P	2.30e-03	34/734 (4.6%)	560/30320 (1.8%)	AT5G61820 AT2G37130 PUB23 AZI1 OSM34 PAP1 AT4G38540 EARLI1 UPI MYB51 ERF104 PAD3 WRKY60 HCHIB PRX71 RBK1 AT2G38870 GLIP1 AT1G33110 SOT12 CNGC12 ABCG40 FMOTI1 AT3G21690 ANK AT4G12490 AS1 AT1G72900 BGLU10 CYP71A13 AT4G16260 RLP30 BSMT1
GO:0071229cellular response to acid	P	3.53e-03	40/734 (5.4%)	730/30320 (2.4%)	AT5G61820 PUB23 PDC1 ERF1 DOX1 AZI1 CHIA ABCG37 EARLI1 MYB51 LPK1 SAG29 PAD3 WRKY60 PRX71 HB-7 PYL2 NHL25 ABCB4 AT4G01870 CYP76C2 MYB90 LCR67 HY5 SOT12OCT5 ABCG40 CYP710A1 ANK MKK7 AT1G72900 AT1G63840 HB1 PRN CYP71A13 CP1 UGT74E2 AMT1;1 RLP30 NAC13
GO:0051704multi-organism process	P	4.01e-03	86/734 (11.7%)	2124/30320 (7.0%)	AT5G61820 AT2G37130 PUB23 CYP71A12 PDC1 MTHSC70-2 DOX1 AT2G17740 CLT3 HSP70 HSP90.1 AZI1 OSM34 AT5G38980 PAP1 BAM5 AT4G38540 GOX3 EARLI1 SIB2 UPI AT4G36580ELI3-2 IRT3 MEE62 DMT2 MYB51 AT1G04500 NIT2 LPK1 PSAT VSP2 ERF104 PAD3 WRKY60 PGDH TGA7 HCHIB PRX71 Prx37 AT5G04390 NHL25 AT5G52450 RBK1 MPL1 KTI1 AT2G38870GLIP1 AT3G63380 AGP6 CAX3 BIR6 MYB122 UGT73B5 AT1G33110 SOT12 CNGC12 MGP3 ABCG40 FMO CYP…
GO:0046283anthocyanin-containing compound metabolic process	P	4.15e-03	12/734 (1.6%)	91/30320 (0.3%)	ELIP1 DFR PAP1 UGT78D2 GSTF12 TT7 AT4G14090 HY5 TT8 FLS5 NF-YA10 BGLU10
GO:0050832defense response to fungus	P	5.73e-03	26/734 (3.5%)	383/30320 (1.3%)	AT2G37130 PUB23 AZI1 OSM34 PAP1 AT4G38540 EARLI1 UPI MYB51 ERF104 PAD3 WRKY60 HCHIB PRX71 AT2G38870 GLIP1 SOT12 ABCG40 FMO TI1 ANK AT4G12490 AS1 CYP71A13AT4G16260 RLP30
GO:0071369cellular response to ethylene stimulus	P	6.25e-03	15/734 (2.0%)	147/30320 (0.5%)	ETR2 ERF1 MYB32 AT2G36970 HCHIB AT3G44830 FRD3 RBK1 ABCB4 GLIP1 AT1G59950 ERF15 AT5G55620 AT2G43580 MBF1C
GO:0009416response to light stimulus	P	6.30e-03	56/734 (7.6%)	1208/30320 (4.0%)	MYB4 AT2G29500 NCS1 CP12-2 CR88 ELIP1 MTHSC70-2 DFR AT5G02480 HSP70 HSP90.1 RLP1 ROF2 AT3G57020 CO RSR4 UGT78D2 HSP23.6-MITO COL1 HSFA7A GSTF12 HSFA2 CHIAAT5G51440 CYP707A2 ECB2 TT7 HYH FT KCS2 ELIP2 AT2G19310 AT4G14090 OPT3 FIB CRY3 AT2G20560 Hop3 RVE2 HY5 GRF7 Fes1A HSP17.6A PHR1 ATH1 TT8 AT2G23910 AT1G71000MBF1C FLS5 UGT73C1 PRN CP1 SDR1 RBCS1B NAC13
GO:0006857oligopeptide transport	P	6.77e-03	13/734 (1.8%)	112/30320 (0.4%)	MYB4 YSL2 AT2G17740 CLT3 RLP1 NRT1.8 AT5G48430 YSL7 OPT3 SULTR1;2 PHT1;4 AT1G05700 AT3G46280
GO:0015833peptide transport	P	6.77e-03	13/734 (1.8%)	112/30320 (0.4%)	MYB4 YSL2 AT2G17740 CLT3 RLP1 NRT1.8 AT5G48430 YSL7 OPT3 SULTR1;2 PHT1;4 AT1G05700 AT3G46280
GO:0015706nitrate transport	P	6.78e-03	18/734 (2.5%)	207/30320 (0.7%)	AT5G44380 DOX1 AZI1 NRT2:1 SERAT2;1 AT4G15610 GAD HCHIB PRX71 PRR2 FRD3 WRKY9 KTI1 SULTR1;2 AT5G59540 FLS5 PRN AT5G64100
GO:0002376immune system process	P	6.83e-03	50/734 (6.8%)	1034/30320 (3.4%)	PUB23 CYP71A12 PDC1 DOX1 AT2G17740 HSP90.1 AZI1 AT4G22530 OSM34 AT5G38980 AT2G21560 GOX3 EARLI1 SIB2 ELI3-2 MEE62 MYB51 LPK1 PSAT PUB22 PAD3 AAC2 WRKY60PGDH HCHIB PRX71 NHL25 RBK1 GLIP1 AT3G63380 AAP3 AT1G28570 SOT12 ABCG40 PSK5 ANK AT5G37490 AS1 ACD6 MKK7 AT1G72900 ZAT11 AT3G46280 HB1 CYP71A13 AT4G16260AMT1;1 RLP30 HSP81-2 AT2G33710
GO:0009718anthocyanin-containing compound biosynthetic process	P	7.14e-03	10/734 (1.4%)	65/30320 (0.2%)	ELIP1 DFR PAP1 UGT78D2 GSTF12 TT7 AT4G14090 TT8 FLS5 NF-YA10
GO:0044712single-organism catabolic process	P	7.99e-03	58/734 (7.9%)	1278/30320 (4.2%)	AT2G35730 GSTU23 GSTU9 MTHSC70-2 DOX1 THA1 AT1G30700 GSTU12 GSTU1 AT5G58370 RSR4 CHX17 AT4G38540 SIP2 GSTF12 HSFA2 AT2G36950 ABCC2 Tic20-IV GSTU24 PEX11BELI3-2 AT3G04000 UGT75B1 AT4G15610 AT3G19440 GSTU2 PGDH PYL2 GPX7 AT1G04350 RTFL8 GLDP1 MPL1 ABCB4 AT5G16980 GSTU7 AT4G01870 NAC032 AER UGT73B5 OCT5 GSTF5ATH1 CYP81D11 CYP710A1 DHAR2 AT2G41380 GLDP2 UGT73B4 NSP5 AT5G14730 AT1G73040 UGT74E2 mtHsc7…
GO:0009218pyrimidine ribonucleotide metabolic process	P	9.21e-03	14/734 (1.9%)	133/30320 (0.4%)	PDE340 AT4G04940 FIB2 WDR55 AT4G36580 FLN2 AR192 AT3G57490 AT1G71850 AT3G15460 PRMT3 AT5G02050 AT3G10530 PPR596
GO:0009220pyrimidine ribonucleotide biosynthetic process	P	9.21e-03	14/734 (1.9%)	133/30320 (0.4%)	PDE340 AT4G04940 FIB2 WDR55 AT4G36580 FLN2 AR192 AT3G57490 AT1G71850 AT3G15460 PRMT3 AT5G02050 AT3G10530 PPR596
Cellular Component
GO Term	Aspect	P-value	Sample frequency	Background frequency	Genes
GO:0005576extracellular region	C	1.05e-03	109/734 (14.9%)	2804/30320 (9.2%)	AT2G37130 AT2G47550 PAP16 iPGAM2 AT2G19970 LTP2 AT5G22860 AT4G08780 LTP4 XTH29 AT1G28660 DOX1 CYP81H1 CEL3 HSP70 AZI1 OSM34 AT5G38980 AT2G23270 AT1G57590AT1G28610 AT4G01390 PAP17 CHIA GulLO2 AT1G69730 EARLI1 AT4G37520 AT2G37870 MBP2 BGLU9 AT4G06744 AT4G12290 UPI AT3G10320 AT1G56710 AT1G76955 AT4G19820 AT2G40113TT7 AT5G58840 BGLU46 CYP81D8 AT5G59130 AT2G42980 SCPL7 AT1G15415 sks9 AT2G15780 AT4G335…
Molecular Function
GO Term	Aspect	P-value	Sample frequency	Background frequency	Genes
GO:0019825oxygen binding	F	4.27e-12	32/734 (4.4%)	232/30320 (0.8%)	CYP71A12 CYP705A19 CYP706A6 CYP706A5 CYP81H1 CYP72A15 NOGC1 CYP78A9 CYP707A2 CYP89A9 CYP71B26 TT7 CYP81D8 PAD3 CYP82C2 CYP72A8 CYP89A2 CYP89A5 CYP707A4CYP82C3 CYP71B36 CYP81D5 CYP81G1 CYP96A12 CYP76C2 CYP81D11 CYP710A1 CYP71B11 HB1 CYP71A13 AT1G66540 CYP72A13
GO:0016491oxidoreductase activity	F	9.55e-11	66/734 (9.0%)	967/30320 (3.2%)	AT2G37130 OPR2 AT4G08780 APR1 FADA ChlAKR DOX1 DFR AT2G29310 MIOX1 AT1G09500 AT4G38540 GOX3 FRO1 NOGC1 GulLO2 CYP78A9 AT4G37520 CYP707A2 ELI3-2 AT3G04000AOX1A TT7 PAD3 CYP82C2 APR2 PGDH PRX71 Prx37 PRR2 NDB4 APR3 GPX7 AT1G04350 GLDP1 CYP707A4 AT2G22420 AT2G29170 AT2G36690 AER PER4 AT2G24580 SQP1 SRG1AT3G19000 AKR4C8 AT4G13180 FMO AT4G09750 AT1G14550 CYP710A1 PRX52 DHAR2 OPR1 AT2G23910 GLDP2 FMO G…
GO:0003824catalytic activity	F	1.69e-10	251/734 (34.2%)	6782/30320 (22.4%)	ETR2 AT2G37130 PUB23 AT2G47550 OPR2 PAP16 PDE340 iPGAM2 PMAT1 RPI2 UGT73C6 PDC1 AT5G22860 GSTU23 AT4G08780 APR1 GSTU9 FADA ChlAKR XTH29 IAGLU AGC2-1 PGLP1DOX1 DFR AT2G29310 THA1 CEL3 AT3G03060 AT2G26750 SPS2 MIOX1 ROF2 AT3G57020 AT1G09500 AT5G02230 GSTU12 GSTU1 AT5G22460 BAM5 MES18 AT4G38540 UGT78D2 SIP2AT1G28610 GSTF12 TPPB GOX3 PAP17 FRO1 AT4G22940 NOGC1 CHIA ABCC2 GulLO2 AT2G36970 HYR1 ABCG37 …
GO:0022857transmembrane transporter activity	F	2.07e-06	55/734 (7.5%)	922/30320 (3.0%)	MEE65 PHT1;1 AT5G18840 NCS1 AT3G26590 SIP1;2 AT3G23550 NRT2:1 CHX17 ABCC2 ABCG37 NRT1.8 CHX16 AT3G05165 TDT IRT3 PUT1 AT2G41190 ZIFL1 SAG29 AAC2 ABCB11ALMT12 CHX20 FRD3 NRT2.5 ABCB4 COPT2 SULTR1;2 AT3G63380 PHT1;4 AAP3 CAX3 AT1G73700 CNGC12 ABCC3 OCT5 ABCC10 SULTR4;2 ABCG40 DTX1 AT3G21690 CNGC15 ABCC8AT1G76530 G3Pp1 AT1G76520 AT1G71140 AT2G04050 ABCG13 AT5G17700 AMT1;1 AMT1;2 DIC3 AT2G17500
GO:0015291secondary active transmembrane transporter activity	F	2.38e-06	26/734 (3.5%)	259/30320 (0.9%)	MEE65 PHT1;1 AT5G18840 AT3G26590 AT3G23550 CHX17 CHX16 AT3G05165 TDT ZIFL1 AAC2 CHX20 FRD3 PHT1;4 CAX3 AT1G73700 OCT5 DTX1 AT3G21690 AT1G76530 G3Pp1AT1G76520 AT1G71140 AT2G04050 AT5G17700 AT2G17500
GO:0022804active transmembrane transporter activity	F	4.23e-06	36/734 (4.9%)	475/30320 (1.6%)	MEE65 PHT1;1 AT5G18840 AT3G26590 AT3G23550 CHX17 ABCC2 ABCG37 CHX16 AT3G05165 TDT ZIFL1 AAC2 ABCB11 CHX20 FRD3 ABCB4 AT3G63380 PHT1;4 CAX3 AT1G73700ABCC3 OCT5 ABCC10 ABCG40 DTX1 AT3G21690 ABCC8 AT1G76530 G3Pp1 AT1G76520 AT1G71140 AT2G04050 ABCG13 AT5G17700 AT2G17500
GO:0005215transporter activity	F	7.07e-06	63/734 (8.6%)	1171/30320 (3.9%)	MEE65 PHT1;1 AT5G18840 YSL2 NCS1 AT3G26590 SIP1;2 AT3G23550 NRT2:1 CHX17 ABCC2 ABCG37 NRT1.8 CHX16 AT3G05165 TDT IRT3 PUT1 AT1G32880 AT2G41190 ZIFL1 SAG29AAC2 AT1G79710 ABCB11 ALMT12 CHX20 YSL7 FRD3 NRT2.5 OPT3 AT5G52450 ABCB4 COPT2 SULTR1;2 AT3G63380 PHT1;4 AAP3 CAX3 AT1G73700 AT1G33110 CNGC12 ABCC3 OCT5ABCC10 SULTR4;2 ABCG40 DTX1 AT3G21690 CNGC15 ABCC8 AT2G04070 AT1G76530 G3Pp1 AT1G76520 AT1G71…
GO:0035251 UDP-glucosyltransferase activity	F	5.27e-05	14/734 (1.9%)	88/30320 (0.3%)	UGT73C6 UGT78D2 UGT75B1 UGT73B1 AT4G14090 UGT73B5 UGT74D1 UGT73B4 ATSPS4F DOGT1 UGT73C1 UGT84A3 UGT74E2 UGT73B2
GO:0046527glucosyltransferase activity	F	8.06e-05	17/734 (2.3%)	137/30320 (0.5%)	UGT73C6 UGT78D2 CSLE1 UGT75B1 UGT73B1 AT4G14090 CSLB03 UGT73B5 CSLG2 UGT74D1 UGT73B4 ATSPS4F DOGT1 UGT73C1 UGT84A3 UGT74E2 UGT73B2
GO:0015297antiporter activity	F	8.70e-04	15/734 (2.0%)	126/30320 (0.4%)	AT3G26590 AT3G23550 CHX17 CHX16 ZIFL1 AAC2 CHX20 FRD3 CAX3 AT1G73700 DTX1 AT3G21690 AT1G71140 AT2G04050 AT5G17700
GO:0016209antioxidant activity	F	4.40e-03	14/734 (1.9%)	125/30320 (0.4%)	AT2G37130 AT4G08780 AT4G37520 PRX71 Prx37 GPX7 AT2G22420 PER4 AT1G14550 PRX52 DHAR2 AT4G36430 AT5G64100 TPX2
GO:0004364glutathione transferase activity	F	4.79e-03	9/734 (1.2%)	49/30320 (0.2%)	GSTU23 GSTU9 GSTU12 GSTU1 GSTF12 GSTU24 GSTU2 GSTU7 GSTF5
GO:0008194 UDP-glycosyltransferase activity	F	4.79e-03	18/734 (2.5%)	202/30320 (0.7%)	UGT73C6 IAGLU UGT78D2 AT2G36970 HYR1 MGDC UGT75B1 UGT73B1 AT4G14090 UGT73B5 UGT74D1 UGT73B4 ATSPS4F DOGT1 UGT73C1 UGT84A3 UGT74E2 UGT73B2
GO:0015075 ion transmembrane transporter activity	F	8.48e-03	35/734 (4.8%)	621/30320 (2.0%)	MEE65 PHT1;1 AT5G18840 NRT2:1 CHX17 NRT1.8 CHX16 AT3G05165 TDT IRT3 PUT1 AT2G41190 ZIFL1 AAC2 ALMT12 CHX20 FRD3 NRT2.5 COPT2 SULTR1;2 AT3G63380 PHT1;4 AAP3CAX3 CNGC12 OCT5 SULTR4;2 CNGC15 AT1G76530 G3Pp1 AT1G76520 AMT1;1 AMT1;2 DIC3 AT2G17500
GO:0022892substrate-specific transporter activity	F	9.50e-03	44/734 (6.0%)	873/30320 (2.9%)	MEE65 PHT1;1 AT5G18840 YSL2 NCS1 SIP1;2 NRT2:1 CHX17 NRT1.8 CHX16 AT3G05165 TDT IRT3 PUT1 AT1G32880 AT2G41190 ZIFL1 SAG29 AAC2 ALMT12 CHX20 YSL7 FRD3 NRT2.5OPT3 ABCB4 COPT2 SULTR1;2 AT3G63380 PHT1;4 AAP3 CAX3 CNGC12 ABCC3 OCT5 SULTR4;2 CNGC15 AT1G76530 G3Pp1 AT1G76520 AMT1;1 AMT1;2 DIC3 AT2G17500
