# Supplementary material for: Acetylation of cell wall is required for structural integrity of the leaf surface and exerts a global impact on plant stress responses
Source: Front Plant Sci. 2015 Jul 22;6:550. doi: 10.3389/fpls.2015.00550 (PMC4510344; doi:10.3389/fpls.2015.00550)
Supplement: Supplementary file 3 [file Table3.XLSX]

## Sheet: Sheet1
AMIGO GO term enrichment of genes downregulated in rwa2 control compared to wild-type control
Biological Process
GO Term	Aspect	P-value	Sample frequency	Background frequency	Genes
GO:0009719response to endogenous stimulus	P	3.41e-57	155/547 (28.3%)	1879/30320 (6.2%)	LOX3 THE1 AT4G10390 AT1G74450 AT1G19380 AT2G14900 ERDL6 CEJ1 RR5 AT3G55840 AT5G18030 MYB34 AT5G05600 JMT TIFY7 ARR15 SHY2 MES5 SIP1 OBP1 AT1G18740 ABCB19AT4G29780 MYB73 AIB AT5G64870 IQD22 MYB50 YUC8 MAKR6 GA3OX1 AT1G75590 MYC2 LOX4 ERF13 AT3G05500 ACS4 TCP11 AT3G51450 AT5G53750 OPR3 CYP94B1 MSL3 AT1G77640GA2OX2 RD26 SAUR9 IAA19 WOL AT2G23120 IAA6 MYB76 AT4G28140 AT1G61890 MYB102 WRKY18 PRE1 AT1G…
GO:0009725response to hormone	P	3.42e-47	134/547 (24.5%)	1662/30320 (5.5%)	LOX3 THE1 AT4G10390 AT2G14900 ERDL6 CEJ1 RR5 AT5G18030 MYB34 AT5G05600 JMT TIFY7 ARR15 SHY2 MES5 SIP1 OBP1 ABCB19 AT4G29780 MYB73 AIB AT5G64870 IQD22 MYB50YUC8 MAKR6 GA3OX1 AT1G75590 MYC2 LOX4 ERF13 ACS4 TCP11 AT3G51450 AT5G53750 OPR3 CYP94B1 MSL3 AT1G77640 GA2OX2 RD26 SAUR9 IAA19 WOL AT2G23120 IAA6 MYB76AT1G61890 MYB102 PRE1 DREB26 CKX5 AT3G05640 AT1G73480 RR16 CK1 ATPMEPCRB MAPKKK19 IAA29 AT3G1…
GO:0010033response to organic substance	P	1.76e-44	170/547 (31.1%)	2805/30320 (9.3%)	LOX3 THE1 CAB2 AT4G10390 AT1G74450 AT1G19380 AT2G14900 ERDL6 CEJ1 RR5 AT3G55840 AT5G18030 MYB34 AT5G05600 JMT TIFY7 ARR15 SHY2 MES5 SIP1 AT5G10695 OBP1AT1G18740 ABCB19 AT4G29780 MYB73 AIB AT5G64870 IQD22 AT4G26540 MYB50 YUC8 MAKR6 AT1G72180 GA3OX1 AT1G75590 MYC2 LOX4 ERF13 AT3G05500 ACS4 NUDT5 TCP11AT3G51450 AT5G53750 OPR3 bZIP6 CYP94B1 MSL3 AT1G77640 GA2OX2 RD26 ARD3 SAUR9 IAA19 WOL AT2G23120 IA…
GO:0009694jasmonic acid metabolic process	P	1.88e-44	50/547 (9.1%)	160/30320 (0.5%)	LOX3 AT4G10390 ERDL6 AOC1 AT5G05600 JMT TIFY7 MES5 AIB MYC2 LOX4 AT3G51450 AT5G53750 OPR3 CYP94B1 MSL3 GA2OX2 AT1G61890 CKX5 CK1 AT3G19970 GRX480 AT1G66760MYB74 SIP4 JAZ8 AOS CYP94B3 AOC3 ILL6 PNC2 OPCL1 DAD1 AT5G54170 MYB15 CYP94C1 JAZ3 MYB95 PGIP2 GATL2 JAZ5 JAZ6 JAZ10 BCB RGL3 JAZ7 TIFY10B AT4G08170 MDHARJAZ1
GO:0009611response to wounding	P	1.23e-43	65/547 (11.9%)	340/30320 (1.1%)	LOX3 AT4G10390 AT1G74450 AT1G19380 ADT5 CEJ1 AT5G05600 JMT TIFY7 MES5 AT1G18740 AT4G29780 AIB MYC2 LOX4 AT3G51450 AT5G53750 OPR3 IAR3 CYP94B1 RD26 MYB76MYB102 KCS1 CK1 SRC2 AT3G19970 GRX480 AT1G66760 MYB74 SIP4 JAZ8 AT1G06620 MYB29 PEPR1 AOS CYP94B3 AOC3 BCAT4 FAR1 HEMA2 ILL6 PNC2 ORA47 OPCL1 DAD1AT5G54170 MYB15 CBL1 CYP94C1 NUDT8 JAZ3 GATL2 BAT5 JAZ5 JAZ6 JAZ10 BCB JAZ7 TIFY10B FBS1 AT4G08170 MD…
GO:1901700response to oxygen-containing compound	P	3.29e-41	154/547 (28.2%)	2460/30320 (8.1%)	LOX3 THE1 CAB2 AT4G10390 AT1G74450 AT1G19380 AT2G14900 ERDL6 CEJ1 AOC1 AT3G55840 MYB34 AT5G05600 JMT TIFY7 SHY2 MES5 SIP1 OBP1 AT1G18740 AT4G29780 MYB73 AIBAT5G64870 IQD22 MYB50 YUC8 MAKR6 GA3OX1 MYC2 LOX4 ERF13 AT3G05500 NUDT5 TCP11 AT3G51450 AT5G53750 OPR3 CYP94B1 MSL3 AT1G77640 ANNAT3 GA2OX2 RD26 ARD3IAA19 WOL AT2G23120 MYB76 AT4G28140 AT1G61890 MYB102 WRKY18 PRE1 AT1G64380 DREB26 CKX5 AT3G056…
GO:0009753response to jasmonic acid	P	5.85e-41	72/547 (13.2%)	482/30320 (1.6%)	LOX3 AT4G10390 ERDL6 MYB34 AT5G05600 JMT TIFY7 MES5 MYB73 AIB MYB50 MYC2 LOX4 ERF13 TCP11 AT3G51450 AT5G53750 OPR3 CYP94B1 MSL3 GA2OX2 RD26 MYB76 AT1G61890MYB102 DREB26 CKX5 CK1 AT3G19970 GRX480 AT1G66760 RLP11 AT3G01830 MYB74 SIP4 JAZ8 AT1G06620 MYB29 PEPR1 AOS CYP94B3 AOC3 SCL13 ILL6 MYB47 PNC2 EDS16 MYBR1OPCL1 AT5G54170 MYB15 CBL1 CYP94C1 RGL1 MYB24 JAZ3 MYB95 PGIP2 GATL2 BAT5 JAZ5 JAZ6 JAZ10 …
GO:0042221response to chemical	P	2.16e-36	186/547 (34.0%)	3787/30320 (12.5%)	LOX3 THE1 CAB2 AT4G10390 AT1G74450 AT1G19380 AT2G14900 ERDL6 CEJ1 RR5 AOC1 AT3G55840 AT5G18030 MYB34 AT5G05600 JMT TIFY7 ARR15 SHY2 MES5 SIP1 AT5G10695 OBP1AT1G18740 ABCB19 AT4G29780 MYB73 AIB AT5G64870 IQD22 AT4G26540 MYB50 YUC8 MAKR6 AT1G72180 GA3OX1 AT1G75590 MYC2 LOX4 ERF13 AT3G05500 ACS4 NUDT5 TCP11AT3G51450 AT5G53750 OPR3 bZIP6 CYP94B1 MSL3 AT1G77640 ANNAT3 GA2OX2 RD26 ARD3 SAUR9 IAA19 WOL …
GO:0050896response to stimulus	P	8.87e-36	256/547 (46.8%)	6616/30320 (21.8%)	LOX3 THE1 CAB2 AT4G10390 AT1G74450 AT1G19380 AT2G14900 ERDL6 ADT5 AT2G24550 CEJ1 PHI-1 RR5 AOC1 AT3G55840 AT5G18030 MYB34 RGF6 AT5G05600 JMT TIFY7 ARR15PAR1 SHY2 MES5 SIP1 AT5G10695 NAI2 KLCR2 OBP1 AT1G18740 ABCB19 AT4G29780 MYB73 AIB AT5G64870 IQD22 AT4G26540 MYB50 TTL4 YUC8 AT5G59070 THI2.2 CPK29 MAKR6EXPA6 MLO8 AGP5 AT1G72180 GA3OX1 AT1G75590 MYC2 LOX4 ERF13 AT3G05500 ACS4 NUDT5 TCP11 AT3G5145…
GO:0009695jasmonic acid biosynthetic process	P	2.69e-35	41/547 (7.5%)	136/30320 (0.4%)	LOX3 AT4G10390 AOC1 AT5G05600 JMT TIFY7 MES5 AIB MYC2 LOX4 AT3G51450 AT5G53750 OPR3 CK1 AT3G19970 GRX480 AT1G66760 MYB74 SIP4 JAZ8 AOS CYP94B3 AOC3 ILL6PNC2 OPCL1 DAD1 AT5G54170 MYB15 CYP94C1 JAZ3 GATL2 JAZ5 JAZ6 JAZ10 BCB JAZ7 TIFY10B AT4G08170 MDHAR JAZ1
GO:0001101response to acid	P	6.68e-32	111/547 (20.3%)	1604/30320 (5.3%)	LOX3 AT4G10390 AT2G14900 ERDL6 CEJ1 AOC1 MYB34 AT5G05600 JMT TIFY7 MES5 SIP1 OBP1 MYB73 AIB IQD22 MYB50 GA3OX1 MYC2 LOX4 ERF13 NUDT5 TCP11 AT3G51450AT5G53750 OPR3 CYP94B1 MSL3 ANNAT3 GA2OX2 RD26 ARD3 WOL AT2G23120 MYB76 AT1G61890 MYB102 WRKY18 DREB26 CKX5 AT3G05640 ERF53 AT1G73480 CK1 MAPKKK19 NCED5AT3G19970 GRX480 AT1G66760 RLP11 KIN1 AT3G01830 HVA22D ERD7 MYB74 SIP4 DDF1 OCT6 ANNAT4 JAZ8 ABR1 A…
GO:0006950response to stress	P	5.47e-24	169/547 (30.9%)	4030/30320 (13.3%)	LOX3 AT4G10390 AT1G74450 AT1G19380 ADT5 AT2G24550 CEJ1 PHI-1 RR5 AOC1 AT3G55840 MYB34 AT5G05600 JMT TIFY7 MES5 SIP1 AT5G10695 NAI2 KLCR2 AT1G18740 ABCB19AT4G29780 AIB MYB50 TTL4 AT5G59070 THI2.2 CPK29 EXPA6 MLO8 AGP5 MYC2 LOX4 ERF13 NUDT5 TCP11 AT3G51450 AT5G53750 OPR3 bZIP6 IAR3 CM3 CYP94B1 AT2G03240 MSL3ANNAT3 RD26 ARD3 WOL AT2G23120 AT2G32140 MYB76 ATPA AT1G61890 BZIP61 MYB102 KCS1 WRKY18 DREB…
GO:0033993response to lipid	P	6.05e-22	69/547 (12.6%)	867/30320 (2.9%)	THE1 AT2G14900 CEJ1 JMT SHY2 SIP1 MYB73 AIB IQD22 MYB50 YUC8 MAKR6 GA3OX1 MYC2 ERF13 OPR3 AT1G77640 RD26 IAA19 AT2G23120 AT1G61890 MYB102 PRE1 DREB26AT3G05640 AT1G73480 ATPMEPCRB MAPKKK19 GRX480 RLP11 KIN1 HVA22D ERD7 MYB74 SIP4 OFP15 ANNAT4 ABR1 MYB29 PEPR1 ESE3 AOC3 PNC2 GASA6 GASA4 SAUR28 IAA5 MYBR1MYB15 CBL1 CYP94C1 RGL1 MYB24 AT2G27310 AT2G35290 SAUR27 JAZ5 IAA1 JAZ10 RGL3 ERD10 JAZ7 TIFY10B…
GO:0010200response to chitin	P	6.25e-22	49/547 (9.0%)	422/30320 (1.4%)	LOX3 AT1G74450 AT1G19380 CEJ1 AT3G55840 AT1G18740 AT4G29780 MYB73 AT5G64870 MYC2 LOX4 ERF13 AT3G05500 AT4G28140 AT1G61890 WRKY18 AT1G64380 CK1 SRC2AT3G19970 AT3G01830 UCP5 AOS CYP94B3 SCL13 RRTF1 HEMA2 CRK13 PNC2 XT1 EDS16 WRKY48 MYBR1 OPCL1 AT3G59350 MYB15 AT1G51620 ARR7 AT2G27310 AT5G66650 JAZ5AT3G53600 JAZ7 FBS1 AT2G25460 AT3G04640 ACS8 JAZ1 AT5G65300
GO:0010243response to organonitrogen compound	P	3.33e-21	49/547 (9.0%)	438/30320 (1.4%)	LOX3 AT1G74450 AT1G19380 CEJ1 AT3G55840 AT1G18740 AT4G29780 MYB73 AT5G64870 MYC2 LOX4 ERF13 AT3G05500 AT4G28140 AT1G61890 WRKY18 AT1G64380 CK1 SRC2AT3G19970 AT3G01830 UCP5 AOS CYP94B3 SCL13 RRTF1 HEMA2 CRK13 PNC2 XT1 EDS16 WRKY48 MYBR1 OPCL1 AT3G59350 MYB15 AT1G51620 ARR7 AT2G27310 AT5G66650 JAZ5AT3G53600 JAZ7 FBS1 AT2G25460 AT3G04640 ACS8 JAZ1 AT5G65300
GO:0009755hormone-mediated signaling pathway	P	3.74e-21	65/547 (11.9%)	795/30320 (2.6%)	THE1 CEJ1 RR5 AT5G05600 JMT TIFY7 ARR15 AT4G29780 AIB AT5G64870 MYB50 YUC8 GA3OX1 MYC2 LOX4 ERF13 TCP11 OPR3 RD26 WOL MYB102 RR16 MAPKKK19 AT3G19970GRX480 RLP11 AT3G01830 MYB74 SIP4 JAZ8 ABR1 AT1G06620 PEPR1 AOS ESE3 AOC3 SCL13 PNC2 GASA6 EDS16 GASA4 MYBR1 MYB15 CBL1 CYP94C1 RGL1 MYB24 ARR7 JAZ3AT2G27310 PGIP2 JAZ5 JAZ6 JAZ10 PIF4 ARR6 RGL3 JAZ7 TIFY10B MDHAR AT3G04640 ARR4 JAZ1 GA2 AT5G65300
GO:0072330monocarboxylic acid biosynthetic process	P	1.48e-20	55/547 (10.1%)	580/30320 (1.9%)	LOX3 AT4G10390 AOC1 AT5G05600 JMT TIFY7 MES5 AIB CPK29 MYC2 LOX4 NUDT5 AT3G51450 AT5G53750 OPR3 KCS1 CK1 NCED5 AT3G19970 GRX480 AT1G66760 AT3G01830 MYB74SIP4 JAZ8 AOS CYP94B3 AT3G57460 AOC3 BCAT4 ILL6 PNC2 EDS16 PMT6 KCS8 OPCL1 DAD1 AT5G54170 MYB15 CYP94C1 JAZ3 GATL2 JAZ5 JAZ6 JAZ10 BCB MAM1 JAZ7 TIFY10BAT4G39830 AT4G08170 MDHAR JAZ1 AT5G25440 FAD3
GO:0009414response to water deprivation	P	3.31e-20	47/547 (8.6%)	421/30320 (1.4%)	CEJ1 AOC1 JMT SIP1 AIB MYB50 MYC2 ERF13 OPR3 ANNAT3 RD26 WOL AT2G23120 MYB76 MYB102 AT3G05640 ERF53 AT1G73480 MAPKKK19 NCED5 AT3G19970 GRX480 KIN1 HVA22DERD7 MYB74 DDF1 OCT6 ANNAT4 AT1G06620 MYB29 PNC2 AT4G24275 MYBR1 MYB15 CBL1 CYP94C1 COL5 AT2G27310 JAZ5 JAZ10 ERD10 MAM1 JAZ7 TIFY10B MDHAR JAZ1
GO:0032870cellular response to hormone stimulus	P	5.10e-20	65/547 (11.9%)	834/30320 (2.8%)	THE1 CEJ1 RR5 AT5G05600 JMT TIFY7 ARR15 AT4G29780 AIB AT5G64870 MYB50 YUC8 GA3OX1 MYC2 LOX4 ERF13 TCP11 OPR3 RD26 WOL MYB102 RR16 MAPKKK19 AT3G19970GRX480 RLP11 AT3G01830 MYB74 SIP4 JAZ8 ABR1 AT1G06620 PEPR1 AOS ESE3 AOC3 SCL13 PNC2 GASA6 EDS16 GASA4 MYBR1 MYB15 CBL1 CYP94C1 RGL1 MYB24 ARR7 JAZ3AT2G27310 PGIP2 JAZ5 JAZ6 JAZ10 PIF4 ARR6 RGL3 JAZ7 TIFY10B MDHAR AT3G04640 ARR4 JAZ1 GA2 AT5G65300
GO:0009415response to water	P	6.69e-20	47/547 (8.6%)	428/30320 (1.4%)	CEJ1 AOC1 JMT SIP1 AIB MYB50 MYC2 ERF13 OPR3 ANNAT3 RD26 WOL AT2G23120 MYB76 MYB102 AT3G05640 ERF53 AT1G73480 MAPKKK19 NCED5 AT3G19970 GRX480 KIN1 HVA22DERD7 MYB74 DDF1 OCT6 ANNAT4 AT1G06620 MYB29 PNC2 AT4G24275 MYBR1 MYB15 CBL1 CYP94C1 COL5 AT2G27310 JAZ5 JAZ10 ERD10 MAM1 JAZ7 TIFY10B MDHAR JAZ1
GO:0071495cellular response to endogenous stimulus	P	7.04e-20	65/547 (11.9%)	839/30320 (2.8%)	THE1 CEJ1 RR5 AT5G05600 JMT TIFY7 ARR15 AT4G29780 AIB AT5G64870 MYB50 YUC8 GA3OX1 MYC2 LOX4 ERF13 TCP11 OPR3 RD26 WOL MYB102 RR16 MAPKKK19 AT3G19970GRX480 RLP11 AT3G01830 MYB74 SIP4 JAZ8 ABR1 AT1G06620 PEPR1 AOS ESE3 AOC3 SCL13 PNC2 GASA6 EDS16 GASA4 MYBR1 MYB15 CBL1 CYP94C1 RGL1 MYB24 ARR7 JAZ3AT2G27310 PGIP2 JAZ5 JAZ6 JAZ10 PIF4 ARR6 RGL3 JAZ7 TIFY10B MDHAR AT3G04640 ARR4 JAZ1 GA2 AT5G65300
GO:0042538hyperosmotic salinity response	P	1.28e-19	31/547 (5.7%)	162/30320 (0.5%)	CEJ1 JMT AIB MYB50 ERF13 OPR3 RD26 MYB102 AT3G05640 AT1G73480 MAPKKK19 AT3G19970 GRX480 HVA22D ATHAL3B MYB74 AT1G06620 PNC2 MYB15 CBL1 CYP94C1 RGL1AT2G27310 JAZ5 JAZ10 RGL3 JAZ7 TIFY10B MDHAR JAZ1 RABA1b
GO:0044283small molecule biosynthetic process	P	2.32e-19	84/547 (15.4%)	1386/30320 (4.6%)	LOX3 AT4G10390 ADT5 AOC1 MYB34 AT5G05600 JMT TIFY7 MES5 SIP1 SHV3 AT1G12080 AIB AGP7 TTL4 CPK29 SMT3 GA3OX1 MYC2 AGP4 LOX4 NUDT5 AT3G51450 AT5G53750 SBH2LGT9 OPR3 CM3 KCS1 sks5 CK1 ENODL17 NCED5 AT3G19970 GRX480 AT1G66760 AT3G01830 MYB74 SIP4 DDF1 PORB JAZ8 LHCA4 AOS CYP94B3 AT3G57460 AOC3 AT3G10720 BCAT4ILL6 PNC2 AT5G28237 EDS16 sks4 GASA4 PMT6 KCS8 OPCL1 DAD1 AT5G54170 MYB15 CYP94C1 JAZ3 GATL2 …
GO:0097305response to alcohol	P	2.37e-19	60/547 (11.0%)	733/30320 (2.4%)	THE1 CEJ1 JMT SHY2 SIP1 MYB73 AIB MYB50 YUC8 MAKR6 MYC2 ERF13 OPR3 AT1G77640 RD26 IAA19 AT2G23120 AT1G61890 MYB102 PRE1 DREB26 AT3G05640 AT1G73480 ATPMEPCRBMAPKKK19 GRX480 RLP11 KIN1 HVA22D ERD7 MYB74 SIP4 OFP15 ANNAT4 ABR1 PEPR1 AOC3 PNC2 SAUR28 IAA5 MYBR1 MYB15 CBL1 CYP94C1 RGL1 AT2G27310 AT2G35290 SAUR27JAZ5 IAA1 JAZ10 RGL3 ERD10 JAZ7 TIFY10B FBS1 DFL2 MDHAR JAZ1 AT5G65300
GO:0009628response to abiotic stimulus	P	1.11e-17	124/547 (22.7%)	2833/30320 (9.3%)	LOX3 CAB2 AT1G74450 AT1G19380 ADT5 CEJ1 PHI-1 RR5 AOC1 RGF6 AT5G05600 JMT PAR1 SIP1 AT5G10695 NAI2 AT1G18740 ABCB19 AT4G29780 AIB MYB50 TTL4 AT5G59070 EXPA6GA3OX1 MYC2 ERF13 SBH2 OPR3 MSL3 ANNAT3 GA2OX2 RD26 ARD3 IAA19 WOL AT2G23120 IAA6 MYB76 ATPA AT1G61890 MYB102 KCS1 KDR PRE1 TUB1 DREB26 AT3G05640AT1G04680 ERF53 AT1G73480 ATPMEPCRB SRC2 MAPKKK19 IAA29 NCED5 AT3G19970 DGR2 AGP20 GRX480 AT3G1030…
GO:0016053organic acid biosynthetic process	P	1.38e-17	70/547 (12.8%)	1064/30320 (3.5%)	LOX3 AT4G10390 ADT5 AOC1 MYB34 AT5G05600 JMT TIFY7 MES5 AIB CPK29 GA3OX1 MYC2 LOX4 NUDT5 AT3G51450 AT5G53750 OPR3 CM3 KCS1 CK1 NCED5 AT3G19970 GRX480AT1G66760 AT3G01830 MYB74 SIP4 DDF1 PORB JAZ8 LHCA4 AOS CYP94B3 AT3G57460 AOC3 BCAT4 ILL6 PNC2 AT5G28237 EDS16 GASA4 PMT6 KCS8 OPCL1 DAD1 AT5G54170 MYB15CYP94C1 JAZ3 GATL2 SLAH3 JAZ5 TIP2 JAZ6 JAZ10 BCB AGP21 RGL3 MAM1 JAZ7 TIFY10B Tudor2 AT4G39830 A…
GO:0046394carboxylic acid biosynthetic process	P	1.38e-17	70/547 (12.8%)	1064/30320 (3.5%)	LOX3 AT4G10390 ADT5 AOC1 MYB34 AT5G05600 JMT TIFY7 MES5 AIB CPK29 GA3OX1 MYC2 LOX4 NUDT5 AT3G51450 AT5G53750 OPR3 CM3 KCS1 CK1 NCED5 AT3G19970 GRX480AT1G66760 AT3G01830 MYB74 SIP4 DDF1 PORB JAZ8 LHCA4 AOS CYP94B3 AT3G57460 AOC3 BCAT4 ILL6 PNC2 AT5G28237 EDS16 GASA4 PMT6 KCS8 OPCL1 DAD1 AT5G54170 MYB15CYP94C1 JAZ3 GATL2 SLAH3 JAZ5 TIP2 JAZ6 JAZ10 BCB AGP21 RGL3 MAM1 JAZ7 TIFY10B Tudor2 AT4G39830 A…
GO:0071229cellular response to acid	P	1.41e-16	56/547 (10.2%)	730/30320 (2.4%)	CEJ1 AT5G05600 JMT TIFY7 AIB MYB50 GA3OX1 MYC2 ERF13 NUDT5 TCP11 OPR3 RD26 ARD3 MYB102 MAPKKK19 AT3G19970 GRX480 RLP11 AT3G01830 MYB74 SIP4 OCT6 JAZ8 ABR1AT1G06620 PEPR1 AOS ESE3 AOC3 SCL13 PNC2 GASA6 EDS16 GASA4 MYBR1 MYB15 CBL1 CYP94C1 RGL1 MYB24 COL5 JAZ3 AT2G27310 PGIP2 JAZ5 JAZ6 JAZ10 PIF4 RGL3 JAZ7TIFY10B MDHAR JAZ1 GA2 AT5G65300
GO:0009867jasmonic acid mediated signaling pathway	P	2.08e-16	36/547 (6.6%)	292/30320 (1.0%)	AT5G05600 JMT TIFY7 AIB MYC2 ERF13 TCP11 OPR3 AT3G19970 GRX480 RLP11 AT3G01830 MYB74 JAZ8 AT1G06620 AOS SCL13 PNC2 EDS16 MYBR1 MYB15 CBL1 CYP94C1 RGL1 MYB24JAZ3 PGIP2 JAZ5 JAZ6 JAZ10 PIF4 RGL3 JAZ7 TIFY10B MDHAR JAZ1
GO:0071395cellular response to jasmonic acid stimulus	P	2.08e-16	36/547 (6.6%)	292/30320 (1.0%)	AT5G05600 JMT TIFY7 AIB MYC2 ERF13 TCP11 OPR3 AT3G19970 GRX480 RLP11 AT3G01830 MYB74 JAZ8 AT1G06620 AOS SCL13 PNC2 EDS16 MYBR1 MYB15 CBL1 CYP94C1 RGL1 MYB24JAZ3 PGIP2 JAZ5 JAZ6 JAZ10 PIF4 RGL3 JAZ7 TIFY10B MDHAR JAZ1
GO:0009620response to fungus	P	8.01e-16	48/547 (8.8%)	560/30320 (1.8%)	LOX3 AT4G10390 AT5G05600 JMT TIFY7 MES5 AIB MYC2 LOX4 AT3G51450 AT5G53750 OPR3 WRKY18 CK1 AT2G34930 AT3G19970 GRX480 AT1G66760 RLP11 AT3G01830 SIP4 JAZ8ABR1 MYB29 AOS CYP94B3 AOC3 RRTF1 ILL6 PNC2 EDS16 MYBR1 OPCL1 AT5G54170 CBL1 AT1G15010 CYP94C1 GATL2 JAZ5 JAZ6 JAZ10 BCB JAZ7 TIFY10B PARG2 AT4G08170 MDHARJAZ1
GO:0006970response to osmotic stress	P	3.20e-15	58/547 (10.6%)	835/30320 (2.8%)	CEJ1 JMT NAI2 AIB MYB50 TTL4 EXPA6 ERF13 OPR3 MSL3 ANNAT3 RD26 WOL AT1G61890 MYB102 AT3G05640 ERF53 AT1G73480 MAPKKK19 AT3G19970 GRX480 KIN1 HVA22D ATHAL3BERD7 MYB74 DDF1 OCT6 ANNAT4 ABR1 AT1G06620 AOC3 AT1G29660 FAR1 MYB47 PNC2 AAP2 DELTA-TIP MYBR1 MYB15 CBL1 CYP94C1 RGL1 AT2G27310 JAZ5 TIP2 JAZ10 RGL3 ERD10JAZ7 TIFY10B FBS1 Tudor2 DFL2 RGP2 MDHAR JAZ1 RABA1b
GO:0006972hyperosmotic response	P	7.53e-15	32/547 (5.9%)	250/30320 (0.8%)	CEJ1 JMT AIB MYB50 ERF13 OPR3 RD26 MYB102 AT3G05640 AT1G73480 MAPKKK19 AT3G19970 GRX480 HVA22D ATHAL3B MYB74 AT1G06620 PNC2 MYB15 CBL1 CYP94C1 RGL1AT2G27310 JAZ5 TIP2 JAZ10 RGL3 JAZ7 TIFY10B MDHAR JAZ1 RABA1b
GO:0071396cellular response to lipid	P	1.00e-14	39/547 (7.1%)	390/30320 (1.3%)	THE1 CEJ1 JMT AIB MYB50 YUC8 GA3OX1 MYC2 ERF13 OPR3 RD26 MYB102 MAPKKK19 GRX480 RLP11 MYB74 SIP4 ABR1 PEPR1 ESE3 AOC3 PNC2 GASA6 GASA4 MYB15 CBL1 CYP94C1RGL1 MYB24 AT2G27310 JAZ5 JAZ10 RGL3 JAZ7 TIFY10B MDHAR JAZ1 GA2 AT5G65300
GO:0007165signal transduction	P	1.20e-14	83/547 (15.2%)	1617/30320 (5.3%)	THE1 CEJ1 RR5 AT3G55840 AT5G05600 JMT TIFY7 ARR15 AT5G10695 AT4G29780 AIB AT5G64870 AT4G26540 MYB50 YUC8 AT1G72180 GA3OX1 MYC2 LOX4 ERF13 NUDT5 TCP11 OPR3bZIP6 AT1G33610 RD26 ARD3 AT3G55940 WOL BZIP61 MYB102 RR16 MAPKKK19 AT2G34930 AT3G19970 GRX480 RLP11 KIN1 AT3G01830 MYB74 SIP4 AT4G34220 JAZ8 ABR1 AT1G06620BZIP34 PEPR1 AOS ESE3 AOC3 SCL13 RRTF1 PNC2 GASA6 EDS16 GASA4 WRKY48 MYBR1 MYB15 CBL1 CYP…
GO:0009733response to auxin	P	2.06e-14	41/547 (7.5%)	442/30320 (1.5%)	AT5G18030 JMT SHY2 OBP1 ABCB19 AIB MYB50 AT1G75590 ERF13 ACS4 OPR3 RD26 SAUR9 IAA19 IAA6 MYB76 MYB102 IAA29 GRX480 MYB74 SAUR29 AT4G22620 SAUR28 SAUR22IAA5 MYBR1 MYB15 CBL1 CYP94C1 SAUR27 JAZ5 IAA1 AT4G34760 AT4G12410 JAZ10 PIF4 JAZ7 TIFY10B DFL2 MDHAR JAZ1
GO:0009723response to ethylene	P	2.95e-14	37/547 (6.8%)	360/30320 (1.2%)	JMT AT4G29780 MYB73 AIB AT5G64870 MYB50 LOX4 ERF13 OPR3 RD26 MYB102 MAPKKK19 GRX480 MYB74 SIP4 PORB PEPR1 ESE3 AOC3 SCL13 PNC2 MYBR1 MYB15 CBL1 PORACYP94C1 RGL1 AT2G27310 JAZ5 JAZ10 RGL3 JAZ7 TIFY10B MDHAR AT3G04640 JAZ1 AT5G65300
GO:0071310cellular response to organic substance	P	3.34e-14	71/547 (13.0%)	1261/30320 (4.2%)	THE1 CEJ1 RR5 AT5G05600 JMT TIFY7 ARR15 AT5G10695 AT4G29780 AIB AT5G64870 MYB50 YUC8 GA3OX1 MYC2 LOX4 ERF13 NUDT5 TCP11 OPR3 bZIP6 RD26 ARD3 WOL BZIP61MYB102 RR16 MAPKKK19 AT3G19970 GRX480 RLP11 AT3G01830 MYB74 SIP4 JAZ8 ABR1 AT1G06620 BZIP34 PEPR1 AOS ESE3 AOC3 SCL13 PNC2 GASA6 EDS16 GASA4 MYBR1 MYB15CBL1 CYP94C1 RGL1 MYB24 ARR7 JAZ3 AT2G27310 PGIP2 JAZ5 JAZ6 JAZ10 PIF4 ARR6 RGL3 JAZ7 TIFY10B MD…
GO:1901701cellular response to oxygen-containing compound	P	1.85e-13	60/547 (11.0%)	970/30320 (3.2%)	THE1 CEJ1 AT5G05600 JMT TIFY7 AIB MYB50 YUC8 GA3OX1 MYC2 ERF13 NUDT5 TCP11 OPR3 RD26 ARD3 WOL MYB102 MAPKKK19 AT3G19970 GRX480 RLP11 AT3G01830 MYB74 SIP4OCT6 JAZ8 ABR1 AT1G06620 PEPR1 AOS ESE3 AOC3 SCL13 PNC2 GASA6 EDS16 GASA4 MYBR1 MYB15 CBL1 CYP94C1 RGL1 MYB24 COL5 JAZ3 AT2G27310 PGIP2 JAZ5 TIP2 JAZ6 JAZ10PIF4 RGL3 JAZ7 TIFY10B MDHAR JAZ1 GA2 AT5G65300
GO:0009605response to external stimulus	P	2.23e-13	98/547 (17.9%)	2224/30320 (7.3%)	LOX3 AT4G10390 AT1G74450 AT1G19380 ADT5 CEJ1 PHI-1 MYB34 RGF6 AT5G05600 JMT TIFY7 MES5 AT1G18740 ABCB19 AT4G29780 AIB AT4G26540 CPK29 AGP5 AT1G72180 MYC2LOX4 NUDT5 TCP11 AT3G51450 AT5G53750 OPR3 CM3 AT2G03240 ARD3 IAA19 WOL MYB76 ATPA TLP-3 WRKY18 TUB1 ILL5 AT1G04680 CK1 SRC2 AT2G34930 AT3G19970 AGP20GRX480 AT1G66760 RLP11 AT3G01830 SIP4 UPP OCT6 JAZ8 ABR1 MYB29 AOS CYP94B3 AT3G57460 AOC3 RRTF1 I…
GO:0009651response to salt stress	P	2.64e-13	53/547 (9.7%)	780/30320 (2.6%)	CEJ1 JMT NAI2 AIB MYB50 EXPA6 ERF13 OPR3 ANNAT3 RD26 AT1G61890 MYB102 AT3G05640 ERF53 AT1G73480 MAPKKK19 AT3G19970 GRX480 HVA22D ATHAL3B ERD7 MYB74 DDF1OCT6 ANNAT4 AT1G06620 AOC3 AT1G29660 FAR1 MYB47 PNC2 AAP2 DELTA-TIP MYBR1 MYB15 CBL1 CYP94C1 RGL1 AT2G27310 JAZ5 TIP2 JAZ10 RGL3 ERD10 JAZ7 TIFY10B FBS1Tudor2 DFL2 RGP2 MDHAR JAZ1 RABA1b
GO:0070887cellular response to chemical stimulus	P	3.31e-13	75/547 (13.7%)	1446/30320 (4.8%)	THE1 CEJ1 RR5 AT5G05600 JMT TIFY7 ARR15 AT5G10695 AT4G29780 AIB AT5G64870 MYB50 YUC8 GA3OX1 MYC2 LOX4 ERF13 ACS4 NUDT5 TCP11 OPR3 bZIP6 RD26 ARD3 WOL BZIP61MYB102 RR16 MAPKKK19 AT3G19970 GRX480 RLP11 AT3G01830 MYB74 SIP4 OCT6 JAZ8 ABR1 AT1G06620 BZIP34 PEPR1 AOS ESE3 AOC3 SCL13 PNC2 GASA6 EDS16 GASA4 MYBR1MYB15 CBL1 CYP94C1 RGL1 MYB24 ARR7 COL5 JAZ3 AT2G27310 PGIP2 JAZ5 TIP2 JAZ6 JAZ10 PIF4 ARR6 …
GO:0044700single organism signaling	P	3.37e-13	83/547 (15.2%)	1712/30320 (5.6%)	THE1 CEJ1 RR5 AT3G55840 AT5G05600 JMT TIFY7 ARR15 AT5G10695 AT4G29780 AIB AT5G64870 AT4G26540 MYB50 YUC8 AT1G72180 GA3OX1 MYC2 LOX4 ERF13 NUDT5 TCP11 OPR3bZIP6 AT1G33610 RD26 ARD3 AT3G55940 WOL BZIP61 MYB102 RR16 MAPKKK19 AT2G34930 AT3G19970 GRX480 RLP11 KIN1 AT3G01830 MYB74 SIP4 AT4G34220 JAZ8 ABR1 AT1G06620BZIP34 PEPR1 AOS ESE3 AOC3 SCL13 RRTF1 PNC2 GASA6 EDS16 GASA4 WRKY48 MYBR1 MYB15 CBL1 CYP…
GO:0023052signaling	P	3.49e-13	83/547 (15.2%)	1713/30320 (5.6%)	THE1 CEJ1 RR5 AT3G55840 AT5G05600 JMT TIFY7 ARR15 AT5G10695 AT4G29780 AIB AT5G64870 AT4G26540 MYB50 YUC8 AT1G72180 GA3OX1 MYC2 LOX4 ERF13 NUDT5 TCP11 OPR3bZIP6 AT1G33610 RD26 ARD3 AT3G55940 WOL BZIP61 MYB102 RR16 MAPKKK19 AT2G34930 AT3G19970 GRX480 RLP11 KIN1 AT3G01830 MYB74 SIP4 AT4G34220 JAZ8 ABR1 AT1G06620BZIP34 PEPR1 AOS ESE3 AOC3 SCL13 RRTF1 PNC2 GASA6 EDS16 GASA4 WRKY48 MYBR1 MYB15 CBL1 CYP…
GO:0032787monocarboxylic acid metabolic process	P	2.12e-12	65/547 (11.9%)	1176/30320 (3.9%)	LOX3 AT4G10390 ERDL6 AOC1 AT5G05600 JMT TIFY7 MES5 AIB CPK29 MYC2 LOX4 NUDT5 AT3G51450 AT5G53750 OPR3 CYP94B1 MSL3 GA2OX2 AT1G61890 KCS1 CKX5 CK1 NCED5AT3G19970 GRX480 AT1G66760 AT3G01830 MYB74 SIP4 JAZ8 AOS CYP94B3 AT3G57460 AOC3 BCAT4 ILL6 PNC2 GSTF11 EDS16 PMT6 KCS8 OPCL1 DAD1 AT5G54170 MYB15 CYP94C1JAZ3 MYB95 PGIP2 GATL2 JAZ5 JAZ6 JAZ10 BCB RGL3 MAM1 JAZ7 TIFY10B AT4G39830 AT4G08170 MDHAR JAZ…
GO:0051707response to other organism	P	2.47e-12	76/547 (13.9%)	1535/30320 (5.1%)	LOX3 AT4G10390 CEJ1 MYB34 AT5G05600 JMT TIFY7 MES5 AIB AT4G26540 CPK29 AGP5 AT1G72180 MYC2 LOX4 NUDT5 TCP11 AT3G51450 AT5G53750 OPR3 CM3 ARD3 WOL MYB76ATPA TLP-3 WRKY18 ILL5 CK1 AT2G34930 AT3G19970 GRX480 AT1G66760 RLP11 AT3G01830 SIP4 JAZ8 ABR1 MYB29 AOS CYP94B3 AT3G57460 AOC3 RRTF1 ILL6 CRK13 PNC2 EDS16WRKY48 GRF3 ORA47 MYBR1 OPCL1 AT5G54170 CBL1 AT1G15010 CYP94C1 PGIP2 GATL2 JAZ5 TIP2 JAZ6 JAZ…
GO:0043207response to external biotic stimulus	P	2.47e-12	76/547 (13.9%)	1535/30320 (5.1%)	LOX3 AT4G10390 CEJ1 MYB34 AT5G05600 JMT TIFY7 MES5 AIB AT4G26540 CPK29 AGP5 AT1G72180 MYC2 LOX4 NUDT5 TCP11 AT3G51450 AT5G53750 OPR3 CM3 ARD3 WOL MYB76ATPA TLP-3 WRKY18 ILL5 CK1 AT2G34930 AT3G19970 GRX480 AT1G66760 RLP11 AT3G01830 SIP4 JAZ8 ABR1 MYB29 AOS CYP94B3 AT3G57460 AOC3 RRTF1 ILL6 CRK13 PNC2 EDS16WRKY48 GRF3 ORA47 MYBR1 OPCL1 AT5G54170 CBL1 AT1G15010 CYP94C1 PGIP2 GATL2 JAZ5 TIP2 JAZ6 JAZ…
GO:0009607response to biotic stimulus	P	2.56e-12	76/547 (13.9%)	1536/30320 (5.1%)	LOX3 AT4G10390 CEJ1 MYB34 AT5G05600 JMT TIFY7 MES5 AIB AT4G26540 CPK29 AGP5 AT1G72180 MYC2 LOX4 NUDT5 TCP11 AT3G51450 AT5G53750 OPR3 CM3 ARD3 WOL MYB76ATPA TLP-3 WRKY18 ILL5 CK1 AT2G34930 AT3G19970 GRX480 AT1G66760 RLP11 AT3G01830 SIP4 JAZ8 ABR1 MYB29 AOS CYP94B3 AT3G57460 AOC3 RRTF1 ILL6 CRK13 PNC2 EDS16WRKY48 GRF3 ORA47 MYBR1 OPCL1 AT5G54170 CBL1 AT1G15010 CYP94C1 PGIP2 GATL2 JAZ5 TIP2 JAZ6 JAZ…
GO:0009738abscisic acid-activated signaling pathway	P	6.75e-12	29/547 (5.3%)	255/30320 (0.8%)	CEJ1 JMT AIB MYB50 MYC2 ERF13 OPR3 RD26 MYB102 MAPKKK19 GRX480 RLP11 MYB74 SIP4 ABR1 PEPR1 AOC3 PNC2 MYB15 CBL1 CYP94C1 AT2G27310 JAZ5 JAZ10 JAZ7 TIFY10BMDHAR JAZ1 AT5G65300
GO:0009737response to abscisic acid	P	7.61e-12	45/547 (8.2%)	626/30320 (2.1%)	CEJ1 JMT SIP1 MYB73 AIB MYB50 MYC2 ERF13 OPR3 RD26 AT2G23120 AT1G61890 MYB102 AT3G05640 AT1G73480 MAPKKK19 GRX480 RLP11 KIN1 HVA22D ERD7 MYB74 SIP4 ANNAT4ABR1 PEPR1 AOC3 PNC2 MYBR1 MYB15 CBL1 CYP94C1 RGL1 AT2G27310 JAZ5 JAZ10 RGL3 ERD10 JAZ7 TIFY10B FBS1 DFL2 MDHAR JAZ1 AT5G65300
GO:1901698response to nitrogen compound	P	8.77e-12	51/547 (9.3%)	792/30320 (2.6%)	LOX3 AT1G74450 AT1G19380 CEJ1 AT3G55840 AT1G18740 AT4G29780 MYB73 AT5G64870 MYC2 LOX4 ERF13 AT3G05500 AT4G28140 AT1G61890 WRKY18 AT1G64380 CK1 SRC2AT3G19970 AT3G01830 UCP5 AOS CYP94B3 SCL13 RRTF1 HEMA2 CRK13 PNC2 XT1 EDS16 WRKY48 MYBR1 OPCL1 AT3G59350 AT2G17660 MYB15 AT1G51620 ARR7 AT2G27310AT5G66650 SLAH3 JAZ5 AT3G53600 JAZ7 FBS1 AT2G25460 AT3G04640 ACS8 JAZ1 AT5G65300
GO:0043436oxoacid metabolic process	P	1.38e-11	82/547 (15.0%)	1793/30320 (5.9%)	LOX3 AT4G10390 FMO GS-OX1 ERDL6 CYP81F3 ADT5 AOC1 MYB34 AT5G05600 JMT TIFY7 MES5 AIB CPK29 GA3OX1 MYC2 LOX4 NUDT5 AT3G51450 AT5G53750 OPR3 CM3 CYP94B1 MSL3GA2OX2 AT1G61890 KCS1 ML3 CKX5 CK1 NCED5 AT3G19970 GRX480 AT1G66760 AT3G01830 MYB74 SIP4 DDF1 PORB JAZ8 LHCA4 AOS CYP94B3 AT3G57460 AOC3 BCAT4 ILL6 PNC2AT5G28237 GSTF11 EDS16 GASA4 PMT6 KCS8 OPCL1 DAD1 AT5G54170 MYB15 CYP94C1 JAZ3 MYB95 PGIP2 G…
GO:0006082organic acid metabolic process	P	1.42e-11	82/547 (15.0%)	1794/30320 (5.9%)	LOX3 AT4G10390 FMO GS-OX1 ERDL6 CYP81F3 ADT5 AOC1 MYB34 AT5G05600 JMT TIFY7 MES5 AIB CPK29 GA3OX1 MYC2 LOX4 NUDT5 AT3G51450 AT5G53750 OPR3 CM3 CYP94B1 MSL3GA2OX2 AT1G61890 KCS1 ML3 CKX5 CK1 NCED5 AT3G19970 GRX480 AT1G66760 AT3G01830 MYB74 SIP4 DDF1 PORB JAZ8 LHCA4 AOS CYP94B3 AT3G57460 AOC3 BCAT4 ILL6 PNC2AT5G28237 GSTF11 EDS16 GASA4 PMT6 KCS8 OPCL1 DAD1 AT5G54170 MYB15 CYP94C1 JAZ3 MYB95 PGIP2 G…
GO:0097306cellular response to alcohol	P	2.26e-11	31/547 (5.7%)	308/30320 (1.0%)	THE1 CEJ1 JMT AIB MYB50 YUC8 MYC2 ERF13 OPR3 RD26 MYB102 MAPKKK19 GRX480 RLP11 MYB74 SIP4 ABR1 PEPR1 AOC3 PNC2 MYB15 CBL1 CYP94C1 AT2G27310 JAZ5 JAZ10 JAZ7TIFY10B MDHAR JAZ1 AT5G65300
GO:0019752carboxylic acid metabolic process	P	2.62e-11	81/547 (14.8%)	1779/30320 (5.9%)	LOX3 AT4G10390 FMO GS-OX1 ERDL6 ADT5 AOC1 MYB34 AT5G05600 JMT TIFY7 MES5 AIB CPK29 GA3OX1 MYC2 LOX4 NUDT5 AT3G51450 AT5G53750 OPR3 CM3 CYP94B1 MSL3 GA2OX2AT1G61890 KCS1 ML3 CKX5 CK1 NCED5 AT3G19970 GRX480 AT1G66760 AT3G01830 MYB74 SIP4 DDF1 PORB JAZ8 LHCA4 AOS CYP94B3 AT3G57460 AOC3 BCAT4 ILL6 PNC2 AT5G28237GSTF11 EDS16 GASA4 PMT6 KCS8 OPCL1 DAD1 AT5G54170 MYB15 CYP94C1 JAZ3 MYB95 PGIP2 GATL2 SLA…
GO:0071215cellular response to abscisic acid stimulus	P	3.03e-11	29/547 (5.3%)	270/30320 (0.9%)	CEJ1 JMT AIB MYB50 MYC2 ERF13 OPR3 RD26 MYB102 MAPKKK19 GRX480 RLP11 MYB74 SIP4 ABR1 PEPR1 AOC3 PNC2 MYB15 CBL1 CYP94C1 AT2G27310 JAZ5 JAZ10 JAZ7 TIFY10BMDHAR JAZ1 AT5G65300
GO:0007154cell communication	P	3.21e-11	89/547 (16.3%)	2072/30320 (6.8%)	THE1 CEJ1 RR5 AT3G55840 MYB34 AT5G05600 JMT TIFY7 ARR15 AT5G10695 AT4G29780 AIB AT5G64870 AT4G26540 MYB50 YUC8 AT1G72180 GA3OX1 MYC2 LOX4 ERF13 NUDT5 TCP11OPR3 bZIP6 AT2G03240 AT1G33610 RD26 ARD3 AT3G55940 WOL BZIP61 MYB102 RR16 MAPKKK19 AT2G34930 AT3G19970 GRX480 RLP11 KIN1 AT3G01830 MYB74 SIP4 UPP OCT6AT4G34220 JAZ8 ABR1 AT1G06620 MYB29 BZIP34 PEPR1 AOS ESE3 AOC3 SCL13 RRTF1 PNC2 GASA6 EDS16 GA…
GO:1901576organic substance biosynthetic process	P	8.83e-11	195/547 (35.6%)	6604/30320 (21.8%)	LOX3 AT4G10390 A/N-InvC FMO GS-OX1 GAUT15 OFP1 ADT5 AT2G24550 CEJ1 RR5 AOC1 AT3G55840 MYB34 RPL36 AT3G28220 AT5G05600 JMT TIFY7 ARR15 PAR1 AT2G22200 MES5SIP1 AtIPCS1 YCF6 TPS10 AT4G29930 SHV3 AT1G12080 OBP1 AT1G18740 ABCB19 MYB73 AIB AGP7 MYB50 TTL4 AT5G59070 RPS11 CPK29 SMT3 GA3OX1 MYC2 AGP4 LOX4 ERF13 ACS4NUDT5 TCP11 AT3G51450 AT5G53750 SBH2 OFP12 LGT9 OPR3 bZIP6 CM3 AT1G77640 RPL14 RPS8 RD26 A…
GO:0006952defense response	P	1.90e-10	76/547 (13.9%)	1669/30320 (5.5%)	LOX3 AT2G24550 CEJ1 RR5 AT3G55840 MYB34 JMT AT5G10695 KLCR2 AT1G18740 AIB THI2.2 CPK29 MLO8 AGP5 MYC2 LOX4 ERF13 NUDT5 TCP11 CM3 ARD3 WOL AT2G32140 ATPAWRKY18 ILL5 MLO11 AT1G66100 SRC2 AT2G34930 AT3G19970 GRX480 RLP11 AT3G01830 ABR1 MYB29 PEPR1 AOS WRKY58 CYP94B3 AT3G57460 AOC3 SCL13 RRTF1 HEMA2 ILL6CRK13 PNC2 AAP2 AT1G57650 EDS16 WRKY48 ORA47 MYBR1 MYB15 AT1G61100 CBL1 AT1G15010 AT1G51620 JAZ3 A…
GO:0044281small molecule metabolic process	P	2.06e-10	102/547 (18.6%)	2634/30320 (8.7%)	LOX3 AT4G10390 FMO GS-OX1 ERDL6 CYP81F3 ADT5 AOC1 MYB34 AT5G05600 JMT TIFY7 MES5 SIP1 SHV3 AT1G12080 ABCB19 AIB AGP7 TTL4 CPK29 SMT3 GA3OX1 MYC2 AGP4 LOX4NUDT5 AT3G51450 AT5G53750 SBH2 LGT9 OPR3 CM3 CYP94B1 MSL3 GA2OX2 ATPA AT1G61890 KCS1 ML3 sks5 CKX5 CK1 ENODL17 NCED5 AT3G19970 GRX480 AT1G66760 AT3G01830ATHAL3B MYB74 SIP4 UPP DDF1 PORB JAZ8 LHCA4 AOS CYP94B3 AT3G57460 AOC3 AT3G10720 BCAT4 ILL6 …
GO:0009058biosynthetic process	P	1.92e-09	197/547 (36.0%)	6909/30320 (22.8%)	LOX3 AT4G10390 A/N-InvC FMO GS-OX1 GAUT15 OFP1 ADT5 AT2G24550 CEJ1 RR5 AOC1 AT3G55840 MYB34 RPL36 AT3G28220 AT5G05600 JMT TIFY7 ARR15 PAR1 AT2G22200 MES5SIP1 AtIPCS1 YCF6 TPS10 AT4G29930 SHV3 AT1G12080 OBP1 AT1G18740 ABCB19 MYB73 AIB AGP7 MYB50 TTL4 YUC8 AT5G59070 RPS11 CPK29 SMT3 GA3OX1 MYC2 AGP4 LOX4 ERF13ACS4 NUDT5 TCP11 AT3G51450 AT5G53750 SBH2 OFP12 LGT9 OPR3 bZIP6 CM3 AT1G77640 RPL14 RPS8 R…
GO:0044711single-organism biosynthetic process	P	6.04e-09	112/547 (20.5%)	3190/30320 (10.5%)	LOX3 AT4G10390 FMO GS-OX1 GAUT15 ADT5 AOC1 MYB34 AT3G28220 AT5G05600 JMT TIFY7 MES5 SIP1 AtIPCS1 TPS10 SHV3 AT1G12080 ABCB19 AIB AGP7 TTL4 AT5G59070 CPK29SMT3 GA3OX1 MYC2 AGP4 LOX4 NUDT5 AT3G51450 AT5G53750 SBH2 LGT9 OPR3 CM3 MYB76 ATPA PGSIP7 KCS1 TUB1 sks5 AT1G04680 IRX15-L CYP82G1 CK1 ENODL17 NCED5AT3G19970 GRX480 AT1G66760 AT3G01830 ATHAL3B MYB74 SIP4 DDF1 PORB JAZ8 LHCA4 MYB29 AOS CYP94B3 AT…
GO:0014070response to organic cyclic compound	P	1.03e-08	48/547 (8.8%)	860/30320 (2.8%)	THE1 JMT SHY2 OBP1 MYB73 AIB MYB50 YUC8 MAKR6 MYC2 ERF13 NUDT5 TCP11 AT1G77640 ARD3 IAA19 WRKY18 PRE1 DREB26 ATPMEPCRB IAA29 AT3G19970 GRX480 RLP11AT3G01830 AT2G38240 OFP15 MYB29 AOS AOC3 SCL13 PNC2 EDS16 SAUR28 IAA5 MYBR1 CBL1 RGL1 MYB95 PGIP2 AT2G35290 SAUR27 IAA1 PIF4 RGL3 TIFY10B FBS1 JAZ1
GO:1900674olefin biosynthetic process	P	1.06e-08	18/547 (3.3%)	120/30320 (0.4%)	LOX3 A/N-InvC AT3G55840 ACS4 AT2G32140 GRX480 AT3G01830 JAZ8 AT1G61610 SCL13 RRTF1 AT2G27310 JAZ5 JAZ7 FBS1 ACS11 ACS8 AT5G65300
GO:0043449cellular alkene metabolic process	P	1.06e-08	18/547 (3.3%)	120/30320 (0.4%)	LOX3 A/N-InvC AT3G55840 ACS4 AT2G32140 GRX480 AT3G01830 JAZ8 AT1G61610 SCL13 RRTF1 AT2G27310 JAZ5 JAZ7 FBS1 ACS11 ACS8 AT5G65300
GO:0009692ethylene metabolic process	P	1.06e-08	18/547 (3.3%)	120/30320 (0.4%)	LOX3 A/N-InvC AT3G55840 ACS4 AT2G32140 GRX480 AT3G01830 JAZ8 AT1G61610 SCL13 RRTF1 AT2G27310 JAZ5 JAZ7 FBS1 ACS11 ACS8 AT5G65300
GO:0043450alkene biosynthetic process	P	1.06e-08	18/547 (3.3%)	120/30320 (0.4%)	LOX3 A/N-InvC AT3G55840 ACS4 AT2G32140 GRX480 AT3G01830 JAZ8 AT1G61610 SCL13 RRTF1 AT2G27310 JAZ5 JAZ7 FBS1 ACS11 ACS8 AT5G65300
GO:1900673olefin metabolic process	P	1.06e-08	18/547 (3.3%)	120/30320 (0.4%)	LOX3 A/N-InvC AT3G55840 ACS4 AT2G32140 GRX480 AT3G01830 JAZ8 AT1G61610 SCL13 RRTF1 AT2G27310 JAZ5 JAZ7 FBS1 ACS11 ACS8 AT5G65300
GO:0009693ethylene biosynthetic process	P	1.06e-08	18/547 (3.3%)	120/30320 (0.4%)	LOX3 A/N-InvC AT3G55840 ACS4 AT2G32140 GRX480 AT3G01830 JAZ8 AT1G61610 SCL13 RRTF1 AT2G27310 JAZ5 JAZ7 FBS1 ACS11 ACS8 AT5G65300
GO:1901362organic cyclic compound biosynthetic process	P	4.00e-08	112/547 (20.5%)	3288/30320 (10.8%)	OFP1 ADT5 CEJ1 RR5 MYB34 RPL36 ARR15 PAR1 AT2G22200 YCF6 AT4G29930 SHV3 AT1G12080 OBP1 MYB73 AIB AGP7 MYB50 TTL4 RPS11 CPK29 SMT3 MYC2 AGP4 ERF13 NUDT5TCP11 SBH2 OFP12 LGT9 OPR3 bZIP6 CM3 AT1G77640 RPL14 RPS8 RD26 MYB76 AT4G28140 ATPA RPL16 BZIP61 MYB102 AT2G22760 KCS1 WRKY18 sks5 AT1G64380 DREB26 BBX13ERF53 ZFN2 RR16 RPL22 ENODL17 RPS15 GRX480 AT3G01830 ATHAL3B MYB74 AT3G21330 PORB OFP15 ABR1 MY…
GO:0051716cellular response to stimulus	P	1.24e-07	99/547 (18.1%)	2811/30320 (9.3%)	THE1 AT2G24550 CEJ1 RR5 AT3G55840 MYB34 AT5G05600 JMT TIFY7 ARR15 AT5G10695 AT1G18740 AT4G29780 AIB AT5G64870 AT4G26540 MYB50 YUC8 AT1G72180 GA3OX1 MYC2LOX4 ERF13 ACS4 NUDT5 TCP11 OPR3 bZIP6 AT2G03240 AT1G33610 RD26 ARD3 AT3G55940 WOL BZIP61 MYB102 DREB26 RR16 SRC2 MAPKKK19 AT2G34930 AT3G19970 GRX480RLP11 KIN1 AT3G01830 MYB74 SIP4 UPP OCT6 AT4G34220 AT1G75230 JAZ8 ABR1 AT1G06620 MYB29 BZIP34 PEPR…
GO:0065007biological regulation	P	1.26e-07	159/547 (29.1%)	5427/30320 (17.9%)	THE1 A/N-InvC ERDL6 OFP1 AT2G24550 CEJ1 RR5 AT3G55840 MYB34 RGF6 AT3G28220 AT5G05600 JMT TIFY7 ARR15 PAR1 AT2G22200 AT5G10695 AT4G29930 AT1G12080 KLCR2 OBP1AT1G18740 ABCB19 AT4G29780 MYB73 AIB AT5G64870 AT4G26540 MYB50 YUC8 SMT3 AT1G72180 GA3OX1 FAF4 MYC2 LOX4 ERF13 NUDT5 TCP11 OFP12 OPR3 bZIP6 AT1G33610AT1G77640 RD26 ARD3 AT3G55940 WOL MYB76 AT4G28140 BZIP61 MYB102 AT2G22760 WRKY18 PRE1 TUB1 AT1…
GO:0002682regulation of immune system process	P	1.44e-07	31/547 (5.7%)	430/30320 (1.4%)	AT2G24550 RR5 JMT AT5G10695 AT1G18740 AIB MYC2 ERF13 TCP11 WRKY18 ILL5 SRC2 AT3G19970 GRX480 RLP11 AT3G01830 AOS AOC3 SCL13 ILL6 PNC2 AAP2 EDS16 CBL1 PGIP2JAZ10 PIF4 TIFY10B ARR4 JAZ1 AT5G25440
GO:0080134regulation of response to stress	P	2.49e-07	36/547 (6.6%)	577/30320 (1.9%)	AT2G24550 RR5 JMT AT5G10695 KLCR2 AT1G18740 AIB MYC2 ERF13 NUDT5 TCP11 WRKY18 ILL5 ERF53 SRC2 AT3G19970 GRX480 RLP11 AT3G01830 AOS WRKY58 AOC3 SCL13 ILL6PNC2 AAP2 EDS16 CBL1 JAZ3 PGIP2 JAZ10 PIF4 TIFY10B ARR4 JAZ1 AT5G25440
GO:0031347regulation of defense response	P	2.53e-07	35/547 (6.4%)	549/30320 (1.8%)	AT2G24550 RR5 JMT AT5G10695 KLCR2 AT1G18740 AIB MYC2 ERF13 NUDT5 TCP11 WRKY18 ILL5 SRC2 AT3G19970 GRX480 RLP11 AT3G01830 AOS WRKY58 AOC3 SCL13 ILL6 PNC2AAP2 EDS16 CBL1 JAZ3 PGIP2 JAZ10 PIF4 TIFY10B ARR4 JAZ1 AT5G25440
GO:0050794regulation of cellular process	P	4.52e-07	128/547 (23.4%)	4116/30320 (13.6%)	THE1 OFP1 AT2G24550 CEJ1 RR5 AT3G55840 MYB34 RGF6 AT5G05600 JMT TIFY7 ARR15 PAR1 AT2G22200 AT5G10695 AT4G29930 OBP1 AT1G18740 AT4G29780 MYB73 AIB AT5G64870AT4G26540 MYB50 YUC8 AT1G72180 GA3OX1 MYC2 LOX4 ERF13 NUDT5 TCP11 OFP12 OPR3 bZIP6 AT1G33610 AT1G77640 RD26 ARD3 AT3G55940 WOL MYB76 AT4G28140 BZIP61MYB102 AT2G22760 WRKY18 AT1G64380 DREB26 BBX13 ERF53 ZFN2 RR16 SRC2 MAPKKK19 AT2G34930 AT3G1997…
GO:0045088regulation of innate immune response	P	4.84e-07	30/547 (5.5%)	425/30320 (1.4%)	AT2G24550 RR5 JMT AT5G10695 AT1G18740 AIB MYC2 ERF13 TCP11 ILL5 SRC2 AT3G19970 GRX480 RLP11 AT3G01830 AOS AOC3 SCL13 ILL6 PNC2 AAP2 EDS16 CBL1 PGIP2 JAZ10PIF4 TIFY10B ARR4 JAZ1 AT5G25440
GO:0050776regulation of immune response	P	5.42e-07	30/547 (5.5%)	427/30320 (1.4%)	AT2G24550 RR5 JMT AT5G10695 AT1G18740 AIB MYC2 ERF13 TCP11 ILL5 SRC2 AT3G19970 GRX480 RLP11 AT3G01830 AOS AOC3 SCL13 ILL6 PNC2 AAP2 EDS16 CBL1 PGIP2 JAZ10PIF4 TIFY10B ARR4 JAZ1 AT5G25440
GO:0009751response to salicylic acid	P	7.46e-07	32/547 (5.9%)	487/30320 (1.6%)	JMT OBP1 MYB73 AIB MYB50 MYC2 ERF13 NUDT5 TCP11 ARD3 WRKY18 DREB26 AT3G19970 GRX480 RLP11 AT3G01830 MYB29 AOS AOC3 SCL13 PNC2 EDS16 MYBR1 CBL1 RGL1 MYB95PGIP2 PIF4 RGL3 TIFY10B FBS1 JAZ1
GO:0002376immune system process	P	1.71e-06	49/547 (9.0%)	1034/30320 (3.4%)	AT2G24550 CEJ1 RR5 AT3G55840 JMT AT5G10695 AT1G18740 AIB CPK29 AGP5 MYC2 ERF13 NUDT5 TCP11 ARD3 WRKY18 ILL5 SRC2 AT3G19970 GRX480 RLP11 AT3G01830 MYB29PEPR1 AOS AT3G57460 AOC3 SCL13 RRTF1 ILL6 CRK13 PNC2 AAP2 EDS16 WRKY48 MYB15 CBL1 AT1G51620 AT2G27310 PGIP2 JAZ10 PIF4 AT3G53600 JAZ7 TIFY10B AT4G39830 ARR4JAZ1 AT5G25440
GO:0010363regulation of plant-type hypersensitive response	P	2.21e-06	27/547 (4.9%)	373/30320 (1.2%)	AT2G24550 RR5 JMT AT5G10695 AT1G18740 AIB MYC2 ERF13 TCP11 SRC2 AT3G19970 GRX480 RLP11 AT3G01830 AOS AOC3 SCL13 PNC2 AAP2 EDS16 CBL1 PGIP2 PIF4 TIFY10B ARR4JAZ1 AT5G25440
GO:0044249cellular biosynthetic process	P	2.31e-06	173/547 (31.6%)	6302/30320 (20.8%)	LOX3 AT4G10390 A/N-InvC FMO GS-OX1 OFP1 ADT5 CEJ1 RR5 AOC1 AT3G55840 MYB34 RPL36 AT5G05600 JMT TIFY7 ARR15 PAR1 AT2G22200 MES5 SIP1 AtIPCS1 YCF6 TPS10AT4G29930 OBP1 MYB73 AIB MYB50 YUC8 AT5G59070 RPS11 CPK29 GA3OX1 MYC2 LOX4 ERF13 ACS4 NUDT5 TCP11 AT3G51450 AT5G53750 SBH2 OFP12 OPR3 bZIP6 CM3 AT1G77640RPL14 RPS8 RD26 AT2G32140 MYB76 AT4G28140 ATPA RPL16 BZIP61 MYB102 AT2G22760 KCS1 WRKY18 AT1G643…
GO:0006612protein targeting to membrane	P	2.78e-06	27/547 (4.9%)	377/30320 (1.2%)	AT2G24550 RR5 JMT AT5G10695 AT1G18740 AIB MYC2 ERF13 TCP11 SRC2 AT3G19970 GRX480 RLP11 AT3G01830 AOS AOC3 SCL13 PNC2 AAP2 EDS16 CBL1 PGIP2 PIF4 TIFY10B ARR4JAZ1 AT5G25440
GO:0051704multi-organism process	P	2.91e-06	78/547 (14.3%)	2124/30320 (7.0%)	LOX3 AT4G10390 CEJ1 MYB34 AT5G05600 JMT TIFY7 MES5 KLCR2 AIB AT4G26540 CPK29 AGP5 AT1G72180 MYC2 LOX4 NUDT5 TCP11 AT3G51450 AT5G53750 OPR3 CM3 ARD3 WOLMYB76 ATPA TLP-3 WRKY18 ILL5 CK1 AT2G34930 AT3G19970 GRX480 AT1G66760 RLP11 AT3G01830 SIP4 JAZ8 ABR1 MYB29 AOS CYP94B3 AT3G57460 AOC3 RRTF1 ILL6 CRK13 PNC2AT1G53690 EDS16 WRKY48 GRF3 ORA47 MYBR1 OPCL1 AT5G54170 CBL1 AT1G15010 CYP94C1 PGIP2 GATL2 JA…
GO:0090150establishment of protein localization to membrane	P	3.12e-06	27/547 (4.9%)	379/30320 (1.2%)	AT2G24550 RR5 JMT AT5G10695 AT1G18740 AIB MYC2 ERF13 TCP11 SRC2 AT3G19970 GRX480 RLP11 AT3G01830 AOS AOC3 SCL13 PNC2 AAP2 EDS16 CBL1 PGIP2 PIF4 TIFY10B ARR4JAZ1 AT5G25440
GO:0072657protein localization to membrane	P	3.12e-06	27/547 (4.9%)	379/30320 (1.2%)	AT2G24550 RR5 JMT AT5G10695 AT1G18740 AIB MYC2 ERF13 TCP11 SRC2 AT3G19970 GRX480 RLP11 AT3G01830 AOS AOC3 SCL13 PNC2 AAP2 EDS16 CBL1 PGIP2 PIF4 TIFY10B ARR4JAZ1 AT5G25440
GO:0009626plant-type hypersensitive response	P	3.22e-06	28/547 (5.1%)	406/30320 (1.3%)	AT2G24550 RR5 JMT AT5G10695 AT1G18740 AIB MYC2 ERF13 TCP11 SRC2 AT3G19970 GRX480 RLP11 AT3G01830 AOS AOC3 SCL13 CRK13 PNC2 AAP2 EDS16 CBL1 PGIP2 PIF4 TIFY10BARR4 JAZ1 AT5G25440
GO:0034050host programmed cell death induced by symbiont	P	3.40e-06	28/547 (5.1%)	407/30320 (1.3%)	AT2G24550 RR5 JMT AT5G10695 AT1G18740 AIB MYC2 ERF13 TCP11 SRC2 AT3G19970 GRX480 RLP11 AT3G01830 AOS AOC3 SCL13 CRK13 PNC2 AAP2 EDS16 CBL1 PGIP2 PIF4 TIFY10BARR4 JAZ1 AT5G25440
GO:0010941regulation of cell death	P	3.40e-06	28/547 (5.1%)	407/30320 (1.3%)	AT2G24550 CEJ1 RR5 JMT AT5G10695 AT1G18740 AIB MYC2 ERF13 TCP11 SRC2 AT3G19970 GRX480 RLP11 AT3G01830 AOS AOC3 SCL13 PNC2 AAP2 EDS16 CBL1 PGIP2 PIF4 TIFY10BARR4 JAZ1 AT5G25440
GO:0019438aromatic compound biosynthetic process	P	4.80e-06	100/547 (18.3%)	3051/30320 (10.1%)	OFP1 ADT5 CEJ1 RR5 MYB34 RPL36 ARR15 PAR1 AT2G22200 YCF6 AT4G29930 OBP1 MYB73 AIB MYB50 RPS11 CPK29 MYC2 ERF13 NUDT5 TCP11 OFP12 OPR3 bZIP6 CM3 AT1G77640RPL14 RPS8 RD26 MYB76 AT4G28140 ATPA RPL16 BZIP61 MYB102 AT2G22760 KCS1 WRKY18 AT1G64380 DREB26 BBX13 ERF53 ZFN2 RR16 RPL22 RPS15 GRX480 AT3G01830 ATHAL3BMYB74 AT3G21330 PORB OFP15 ABR1 MYB29 BZIP34 AOS WRKY58 BHLH92 AT3G57460 ESE3 AT4G32800 HEMA…
GO:0050789regulation of biological process	P	4.98e-06	142/547 (26.0%)	4910/30320 (16.2%)	THE1 A/N-InvC ERDL6 OFP1 AT2G24550 CEJ1 RR5 AT3G55840 MYB34 RGF6 AT3G28220 AT5G05600 JMT TIFY7 ARR15 PAR1 AT2G22200 AT5G10695 AT4G29930 KLCR2 OBP1 AT1G18740AT4G29780 MYB73 AIB AT5G64870 AT4G26540 MYB50 YUC8 AT1G72180 GA3OX1 FAF4 MYC2 LOX4 ERF13 NUDT5 TCP11 OFP12 OPR3 bZIP6 AT1G33610 AT1G77640 RD26 ARD3AT3G55940 WOL MYB76 AT4G28140 BZIP61 MYB102 AT2G22760 WRKY18 PRE1 AT1G64380 DREB26 ILL5 BBX13 AT…
GO:0080135regulation of cellular response to stress	P	5.18e-06	27/547 (4.9%)	388/30320 (1.3%)	AT2G24550 RR5 JMT AT5G10695 AT1G18740 AIB MYC2 ERF13 TCP11 SRC2 AT3G19970 GRX480 RLP11 AT3G01830 AOS AOC3 SCL13 PNC2 AAP2 EDS16 CBL1 PGIP2 PIF4 TIFY10B ARR4JAZ1 AT5G25440
GO:0048583regulation of response to stimulus	P	5.36e-06	39/547 (7.1%)	740/30320 (2.4%)	AT2G24550 RR5 JMT AT5G10695 KLCR2 AT1G18740 AIB MYC2 ERF13 NUDT5 TCP11 WRKY18 ILL5 ERF53 SRC2 AT3G19970 GRX480 RLP11 AT3G01830 ABR1 AOS WRKY58 AOC3 SCL13ILL6 PNC2 AAP2 EDS16 MYBR1 CBL1 RGL1 JAZ3 PGIP2 JAZ10 PIF4 TIFY10B ARR4 JAZ1 AT5G25440
GO:0006351transcription, DNA-templated	P	5.45e-06	79/547 (14.4%)	2194/30320 (7.2%)	OFP1 CEJ1 RR5 MYB34 RPL36 ARR15 PAR1 AT2G22200 YCF6 AT4G29930 OBP1 MYB73 AIB MYB50 RPS11 MYC2 ERF13 TCP11 OFP12 bZIP6 AT1G77640 RPL14 RPS8 RD26 MYB76AT4G28140 ATPA RPL16 BZIP61 MYB102 AT2G22760 WRKY18 AT1G64380 DREB26 BBX13 ERF53 ZFN2 RR16 RPL22 RPS15 GRX480 MYB74 AT3G21330 PORB OFP15 ABR1 MYB29 BZIP34WRKY58 BHLH92 ESE3 AT4G32800 OBP4 NGA3 SCL13 HB-7 RRTF1 MYB47 AT1G53690 RPOC2 WRKY48 RPOB ORA47 …
GO:0032774RNA biosynthetic process	P	5.57e-06	79/547 (14.4%)	2195/30320 (7.2%)	OFP1 CEJ1 RR5 MYB34 RPL36 ARR15 PAR1 AT2G22200 YCF6 AT4G29930 OBP1 MYB73 AIB MYB50 RPS11 MYC2 ERF13 TCP11 OFP12 bZIP6 AT1G77640 RPL14 RPS8 RD26 MYB76AT4G28140 ATPA RPL16 BZIP61 MYB102 AT2G22760 WRKY18 AT1G64380 DREB26 BBX13 ERF53 ZFN2 RR16 RPL22 RPS15 GRX480 MYB74 AT3G21330 PORB OFP15 ABR1 MYB29 BZIP34WRKY58 BHLH92 ESE3 AT4G32800 OBP4 NGA3 SCL13 HB-7 RRTF1 MYB47 AT1G53690 RPOC2 WRKY48 RPOB ORA47 …
GO:0009741response to brassinosteroid	P	5.77e-06	15/547 (2.7%)	117/30320 (0.4%)	THE1 SHY2 YUC8 MAKR6 AT1G77640 IAA19 PRE1 DREB26 ATPMEPCRB OFP15 SAUR28 IAA5 AT2G35290 SAUR27 IAA1
GO:0016265death	P	8.16e-06	31/547 (5.7%)	508/30320 (1.7%)	AT2G24550 CEJ1 RR5 JMT AT5G10695 AT1G18740 AIB MLO8 MYC2 ERF13 TCP11 MLO11 SRC2 AT3G19970 GRX480 RLP11 AT3G01830 AOS AOC3 SCL13 CRK13 PNC2 AAP2 EDS16 CBL1PGIP2 PIF4 TIFY10B ARR4 JAZ1 AT5G25440
GO:0008219cell death	P	8.16e-06	31/547 (5.7%)	508/30320 (1.7%)	AT2G24550 CEJ1 RR5 JMT AT5G10695 AT1G18740 AIB MLO8 MYC2 ERF13 TCP11 MLO11 SRC2 AT3G19970 GRX480 RLP11 AT3G01830 AOS AOC3 SCL13 CRK13 PNC2 AAP2 EDS16 CBL1PGIP2 PIF4 TIFY10B ARR4 JAZ1 AT5G25440
GO:0043067regulation of programmed cell death	P	9.40e-06	27/547 (4.9%)	399/30320 (1.3%)	AT2G24550 RR5 JMT AT5G10695 AT1G18740 AIB MYC2 ERF13 TCP11 SRC2 AT3G19970 GRX480 RLP11 AT3G01830 AOS AOC3 SCL13 PNC2 AAP2 EDS16 CBL1 PGIP2 PIF4 TIFY10B ARR4JAZ1 AT5G25440
GO:0044763single-organism cellular process	P	1.31e-05	203/547 (37.1%)	7917/30320 (26.1%)	LOX3 THE1 AT4G10390 NDHH FMO GS-OX1 ERDL6 OFP1 CYP81F3 ADT5 AT2G24550 CEJ1 RR5 AOC1 AT3G55840 MYB34 RGF6 AT5G05600 JMT TIFY7 ARR15 MES5 SIP1 AtIPCS1 TPS10AT5G10695 SHV3 KLCR2 OBP1 AT1G18740 ABCB19 AT4G29780 AIB AT5G64870 AT4G26540 EXLA1 MYB50 YUC8 AT5G59070 CPK29 EXPA6 MLO8 AT1G72180 GA3OX1 MYC2 LOX4 ERF13NUDT5 TCP11 AT3G51450 AT5G53750 SBH2 PSK2 OPR3 bZIP6 EXLA3 CM3 CYP94B1 AT2G03240 AT1G33610 M…
GO:0010035response to inorganic substance	P	2.69e-05	57/547 (10.4%)	1417/30320 (4.7%)	CEJ1 AOC1 JMT SIP1 MYB73 AIB MYB50 MYC2 LOX4 ERF13 ACS4 OPR3 ANNAT3 RD26 WOL AT2G23120 MYB76 MYB102 AT3G05640 ERF53 AT1G73480 MAPKKK19 NCED5 AT3G19970GRX480 KIN1 HVA22D ERD7 MYB74 DDF1 OCT6 ANNAT4 AT1G06620 MYB29 HEMA1 PNC2 AT4G24275 MYBR1 AT2G17660 MYB15 CBL1 CYP94C1 COL5 AT2G27310 SLAH3 JAZ5 TIP2 JAZ10MEE31 ERD10 MAM1 JAZ7 TIFY10B Tudor2 RGP2 MDHAR JAZ1
GO:0018130heterocycle biosynthetic process	P	3.28e-05	92/547 (16.8%)	2826/30320 (9.3%)	OFP1 ADT5 CEJ1 RR5 MYB34 RPL36 ARR15 PAR1 AT2G22200 YCF6 AT4G29930 OBP1 MYB73 AIB MYB50 RPS11 MYC2 ERF13 TCP11 OFP12 OPR3 bZIP6 CM3 AT1G77640 RPL14 RPS8RD26 MYB76 AT4G28140 ATPA RPL16 BZIP61 MYB102 AT2G22760 KCS1 WRKY18 AT1G64380 DREB26 BBX13 ERF53 ZFN2 RR16 RPL22 RPS15 GRX480 ATHAL3B MYB74 AT3G21330 PORBOFP15 ABR1 MYB29 BZIP34 AOS WRKY58 BHLH92 ESE3 AT4G32800 HEMA1 BCAT4 OBP4 NGA3 SCL13 HB-7 RRT…
GO:0035556intracellular signal transduction	P	3.70e-05	26/547 (4.8%)	398/30320 (1.3%)	CEJ1 AT3G55840 ERF13 TCP11 MAPKKK19 GRX480 RLP11 AT3G01830 SIP4 PEPR1 AOS AOC3 SCL13 RRTF1 PNC2 EDS16 WRKY48 MYB15 CBL1 AT2G27310 PGIP2 PIF4 AT3G53600 JAZ7JAZ1 AT5G65300
GO:0044271cellular nitrogen compound biosynthetic process	P	4.38e-05	91/547 (16.6%)	2801/30320 (9.2%)	OFP1 CEJ1 RR5 MYB34 RPL36 ARR15 PAR1 AT2G22200 YCF6 AT4G29930 OBP1 MYB73 AIB MYB50 RPS11 MYC2 ERF13 TCP11 AT3G51450 OFP12 OPR3 bZIP6 CM3 AT1G77640 RPL14 RPS8RD26 MYB76 AT4G28140 ATPA RPL16 BZIP61 MYB102 AT2G22760 WRKY18 AT1G64380 DREB26 BBX13 ERF53 ZFN2 RR16 RPL22 RPS15 GRX480 ATHAL3B MYB74 AT3G21330 PORB OFP15ABR1 MYB29 BZIP34 AOS WRKY58 BHLH92 ESE3 AT4G32800 HEMA1 BCAT4 OBP4 NGA3 SCL13 HB-7 RRT…
GO:0012501programmed cell death	P	4.82e-05	28/547 (5.1%)	460/30320 (1.5%)	AT2G24550 RR5 JMT AT5G10695 AT1G18740 AIB MYC2 ERF13 TCP11 SRC2 AT3G19970 GRX480 RLP11 AT3G01830 AOS AOC3 SCL13 CRK13 PNC2 AAP2 EDS16 CBL1 PGIP2 PIF4 TIFY10BARR4 JAZ1 AT5G25440
GO:0044710single-organism metabolic process	P	5.79e-05	149/547 (27.2%)	5428/30320 (17.9%)	LOX3 AT4G10390 NDHH FMO GS-OX1 GAUT15 ERDL6 CYP81F3 ADT5 CEJ1 AOC1 AT3G55840 MYB34 AT3G28220 AT5G05600 JMT TIFY7 MES5 SIP1 AtIPCS1 TPS10 SHV3 AT1G12080ABCB19 AIB AGP7 TTL4 AT5G59070 CPK29 SMT3 GA3OX1 MYC2 AGP4 LOX4 BXL3 ERF13 NUDT5 TCP11 AT3G51450 AT5G53750 SBH2 LGT9 OPR3 CM3 CYP94B1 MSL3 GA2OX2 WOLMYB76 SLD1 ATPA AT1G61890 PGSIP7 KCS1 ML3 TUB1 sks5 CKX5 AT1G04680 IRX15-L CYP82G1 CK1 ENODL17 NCED…
GO:0045730respiratory burst	P	8.09e-05	14/547 (2.6%)	122/30320 (0.4%)	CEJ1 AT3G55840 ERF13 AT3G01830 SCL13 RRTF1 CRK13 EDS16 WRKY48 MYB15 AT1G51620 AT2G27310 AT3G53600 JAZ7
GO:0002679respiratory burst involved in defense response	P	8.09e-05	14/547 (2.6%)	122/30320 (0.4%)	CEJ1 AT3G55840 ERF13 AT3G01830 SCL13 RRTF1 CRK13 EDS16 WRKY48 MYB15 AT1G51620 AT2G27310 AT3G53600 JAZ7
GO:0009863salicylic acid mediated signaling pathway	P	1.26e-04	24/547 (4.4%)	367/30320 (1.2%)	JMT AIB MYC2 ERF13 NUDT5 TCP11 ARD3 AT3G19970 GRX480 RLP11 AT3G01830 AOS AOC3 SCL13 PNC2 EDS16 MYBR1 CBL1 RGL1 PGIP2 PIF4 RGL3 TIFY10B JAZ1
GO:0071446cellular response to salicylic acid stimulus	P	1.40e-04	24/547 (4.4%)	369/30320 (1.2%)	JMT AIB MYC2 ERF13 NUDT5 TCP11 ARD3 AT3G19970 GRX480 RLP11 AT3G01830 AOS AOC3 SCL13 PNC2 EDS16 MYBR1 CBL1 RGL1 PGIP2 PIF4 RGL3 TIFY10B JAZ1
GO:0044699single-organism process	P	1.73e-04	251/547 (45.9%)	10642/30320 (35.1%)	LOX3 THE1 AT4G10390 NDHH A/N-InvC AT2G30540 FMO GS-OX1 GAUT15 ERDL6 OFP1 CYP81F3 ADT5 AT2G24550 OPT2 CEJ1 AT5G54300 AT4G30090 RR5 AOC1 NAC090 AT3G55840MYB34 RGF6 AT3G28220 AT5G05600 JMT TIFY7 ARR15 SHY2 MES5 SIP1 AT4G15690 AtIPCS1 TPS10 AT5G10695 SHV3 AT1G12080 KLCR2 OBP1 AT1G18740 ABCB19 AT4G29780 AIBAT5G64870 AGP7 AT4G26540 EXLA1 MYB50 TTL4 YUC8 AT5G59070 CPK29 EXPA6 MLO8 SMT3 AT1G72180 GA3OX1 …
GO:0034654nucleobase-containing compound biosynthetic process	P	3.88e-04	80/547 (14.6%)	2468/30320 (8.1%)	OFP1 CEJ1 RR5 MYB34 RPL36 ARR15 PAR1 AT2G22200 YCF6 AT4G29930 OBP1 MYB73 AIB MYB50 RPS11 MYC2 ERF13 TCP11 OFP12 bZIP6 AT1G77640 RPL14 RPS8 RD26 MYB76AT4G28140 ATPA RPL16 BZIP61 MYB102 AT2G22760 WRKY18 AT1G64380 DREB26 BBX13 ERF53 ZFN2 RR16 RPL22 RPS15 GRX480 ATHAL3B MYB74 AT3G21330 PORB OFP15 ABR1 MYB29BZIP34 WRKY58 BHLH92 ESE3 AT4G32800 OBP4 NGA3 SCL13 HB-7 RRTF1 MYB47 AT1G53690 RPOC2 WRKY48 RPO…
GO:0008152metabolic process	P	4.65e-04	247/547 (45.2%)	10544/30320 (34.8%)	LOX3 THE1 CAB2 AT4G10390 NDHH A/N-InvC AT1G65240 FMO GS-OX1 GAUT15 ERDL6 OFP1 CYP81F3 ADT5 AT2G24550 CEJ1 RR5 AOC1 PGL1 AT3G55840 MYB34 RPL36 AT3G28220AT5G05600 JMT TIFY7 ARR15 PAR1 AT2G22200 MES5 SIP1 AtIPCS1 CAB3 YCF6 TPS10 AT4G29930 SHV3 AT1G12080 OBP1 AT1G18740 ABCB19 MYB73 AIB AT3G05900 AGP7 MYB50 TTL4YUC8 AT5G59070 RPS11 CPK29 SMT3 AT1G72180 GA3OX1 MYC2 AGP4 LOX4 BXL3 ERF13 ACS4 NUDT5 TCP11…
GO:1902578single-organism localization	P	4.71e-04	27/547 (4.9%)	483/30320 (1.6%)	AT2G24550 RR5 JMT AT5G10695 AT1G18740 AIB MYC2 ERF13 TCP11 SRC2 AT3G19970 GRX480 RLP11 AT3G01830 AOS AOC3 SCL13 PNC2 AAP2 EDS16 CBL1 PGIP2 PIF4 TIFY10B ARR4JAZ1 AT5G25440
GO:1902580single-organism cellular localization	P	4.71e-04	27/547 (4.9%)	483/30320 (1.6%)	AT2G24550 RR5 JMT AT5G10695 AT1G18740 AIB MYC2 ERF13 TCP11 SRC2 AT3G19970 GRX480 RLP11 AT3G01830 AOS AOC3 SCL13 PNC2 AAP2 EDS16 CBL1 PGIP2 PIF4 TIFY10B ARR4JAZ1 AT5G25440
GO:0000160phosphorelay signal transduction system	P	5.46e-04	14/547 (2.6%)	142/30320 (0.5%)	AT4G29780 AT5G64870 LOX4 ERF13 WOL MYB74 ESE3 SCL13 MYB15 ARR7 AT2G27310 ARR6 JAZ7 AT3G04640
GO:0006354DNA-templated transcription, elongation	P	8.50e-04	13/547 (2.4%)	126/30320 (0.4%)	RPL36 YCF6 RPS11 RPL14 RPS8 ATPA RPL16 RPL22 RPS15 RPOC2 RPOB RPS3 RPS19
GO:0045087innate immune response	P	1.42e-03	39/547 (7.1%)	916/30320 (3.0%)	AT2G24550 RR5 JMT AT5G10695 AT1G18740 AIB CPK29 AGP5 MYC2 ERF13 NUDT5 TCP11 ARD3 ILL5 SRC2 AT3G19970 GRX480 RLP11 AT3G01830 MYB29 PEPR1 AOS AT3G57460 AOC3SCL13 ILL6 CRK13 PNC2 AAP2 EDS16 CBL1 PGIP2 JAZ10 PIF4 TIFY10B AT4G39830 ARR4 JAZ1 AT5G25440
GO:0006955immune response	P	1.66e-03	39/547 (7.1%)	922/30320 (3.0%)	AT2G24550 RR5 JMT AT5G10695 AT1G18740 AIB CPK29 AGP5 MYC2 ERF13 NUDT5 TCP11 ARD3 ILL5 SRC2 AT3G19970 GRX480 RLP11 AT3G01830 MYB29 PEPR1 AOS AT3G57460 AOC3SCL13 ILL6 CRK13 PNC2 AAP2 EDS16 CBL1 PGIP2 JAZ10 PIF4 TIFY10B AT4G39830 ARR4 JAZ1 AT5G25440
GO:0071704organic substance metabolic process	P	1.79e-03	232/547 (42.4%)	9916/30320 (32.7%)	LOX3 THE1 AT4G10390 A/N-InvC AT1G65240 FMO GS-OX1 GAUT15 ERDL6 OFP1 CYP81F3 ADT5 AT2G24550 CEJ1 RR5 AOC1 PGL1 AT3G55840 MYB34 RPL36 AT3G28220 AT5G05600 JMTTIFY7 ARR15 PAR1 AT2G22200 MES5 SIP1 AtIPCS1 YCF6 TPS10 AT4G29930 SHV3 AT1G12080 OBP1 AT1G18740 ABCB19 MYB73 AIB AT3G05900 AGP7 MYB50 TTL4 AT5G59070 RPS11CPK29 SMT3 AT1G72180 GA3OX1 MYC2 AGP4 LOX4 BXL3 ERF13 ACS4 NUDT5 TCP11 AT3G51450 AT5G53750…
GO:0009987cellular process	P	3.11e-03	269/547 (49.2%)	11946/30320 (39.4%)	LOX3 THE1 CAB2 AT4G10390 NDHH A/N-InvC FMO GS-OX1 ERDL6 OFP1 CYP81F3 ADT5 AT2G24550 CEJ1 RR5 AOC1 AT3G55840 MYB34 RPL36 RGF6 AT5G05600 JMT TIFY7 ARR15 PAR1AT2G22200 MES5 SIP1 AtIPCS1 CAB3 YCF6 TPS10 AT5G10695 NAI2 AT4G29930 SHV3 AT1G12080 KLCR2 OBP1 AT1G18740 ABCB19 AT4G29780 MYB73 AIB AT3G05900 AT5G64870AT4G26540 EXLA1 MYB50 YUC8 AT5G59070 RPS11 CPK29 EXPA6 MLO8 SMT3 AT1G72180 GA3OX1 MYC2 AGP4 L…
GO:0052542defense response by callose deposition	P	3.24e-03	9/547 (1.6%)	63/30320 (0.2%)	LOX4 AT2G32140 AT3G19970 PEPR1 AOC3 HEMA2 WRKY48 MYB15 CBL1
GO:0009612response to mechanical stimulus	P	3.71e-03	9/547 (1.6%)	64/30320 (0.2%)	AT1G74450 AT1G19380 PHI-1 AT1G18740 AT4G29780 SRC2 AGP20 XT1 AT3G04640
GO:2001141regulation of RNA biosynthetic process	P	4.19e-03	65/547 (11.9%)	1983/30320 (6.5%)	OFP1 CEJ1 RR5 MYB34 ARR15 PAR1 AT2G22200 AT4G29930 OBP1 MYB73 AIB MYB50 MYC2 ERF13 TCP11 OFP12 bZIP6 AT1G77640 RD26 MYB76 AT4G28140 BZIP61 MYB102 AT2G22760WRKY18 AT1G64380 DREB26 BBX13 ERF53 ZFN2 RR16 GRX480 MYB74 AT3G21330 PORB OFP15 ABR1 MYB29 BZIP34 WRKY58 BHLH92 ESE3 AT4G32800 OBP4 NGA3 SCL13 HB-7 RRTF1MYB47 WRKY48 ORA47 MYBR1 MYB15 AT3G07340 MYB24 ARR7 COL5 MYB95 PGIP2 BEH1 PIF4 ARR6 AT3G536…
GO:0006355regulation of transcription, DNA-templated	P	4.19e-03	65/547 (11.9%)	1983/30320 (6.5%)	OFP1 CEJ1 RR5 MYB34 ARR15 PAR1 AT2G22200 AT4G29930 OBP1 MYB73 AIB MYB50 MYC2 ERF13 TCP11 OFP12 bZIP6 AT1G77640 RD26 MYB76 AT4G28140 BZIP61 MYB102 AT2G22760WRKY18 AT1G64380 DREB26 BBX13 ERF53 ZFN2 RR16 GRX480 MYB74 AT3G21330 PORB OFP15 ABR1 MYB29 BZIP34 WRKY58 BHLH92 ESE3 AT4G32800 OBP4 NGA3 SCL13 HB-7 RRTF1MYB47 WRKY48 ORA47 MYBR1 MYB15 AT3G07340 MYB24 ARR7 COL5 MYB95 PGIP2 BEH1 PIF4 ARR6 AT3G536…
GO:0051252regulation of RNA metabolic process	P	4.95e-03	65/547 (11.9%)	1993/30320 (6.6%)	OFP1 CEJ1 RR5 MYB34 ARR15 PAR1 AT2G22200 AT4G29930 OBP1 MYB73 AIB MYB50 MYC2 ERF13 TCP11 OFP12 bZIP6 AT1G77640 RD26 MYB76 AT4G28140 BZIP61 MYB102 AT2G22760WRKY18 AT1G64380 DREB26 BBX13 ERF53 ZFN2 RR16 GRX480 MYB74 AT3G21330 PORB OFP15 ABR1 MYB29 BZIP34 WRKY58 BHLH92 ESE3 AT4G32800 OBP4 NGA3 SCL13 HB-7 RRTF1MYB47 WRKY48 ORA47 MYBR1 MYB15 AT3G07340 MYB24 ARR7 COL5 MYB95 PGIP2 BEH1 PIF4 ARR6 AT3G536…
Cellular Component
GO Term	Aspect	P-value	Sample frequency	Background frequency	Genes
GO:0005623cell	C	1.05e-05	450/547 (82.3%)	21763/30320 (71.8%)	AT3G22275 AT4G15670 RABA1c AT5G44050 LOX3 THE1 AT5G14360 CAB2 AT5G53050 AT4G10390 NDHH A/N-InvC AT2G30540 AT1G65240 FMO GS-OX1 AT1G22330 AT1G74450 GAUT15ERDL6 OFP1 ADT5 AT2G24550 OPT2 CEJ1 AT5G54300 PHI-1 AT4G30090 RR5 AOC1 AT1G72210 NAC090 PGL1 AT3G55840 AT2G23755 AT5G18030 AT5G40540 MYB34 RPL36 TRFL8AT5G11420 AT2G45930 AT3G28220 AT4G27654 AT3G61390 AT1G30250 AT5G05600 JMT AT3G51930 TIFY7 ARR15 …
GO:0044464cell part	C	1.05e-05	450/547 (82.3%)	21763/30320 (71.8%)	AT3G22275 AT4G15670 RABA1c AT5G44050 LOX3 THE1 AT5G14360 CAB2 AT5G53050 AT4G10390 NDHH A/N-InvC AT2G30540 AT1G65240 FMO GS-OX1 AT1G22330 AT1G74450 GAUT15ERDL6 OFP1 ADT5 AT2G24550 OPT2 CEJ1 AT5G54300 PHI-1 AT4G30090 RR5 AOC1 AT1G72210 NAC090 PGL1 AT3G55840 AT2G23755 AT5G18030 AT5G40540 MYB34 RPL36 TRFL8AT5G11420 AT2G45930 AT3G28220 AT4G27654 AT3G61390 AT1G30250 AT5G05600 JMT AT3G51930 TIFY7 ARR15 …
GO:0009547plastid ribosome	C	8.53e-05	9/547 (1.6%)	42/30320 (0.1%)	RPL36 RPS11 RPL14 RPS8 RPL16 RPL22 RPS15 RPS3 RPS19
GO:0000313organellar ribosome	C	1.35e-03	9/547 (1.6%)	57/30320 (0.2%)	RPL36 RPS11 RPL14 RPS8 RPL16 RPL22 RPS15 RPS3 RPS19
GO:0031225anchored component of membrane	C	5.65e-03	17/547 (3.1%)	249/30320 (0.8%)	AT1G65240 AT4G14746 AT1G64760 SHV3 AGP7 AGP4 AT2G34510 ENODL18 AGP17 ENODL17 AGP20 SKS2 BCB AGP21 AT4G36010 ENODL8 AT3G04640
GO:0071944cell periphery	C	6.80e-03	104/547 (19.0%)	3734/30320 (12.3%)	RABA1c AT5G44050 THE1 AT1G65240 ERDL6 OPT2 PHI-1 AT5G11420 AtIPCS1 AT1G64760 AT1G66870 SHV3 KLCR2 ABCB19 AT4G17660 AT5G64870 AGP7 AT4G26540 EXLA1 AT5G59070AT3G50120 CPK29 EXPA6 MLO8 AGP5 AT1G72180 AGP4 AT5G50740 IAR3 EXLA3 AT3G19680 AT1G19450 AT2G03240 AT1G33610 MSL3 ARD3 LRX2 PME1 AT3G55940 WOL BTI3 AT2G23120AT4G27720 sks5 NEK3 AT5G02170 BXL2 MLO11 ENODL18 MAPKKK21 AGP17 ENODL17 SRC2 MAPKKK19 AT…
Molecular Function
GO Term	Aspect	P-value	Sample frequency	Background frequency	Genes
GO:0003700sequence-specific DNA binding transcription factor activity	F	8.47e-06	65/547 (11.9%)	1669/30320 (5.5%)	CEJ1 AT1G72210 NAC090 MYB34 AT2G22200 SHY2 AT4G29930 OBP1 MYB73 AIB MYB50 AIF4 MYC2 ERF13 TCP11 bZIP6 AT1G77640 RD26 IAA19 IAA6 MYB76 AT4G28140 BZIP61 MYB102AT2G22760 WRKY18 PRE1 AT1G64380 DREB26 BBX13 ERF53 IAA29 MYB74 AT3G21330 DDF1 ABR1 MYB29 BZIP34 WRKY58 RAP2.10 BHLH92 ESE3 AT4G32800 AT4G30410 OBP4 NGA3SCL13 HB-7 RRTF1 MYB47 WRKY48 IAA5 ORA47 MYBR1 MYB15 AT3G07340 RGL1 MYB24 COL5 MYB95 IAA1 …
GO:0001071nucleic acid binding transcription factor activity	F	8.67e-06	65/547 (11.9%)	1670/30320 (5.5%)	CEJ1 AT1G72210 NAC090 MYB34 AT2G22200 SHY2 AT4G29930 OBP1 MYB73 AIB MYB50 AIF4 MYC2 ERF13 TCP11 bZIP6 AT1G77640 RD26 IAA19 IAA6 MYB76 AT4G28140 BZIP61 MYB102AT2G22760 WRKY18 PRE1 AT1G64380 DREB26 BBX13 ERF53 IAA29 MYB74 AT3G21330 DDF1 ABR1 MYB29 BZIP34 WRKY58 RAP2.10 BHLH92 ESE3 AT4G32800 AT4G30410 OBP4 NGA3SCL13 HB-7 RRTF1 MYB47 WRKY48 IAA5 ORA47 MYBR1 MYB15 AT3G07340 RGL1 MYB24 COL5 MYB95 IAA1 …
GO:0030613oxidoreductase activity, acting on phosphorus or arsenic in donors	F	1.53e-04	6/547 (1.1%)	14/30320 (0.0%)	AT4G15670 AT4G15690 AT4G15680 AT2G47880 AT4G15660 AT4G15700
GO:0030614oxidoreductase activity, acting on phosphorus or arsenic in donors, disulfide as acceptor	F	1.53e-04	6/547 (1.1%)	14/30320 (0.0%)	AT4G15670 AT4G15690 AT4G15680 AT2G47880 AT4G15660 AT4G15700
GO:0008794arsenate reductase (glutaredoxin) activity	F	1.53e-04	6/547 (1.1%)	14/30320 (0.0%)	AT4G15670 AT4G15690 AT4G15680 AT2G47880 AT4G15660 AT4G15700
GO:0030611arsenate reductase activity	F	2.51e-04	6/547 (1.1%)	15/30320 (0.0%)	AT4G15670 AT4G15690 AT4G15680 AT2G47880 AT4G15660 AT4G15700
GO:0003824catalytic activity	F	1.34e-03	171/547 (31.3%)	6782/30320 (22.4%)	AT4G15670 LOX3 THE1 AT5G53050 AT4G10390 NDHH A/N-InvC FMO GS-OX1 GAUT15 CYP81F3 ADT5 AOC1 PGL1 AT5G40540 MYB34 JMT MES5 SIP1 AT4G15690 AtIPCS1 TPS10 AT1G64760SHV3 ABCB19 MAPKKK17 AT4G18340 XTH8 AT4G17660 AT4G26540 YUC8 AT5G59070 AGT3 CPK29 AT1G33770 SMT3 AT1G72180 GA3OX1 BG1 KCS12 LOX4 BXL3 ACS4 NUDT5 AT3G51450SBH2 LGT9 OPR3 IAR3 XTH18 CM3 AT4G15680 GA2OX2 ARD3 PME1 AT3G55940 WOL SLD1 ATPA PGSIP7…
